# Supplementary material for: Plastidial wax ester biosynthesis as a tool to synthesize shorter and more saturated wax esters
Source: Biotechnol Biofuels. 2021 Dec 15;14:238. doi: 10.1186/s13068-021-02062-1 (PMC8675476; doi:10.1186/s13068-021-02062-1)
Supplement: Supplementary file 4 — Additional file 4: Raw data GC-FID analysis. The document contains raw data connected to Fig. 3, Fig. 4, Additional file 3, and Additional file 5. [file 13068_2021_2062_MOESM4_ESM.xlsx]

## Sheet: TAG mass
			µg FA(TAG)
			16:0 FA	16:1 (n-7) FA	18:0 FA	18:1 (n-9) FA	18:1 (n-7) FA	18:2 (n-6) FA	18:3 (n-3) FA	20:0 FA	20:1 (n-9) FA	20:1 (n-7) FA	20:2 (n-6) FA	20:3 (n-3) FA	22:0 FA	22:1 (n-9) FA	24:0 FA	24:1 (n-9) FA
construct	plant number-repetition	weight seeds [mg]	16:0 FA	16:1 (9Z) FA	18:0 FA	18:1 (9Z) FA	18:1 (11Z) FA	18:2 (9Z,12Z) FA	18:3 (9Z,12Z,15Z) FA	20:0 FA	20:1 (11Z) FA	20:1 (13Z) FA	20:2 (11Z,14Z) FA	20:3 (11Z,14Z,17Z) FA	22:0 FA	22:1 (13Z) FA	24:0 FA	24:1 (15Z) FA	FA(TAG) content [µg]	µg FA(TAG)/mg seed	mg FA(TAG)/mg seed	mg FA(TAG)/g seed
MaFAR/MaWSD5	11-I	7.69	152.416	5.35949	64.7007	311.739	27.1847	612.766	391.765	40.717	352.822	33.5087	42.549	9.89681	6.85745	35.4536	3.82908	5.805	2097.37	272.74	0.27274	272.74
	11-II	8.29	150.902	5.14779	63.8256	305.435	26.6663	590.42	368.196	39.939	348.907	32.8378	41.277	9.37051	6.83082	35.3044	3.73733	5.84628	2034.64	245.433	0.245433	245.433
	11-III	7.46	155.777	5.46569	66.918	321.383	28.2294	625.402	394.076	41.9399	363.594	35.5737	43.0611	9.98204	6.97763	36.5964	3.74035	5.92356	2144.64	287.485	0.287485	287.485
	12-I	7	123.624	4.55983	50.1103	245.113	22.5112	495.48	297.384	30.3267	257.905	28.3352	31.3471	6.82161	5.35521	25.531	3.22552	4.95129	1632.58	233.226	0.233226	233.226
	12-II	7.25	112.661	4.16973	46.2738	220.429	20.8482	442.945	256.113	27.5394	231.229	26.238	27.9072	5.87335	5.02544	22.858	3.0208	4.65284	1457.78	201.074	0.201074	201.074
	12-III	7	128.587	4.72737	52.6123	256.005	23.487	516.603	305.559	31.9049	273.965	29.9752	32.8994	7.02263	5.76722	27.0453	3.28761	5.17174	1704.62	243.517	0.243517	243.517
	17-I	7.88	146.617	4.74835	61.105	275.826	23.9622	562.505	334.527	33.7488	317.256	26.373	37.8557	8.03408	6.21198	27.3928	3.63858	5.33707	1875.14	237.962	0.237962	237.962
	17-II	9	158.402	5.05984	67.0989	302.66	26.0094	600.36	358.153	37.6584	354.793	29.2877	41.2726	8.79678	6.94159	30.5945	4.05357	6.04355	2037.19	226.354	0.226354	226.354
	17-III	6.93	143.487	4.68613	60.1506	268.493	23.4859	549.041	330.776	33.7714	314.539	26.5997	37.5743	8.03051	6.24096	27.6401	3.54733	5.40906	1843.47	266.013	0.266013	266.013
MaFAR/MaWSD2	2-I	7.5	116.117	3.44201	59.3121	234.237	16.3468	413.304	206.049	32.9854	244.182	14.3476	22.1312	4.91815	5.40092	21.1617	0	3.56383	1397.5	186.333	0.186333	186.333
	2-II	8.27	118.451	3.31148	60.2594	236.858	16.7038	415.707	205.453	33.5599	249.246	14.3291	22.7908	5.06837	5.54832	21.4464	0	3.51138	1412.24	170.767	0.170767	170.767
	2-III	6.3	111.467	3.0872	57.5828	226.363	15.1862	398.854	197.609	31.9813	240.671	13.2427	21.0331	4.66705	5.28991	20.697	0	3.17615	1350.91	214.43	0.21443	214.43
	6-I	6.83	144.832	5.2878	58.1185	290.572	30.7648	569.766	360.992	38.6257	385.075	34.8905	43.9102	10.0887	6.20129	35.1926	0	4.67402	2018.99	295.606	0.295606	295.606
	6-II	8.39	174.096	6.09406	70.4633	363.698	36.1213	687.132	434.387	45.861	468.633	40.4801	51.8006	12.0094	7.36766	42.3002	0	5.67072	2446.11	291.551	0.291551	291.551
	6-III	7	166.862	5.74629	67.9024	346.482	34.4286	661.148	416.889	44.4394	450.557	38.2083	50.0902	11.4756	7.06273	40.55	3.42852	5.31894	2350.59	335.798	0.335798	335.798
	17-I	7.26	157.318	5.4372	70.1745	323.784	32.0155	608.135	426.842	48.5892	438.313	36.4772	47.8251	12.608	7.3949	42.7791	3.53752	4.94419	2266.17	312.145	0.312145	312.145
	17-II	7.32	141.732	4.89415	62.905	289.935	29.0668	541.573	370.281	43.3499	389.712	32.6775	41.5249	10.7768	6.6772	38.0906	3.16213	4.40367	2010.76	274.694	0.274694	274.694
	17-III	6.33	146.097	4.97888	65.7978	296.997	30.0171	559.805	386.069	45.2954	406.566	33.9977	43.5216	11.2998	7.05254	39.5168	3.11242	4.50552	2084.63	329.325	0.329325	329.325
clMaFAR/clMaWSD5	4-I	6.27	77.6992	4.23096	51.3629	163.379	21.386	259.135	159.274	30.9572	192.459	19.169	18.4544	5.19578	5.03191	20.1226	2.48756	3.52659	1033.87	164.892	0.164892	164.892
	4-II	7.91	105.073	5.16091	68.0409	216.553	25.6753	352.172	226.276	42.3008	278.251	24.0797	26.5279	7.44512	6.81238	28.3022	3.31193	4.59672	1420.58	179.593	0.179593	179.593
	4-III	5.7	86.8572	4.27721	57.177	178.098	21.4334	292.701	188.304	35.9384	230.628	20.4662	21.9495	6.38839	5.84657	24.1421	2.80562	3.91692	1180.93	207.181	0.207181	207.181
	12-I	8.31	154.37	6.10022	107.382	285.817	28.8045	519.725	388.327	68.7277	423.363	33.95	45.1797	14.4233	10.4785	42.5358	4.93808	6.78449	2140.91	257.63	0.25763	257.63
	12-II	6.26	107.522	4.11028	74.4312	201.1	19.6021	361.629	276.005	47.4453	302.973	23.0616	31.9805	10.4524	7.35495	30.1944	3.44757	4.7541	1506.06	240.585	0.240585	240.585
	12-III	6.58	131.032	5.0061	91.2938	247.754	23.8905	437.974	339.288	58.0588	373.099	28.1661	39.1934	12.831	8.90317	37.236	4.13443	5.89797	1843.76	280.207	0.280207	280.207
	18-I	7.54	68.8803	4.43276	44.2837	130.193	19.9451	235.392	141.201	25.6644	136.513	20.8685	15.7163	4.83105	4.58455	18.257	2.50344	3.68061	876.947	116.306	0.116306	116.306
	18-II	8.01	69.1551	4.27667	44.6796	130.361	19.0192	237.602	151.647	27.1054	147.081	20.5926	16.8414	5.50063	4.97901	20.7395	2.72316	3.83066	906.133	113.125	0.113125	113.125
	18-III	6.13	63.2683	3.82438	40.0456	121.49	17.8807	217.835	130.258	23.4365	129.212	18.7467	14.7838	4.45006	4.26979	17.2893	2.29635	3.35644	812.443	132.536	0.132536	132.536
clMaFAR/clMaWSD2	11-I	8.23	158.523	6.04124	108.048	356.055	30.5643	579.814	360.989	69.5202	402.937	34.587	38.2377	10.3518	10.4967	42.683	4.9489	6.84321	2220.64	269.823	0.269823	269.823
	11-II	8.23	141.574	5.46065	97.6054	318.537	27.6418	507.979	308.721	63.7516	361.733	31.337	33.8246	9.17198	9.74372	38.7747	4.57092	6.35252	1966.78	238.977	0.238977	238.977
	11-III	7.71	163.791	6.25251	108.314	374.739	32.3711	604.775	369.777	70.7239	433.529	37.9905	40.9358	10.7132	10.7794	45.5086	6.2161	7.13252	2323.55	301.368	0.301368	301.368
	28-I	7.9	152.132	5.6977	102.044	273.054	27.0191	524.689	379.441	61.6031	336.596	35.9827	34.7568	10.7276	9.29291	34.4751	4.42094	5.95288	1997.89	252.897	0.252897	252.897
	28-II	8.13	143.725	5.23961	98.6827	267.865	24.8957	495.576	354.462	58.7743	326.327	32.089	32.5761	9.90367	8.8598	32.9463	4.21674	5.76111	1901.9	233.936	0.233936	233.936
	28-III	7.56	160.263	5.90357	106.394	302.387	28.7122	562.395	404.69	64.6848	373.217	38.471	37.2847	11.6155	9.57012	37.7682	4.57166	6.63236	2154.56	284.995	0.284995	284.995
	35-I	7.45	155.995	5.81543	97.2105	273.931	27.7559	544.573	391.561	58.7047	339.23	41.5512	36.3813	10.8674	8.64169	33.7744	4.08988	6.05425	2036.14	273.307	0.273307	273.307
	35-II	8.04	149.274	5.44553	93.319	260.026	26.2814	514.416	366.592	57.0953	328.174	39.7397	34.4834	10.0659	8.40219	33.0417	3.92614	5.98099	1936.26	240.829	0.240829	240.829
	35-III	5.79	128.665	4.70183	83.2143	227.175	23.0517	447.368	313.707	49.092	274.8	34.2815	29.2473	8.79402	7.17374	27.1453	3.33885	5.12288	1666.88	287.889	0.287889	287.889
WT	I	7.24	171.812	6.13728	76.6613	311.92	31.0671	659.686	470.313	53.8154	450.671	40.2275	48.2547	12.5318	8.09083	44.92	4.09995	5.5915	2395.8	330.911	0.330911	330.911
	II	7.94	173.589	6.14677	77.4739	310.675	31.4218	655.905	457.465	54.5562	446.188	41.4186	47.5738	11.9899	8.30518	44.5362	4.06784	5.71476	2377.03	299.374	0.299374	299.374
	III	6.91	170.046	6.05711	76.489	307.354	30.6677	647.427	454.918	53.721	440.997	40.6171	46.7658	11.9016	8.05247	43.6179	3.91295	5.57937	2348.12	339.815	0.339815	339.815

## Sheet: TAG mol%
		mol% FA(TAG)
		16:0 FA	16:1 (n-7) FA	18:0 FA	18:1 (n-9) FA	18:1 (n-7) FA	18:2 (n-6) FA	18:3 (n-3) FA	20:0 FA	20:1 (n-9) FA	20:1 (n-7) FA	20:2 (n-6) FA	20:3 (n-3) FA	22:0 FA	22:1 (n-9) FA	24:0 FA	24:1 (n-9) FA
construct	plant number-repetition	16:0 FA	16:1 (9Z) FA	18:0 FA	18:1 (9Z) FA	18:1 (11Z) FA	18:2 (9Z,12Z) FA	18:3 (9Z,12Z,15Z) FA	20:0 FA	20:1 (11Z) FA	20:1 (13Z) FA	20:2 (11Z,14Z) FA	20:3 (11Z,14Z,17Z) FA	22:0 FA	22:1 (13Z) FA	24:0 FA	24:1 (15Z) FA	Sum
MaFAR/MaWSD5	11-I	8.11475	0.28759	3.1051	15.067	1.31389	29.8278	19.2072	1.77303	15.4625	1.46852	1.87679	0.439381	0.27409	1.42543	0.141434	0.215586	100
	11-II	8.28519	0.284862	3.15881	15.2236	1.32911	29.6381	18.6158	1.79349	15.7688	1.48409	1.87758	0.429015	0.281557	1.46378	0.142358	0.223903	100
	11-III	8.11277	0.286891	3.14145	15.1942	1.33462	29.7788	18.899	1.78644	15.587	1.52501	1.85794	0.433497	0.272809	1.43927	0.135142	0.21519	100
	12-I	8.44269	0.313858	3.0848	15.1962	1.39562	30.9376	18.7021	1.69394	14.4983	1.59288	1.77361	0.388478	0.274562	1.3167	0.152824	0.235869	100
	12-II	8.61799	0.321473	3.19071	15.307	1.44774	30.9786	18.0408	1.72298	14.5597	1.65212	1.76859	0.374644	0.288596	1.32041	0.160312	0.248269	100
	12-III	8.41404	0.311771	3.10326	15.2072	1.39517	30.9063	18.4119	1.7075	14.7565	1.61455	1.78352	0.383186	0.28331	1.33641	0.149246	0.236059	100
	17-I	8.72151	0.28468	3.27647	14.8948	1.29397	30.5926	18.3246	1.64196	15.5345	1.29136	1.86561	0.398516	0.277411	1.23051	0.15016	0.221455	100
	17-II	8.6801	0.279451	3.31436	15.056	1.29385	30.0785	18.0729	1.6878	16.0036	1.32108	1.87372	0.401965	0.285567	1.26604	0.154104	0.231009	100
	17-III	8.68506	0.285877	3.28186	14.7531	1.2905	30.3841	18.4369	1.67188	15.6716	1.3253	1.88422	0.405326	0.283593	1.26339	0.148962	0.228378	100
MaFAR/MaWSD2	2-I	9.26786	0.276888	4.26726	16.972	1.18443	30.1604	15.1444	2.15329	16.0427	0.942633	1.46343	0.327332	0.323622	1.27549	0	0.198416	100
	2-II	9.35713	0.263653	4.29093	16.9857	1.19787	30.0244	14.9456	2.16831	16.2074	0.931756	1.49158	0.333868	0.329042	1.27938	0	0.193489	100
	2-III	9.20686	0.257001	4.28724	16.973	1.13869	30.1203	15.0302	2.16051	16.3631	0.900365	1.43929	0.321445	0.328017	1.29095	0	0.182994	100
	6-I	8.02759	0.295393	2.90373	14.6206	1.54797	28.8734	18.4252	1.75102	17.5689	1.59187	2.01635	0.466288	0.25804	1.47303	0	0.180711	100
	6-II	7.96448	0.280984	2.90572	15.1043	1.50011	28.7403	18.2996	1.71597	17.6474	1.52437	1.96329	0.458133	0.253037	1.46134	0	0.180959	100
	6-III	7.94663	0.275816	2.91496	14.9795	1.48846	28.7876	18.2827	1.73097	17.6626	1.49783	1.97633	0.455725	0.252513	1.45833	0.113278	0.176695	100
	17-I	7.77808	0.270942	3.12748	14.5325	1.43696	27.4901	19.4337	1.96485	17.8385	1.48455	1.95899	0.519807	0.274481	1.59722	0.121341	0.170515	100
	17-II	7.8974	0.274853	3.15954	14.6659	1.4703	27.5902	18.9995	1.97561	17.8747	1.4988	1.91693	0.500732	0.279316	1.60278	0.122239	0.171161	100
	17-III	7.85363	0.269754	3.18833	14.4935	1.46484	27.5137	19.1113	1.9915	17.9904	1.50439	1.93828	0.506529	0.284617	1.60418	0.116076	0.168946	100
clMaFAR/clMaWSD5	4-I	8.42827	0.462559	5.02219	16.0882	2.10593	25.6999	15.9097	2.7465	17.1846	1.71159	1.65845	0.469975	0.40977	1.64834	0.187201	0.26684	100
	4-II	8.30294	0.411028	4.84653	15.5344	1.84181	25.4434	16.4654	2.7339	18.099	1.56628	1.73669	0.490583	0.404132	1.68889	0.181566	0.253374	100
	4-III	8.25835	0.409877	4.90038	15.3723	1.84999	25.4445	16.487	2.79474	18.05	1.60179	1.72899	0.506501	0.417325	1.73341	0.185067	0.25978	100
	12-I	8.09937	0.322582	5.07857	13.6134	1.37195	24.9312	18.762	2.94927	18.2844	1.46625	1.96387	0.631035	0.412736	1.68532	0.179746	0.248301	100
	12-II	8.02203	0.309077	5.00571	13.6204	1.32765	24.668	18.9627	2.89519	18.6068	1.41631	1.97677	0.650289	0.411959	1.7012	0.178449	0.247418	100
	12-III	7.9869	0.307544	5.01608	13.7092	1.32196	24.408	19.0443	2.89444	18.72	1.41322	1.97923	0.652174	0.40741	1.71398	0.174836	0.250771	100
	18-I	8.78658	0.569909	5.09203	15.0766	2.30968	27.4536	16.5867	2.67763	14.3344	2.19127	1.66096	0.513888	0.439044	1.75872	0.221552	0.327506	100
	18-II	8.54907	0.532852	4.97881	14.6296	2.13441	26.855	17.2633	2.7406	14.9668	2.09549	1.72486	0.567033	0.462086	1.93612	0.233551	0.330326	100
	18-III	8.715	0.530943	4.9723	15.1919	2.23592	27.4341	16.5227	2.6404	14.6508	2.12562	1.68713	0.511151	0.441543	1.79845	0.219448	0.322503	100
clMaFAR/clMaWSD2	11-I	8.00155	0.307336	4.91609	16.3151	1.40051	26.7579	16.7792	2.87004	16.7416	1.43705	1.59902	0.435712	0.397757	1.62696	0.173302	0.240943	100
	11-II	8.07327	0.313845	5.01719	16.4898	1.43094	26.4846	16.2116	2.97339	16.9798	1.47097	1.59801	0.436143	0.417134	1.66976	0.180835	0.252688	100
	11-III	7.90755	0.304237	4.71368	16.4237	1.41873	26.6949	16.4394	2.79263	17.2286	1.50976	1.63733	0.431295	0.390691	1.65915	0.208201	0.240198	100
	28-I	8.51595	0.321453	5.14898	13.8756	1.37301	26.8532	19.5592	2.8204	15.5096	1.658	1.61188	0.500744	0.390525	1.45733	0.171688	0.232441	100
	28-II	8.4541	0.310628	5.23237	14.3035	1.32938	26.6519	19.2	2.8276	15.8004	1.55372	1.58751	0.485773	0.391242	1.46346	0.172078	0.236383	100
	28-III	8.32358	0.309028	4.981	14.2571	1.35374	26.7054	19.3551	2.74773	15.9558	1.64471	1.60431	0.503056	0.373147	1.4813	0.164727	0.240281	100
	35-I	8.56391	0.321774	4.81058	13.6519	1.38327	27.3338	19.7951	2.63592	15.3298	1.8777	1.65471	0.497495	0.356161	1.4002	0.155771	0.231845	100
	35-II	8.62175	0.317	4.85853	13.6339	1.37801	27.1649	19.498	2.69717	15.6026	1.88937	1.65008	0.484804	0.364327	1.44117	0.157323	0.240968	100
	35-III	8.62725	0.317748	5.02955	13.8281	1.40315	27.4257	19.37	2.69226	15.1672	1.89212	1.62471	0.491699	0.361111	1.3745	0.155317	0.239606	100
WT	I	8.02872	0.289051	3.22917	13.232	1.31791	28.1846	20.2383	2.05681	17.3353	1.54738	1.86816	0.488323	0.283839	1.58516	0.132918	0.182261	100
	II	8.17578	0.291784	3.28916	13.2833	1.34348	28.2443	19.8409	2.10159	17.2984	1.60577	1.85634	0.470898	0.293658	1.58402	0.132919	0.18775	100
	III	8.10728	0.291059	3.28723	13.3027	1.32734	28.2216	19.9728	2.09483	17.3071	1.59403	1.84722	0.47317	0.28822	1.57041	0.129428	0.185553	100

## Sheet: WE mass
			µg FA(WE)																µg OH(WE)
			16:0 FA	16:1 (n-7) FA	18:0 FA	18:1 (n-9) FA	18:1 (n-7) FA	18:2 (n-6) FA	18:3 (n-3) FA	20:0 FA	20:1 (n-9) FA	20:1 (n-7) FA	20:2 (n-6) FA	20:3 (n-3) FA	22:0 FA	22:1 (n-9) FA	24:0 FA	24:1 (n-9) FA	16:0 OH	18:0 OH	18:1 (n-9) OH	18:1 (n-7) OH	18:2 (n-6) OH	18:3 (n-3) OH	20:0 OH	20:1 (n-9) OH	20:1 (n-7) OH	22:1 (n-9) OH
construct	plant number-repetition	weight seeds [mg]	16:0 FA	16:1 (9Z) FA	18:0 FA	18:1 (9Z) FA	18:1 (11Z) FA	18:2 (9Z,12Z) FA	18:3 (9Z,12Z,15Z) FA	20:0 FA	20:1 (11Z) FA	20:1 (13Z) FA	20:2 (11Z,14Z) FA	20:3 (11Z,14Z,17Z) FA	22:0 FA	22:1 (13Z) FA	24:0 FA	24:1 (15Z) FA	16:0 OH	18:0 OH	18:1 OH	18:1 OH	18:2 OH	18:3 OH	20:0 OH	20:1 OH	20:1 OH	22:1 OH	WE content [µg]	µg WE / mg seed	mg WE / mg seed	mg WE / g seed
MaFAR/MaWSD5	11-I	7.69	8.0058	0.436165	1.79952	16.4316	1.32941	8.77993	6.4128	1.91041	17.3866	3.67281	1.83989	0.646844	0	1.5251	0	0	3.91178	7.35193	13.8999	1.04533	2.04302	0.932399	7.6131	34.614	4.88724	0	146.476	19.0476	0.0190476	19.0476
	11-II	8.29	7.77461	0.390001	2.46245	14.7916	1.20621	7.46876	3.60926	1.95603	16.2477	3.43796	1.73554	0.566794	0	1.48046	0	0	3.74784	7.4497	13.0119	0.90307	2.28519	0.786366	7.91685	31.614	4.53732	0.622558	136.002	16.4056	0.0164056	16.4056
	11-III	7.46	6.9665	0.366796	2.11903	13.5559	1.12484	8.20462	3.74004	1.80254	14.8776	3.26443	1.63368	0.572023	0.204626	1.35119	0	0	3.27801	6.69788	11.679	0.841609	2.05792	0.741573	6.99678	29.2644	4.14618	1.04806	126.535	16.9618	0.0169618	16.9618
	12-I	7	7.46595	0.541495	1.62226	12.5807	1.33565	7.43842	5.42793	1.95541	14.948	3.90955	1.65299	0.497091	0.308169	1.29227	0	0	4.1955	6.99826	11.6728	1.02314	0.606768	0.780955	6.66119	28.7205	4.78965	0	126.425	18.0607	0.0180607	18.0607
	12-II	7.25	7.47135	0.406505	2.34821	11.1654	1.25328	6.81008	2.46289	1.98332	14.0363	3.92022	1.55081	0.446135	0	1.29825	0	0	4.0516	6.91056	10.9939	0.954621	1.72044	0.706618	6.97133	27.1714	4.70926	0.815511	120.158	16.5735	0.0165735	16.5735
	12-III	7	7.76508	0.442577	2.31093	12.1317	1.3053	8.51073	3.9922	2.03783	14.7982	4.09074	1.6957	0.52	0.226597	1.43659	0	0.204415	4.17172	7.03404	12.1059	1.02341	2.1809	0.813941	7.02117	29.2005	5.04168	0.581174	130.643	18.6633	0.0186633	18.6633
	17-I	7.88	11.1298	0.571157	2.72463	19.0405	1.89693	9.94722	6.83972	2.29067	17.4601	3.9761	1.97741	0.634378	0.323609	1.55062	0	0	6.00171	9.5051	15.7525	1.60577	2.24253	1.02927	8.52505	32.8716	6.79959	0	164.696	20.9005	0.0209005	20.9005
	17-II	9	10.9673	0.554025	3.37817	18.8272	1.79384	10.2777	4.91852	2.31647	17.6591	3.88805	1.98998	0.608636	0.360044	1.54448	0	0	5.82233	9.35618	16.4487	1.52372	3.22454	1.01015	8.54425	32.4163	6.57606	0.532678	164.538	18.282	0.018282	18.282
	17-III	6.93	9.89184	0.515457	2.82653	16.4917	1.59194	9.85477	4.51352	1.94545	15.4625	3.5059	1.89818	0.610774	0.232404	1.43969	0	0.216941	5.55862	8.52124	15.1498	1.3338	2.63927	0.977465	7.70552	30.7025	6.30886	1.19855	151.093	21.8028	0.0218028	21.8028
MaFAR/MaWSD2	2-I	7.5	10.3973	0.694121	6.11635	29.1575	3.8439	15.5771	7.67323	4.76647	26.0962	6.51036	2.0174	0.423477	1.48921	3.00483	0.94432	0.692164	8.98852	13.0444	31.9816	3.94197	7.51945	1.49188	7.81108	41.9802	9.73346	0	245.897	32.7862	0.0327862	32.7862
	2-II	8.27	9.55637	0.586749	5.92436	25.9278	3.69304	14.617	4.9121	4.34226	23.392	6.24563	1.86969	0.379442	1.38562	2.7111	0.834917	0.630422	8.12303	11.6231	28.6712	3.74583	8.04266	1.29808	7.33718	35.225	9.06622	0.852001	220.993	26.7222	0.0267222	26.7222
	2-III	6.3	8.5463	0.517038	5.4126	24.2317	2.79526	12.6246	4.3328	3.986	21.9706	5.07772	1.64763	0.356947	1.33705	2.47469	0.726157	0.563964	7.38845	10.8477	27.4077	3.00226	7.07786	1.21091	6.55888	36.0041	7.69799	1.03342	204.83	32.5127	0.0325127	32.5127
	6-I	6.83	1.70603	0	0.822869	8.64519	0.670241	0.571243	2.85434	2.23116	17.6467	1.70686	1.17657	0.431119	0.621632	2.32226	0.427399	0.432054	1.44729	4.1344	6.73808	0.44925	0	0.316427	4.60912	23.8741	2.49081	0	86.3251	12.6391	0.0126391	12.6391
	6-II	8.39	2.07954	0	1.57463	9.76766	0.705533	1.86409	1.04896	2.33131	19.2584	1.79828	1.24533	0.423212	0.672338	2.41017	0.457552	0.486259	1.53104	4.22311	8.31838	0.488706	0.279589	0.420473	5.03403	26.2836	2.71293	0.882133	96.2972	11.4776	0.0114776	11.4776
	6-III	7	2.00159	0	1.37418	9.04462	0.633055	1.65073	1.26614	2.17921	18.2801	1.69273	1.14758	0.404702	0.621193	2.32324	0.426624	0.426842	1.33038	3.958	7.72349	0.438973	0.326479	0.33197	4.63047	24.7881	2.48203	0.518237	90.0007	12.8572	0.0128572	12.8572
	17-I	7.26	5.5347	0.312443	4.27622	18.0423	1.75364	8.07247	5.52841	3.72861	21.0409	3.03431	1.57527	0.632803	1.1458	2.3896	0.666362	0.470005	6.53707	9.17555	19.3362	1.62475	1.83074	1.29537	5.81618	29.5205	3.71396	0	157.054	21.6328	0.0216328	21.6328
	17-II	7.32	6.06092	0.331512	5.21512	18.1675	1.84276	8.81309	3.95874	3.89963	22.1078	3.13519	1.66104	0.682238	1.2927	2.51994	0.696423	0.476781	6.99374	9.89285	20.5636	1.73223	3.3256	1.43056	6.42043	31.6577	3.88892	1.01831	167.785	22.9215	0.0229215	22.9215
	17-III	6.33	5.14764	0.305901	4.11037	15.23	1.64942	7.12198	3.16148	3.24857	18.5785	2.8007	1.41391	0.57584	1.0858	2.13404	0.584268	0.398585	5.92375	8.37909	17.7672	1.56852	3.00442	1.23903	5.39794	27.3996	3.54773	0.987515	142.762	22.5532	0.0225532	22.5532
clMaFAR/clMaWSD5	4-I	6.27	4.51464	0.705144	1.72464	12.2358	2.74505	9.80238	4.12235	1.171	4.89767	2.37667	0.68072	0	0	0.759784	0	0	4.32514	14.7279	7.07764	1.48628	1.75081	0.526707	4.33917	11.9453	4.94113	0	96.8559	15.4475	0.0154475	15.4475
	4-II	7.91	4.47777	0.688514	2.26356	11.4087	2.54885	9.64398	1.91263	1.12442	4.87315	2.40749	0.671081	0	0	0.759302	0	0	4.14871	13.951	7.06113	1.39423	2.64197	0.509539	4.12481	11.2255	4.65219	0.778155	93.2666	11.791	0.011791	11.791
	4-III	5.7	3.6678	0.520463	1.78842	9.14696	2.0283	6.75796	1.32815	0.947548	4.03258	1.92955	0.539669	0	0	0.64245	0	0	3.39838	12.033	5.91414	1.1412	2.12203	0.432597	3.5993	9.81146	3.93709	0.680779	76.3998	13.4035	0.0134035	13.4035
	12-I	8.31	2.34775	0.468612	0.819214	5.55471	1.36168	2.01649	2.81348	0.876616	3.29853	2.39397	0.568798	0	0.168257	0.55962	0	0.181734	2.12328	10.1958	2.65609	0.930217	0	0.196402	2.31309	4.93526	3.56658	0	50.3462	6.05851	0.00605851	6.05851
	12-II	6.26	1.18599	0.239986	0.846171	2.89715	0.780067	0	0	0.550297	1.78256	1.42111	0.293987	0	0	0.319755	0	0	1.10344	6.04797	1.95272	0.585795	0	0	1.40098	2.74494	2.02805	0.403483	26.5845	4.24672	0.00424672	4.24672
	12-III	6.58	1.74355	0.313889	0.963112	3.79144	0.971449	0.187638	0	0.644483	2.29092	1.71539	0.358878	0	0	0.398005	0	0	1.45401	7.33474	2.393	0.729339	0	0	1.70417	3.48225	2.65602	0.43	33.5623	5.10065	0.00510065	5.10065
	18-I	7.54	5.93616	0.887777	2.83408	14.3969	3.02308	11.8557	5.64999	1.55519	7.37173	3.26414	1.00089	0.233404	0.274567	1.19834	0.187497	0.351283	4.83644	19.099	7.90086	1.63574	2.02433	0.535267	5.9703	15.5304	5.92981	0	123.483	16.377	0.016377	16.377
	18-II	8.01	6.05098	0.800777	3.43167	13.741	2.7665	11.2398	3.1874	1.5857	7.70741	3.08241	0.978704	0.256686	0.265632	1.2432	0	0.334022	4.51023	18.478	8.04517	1.58833	2.95902	0.501561	5.88932	15.0574	5.35391	0.777395	119.832	14.9603	0.0149603	14.9603
	18-III	6.13	4.86884	0.664655	2.60342	11.272	2.29588	8.95595	2.37928	1.23782	5.7667	2.45701	0.781504	0.183126	0.201772	0.940746	0	0.26341	3.76095	15.5287	7.07988	1.37294	2.73458	0.440411	4.88001	12.7658	4.75793	0.649117	98.8424	16.1244	0.0161244	16.1244
clMaFAR/clMaWSD2	11-I	8.23	5.98782	0.393512	5.43046	7.89126	1.45685	3.1804	3.54689	3.52764	9.24427	3.25308	0.875857	0.171424	1.03383	1.6587	0.617565	0.487921	4.18587	23.1496	6.1944	1.2126	0	0.326639	3.21401	10.7843	2.3565	0	100.181	12.1727	0.0121727	12.1727
	11-II	8.23	5.28783	0.336471	5.27113	6.51304	1.24214	2.07822	0.395746	2.99086	7.66975	2.77298	0.686061	0.147646	0.865725	1.39041	0.523967	0.41229	3.71805	20.4489	5.65227	0.979016	0.0344236	0.256851	2.88113	9.01564	2.03916	0.66005	84.2697	10.2393	0.0102393	10.2393
	11-III	7.71	5.33044	0.338139	4.91974	6.5798	1.25936	3.02363	1.19862	2.85534	7.664	2.8157	0.716322	0.147659	0.895675	1.38249	0.509672	0.40627	3.62442	19.948	5.80768	1.00417	0.399075	0.261669	2.83609	9.23818	2.06619	0.510287	85.7386	11.1204	0.0111204	11.1204
	28-I	7.9	6.75955	0.257528	7.49492	5.71391	0.847078	1.62312	4.33566	3.91175	8.5038	1.96134	0.831059	0.4673	0.995286	1.7625	0.8818	0.722015	4.87269	25.915	4.09109	0.728496	0	0.448047	4.09811	8.48588	1.65153	0	97.3594	12.324	0.012324	12.324
	28-II	8.13	6.61885	0.242749	7.9937	5.39645	0.793551	1.50838	1.98291	3.79617	7.9866	1.84391	0.758668	0.462395	1.02532	1.62218	0.848377	0.67508	4.88106	24.9515	4.52307	0.691365	0	0.461056	4.19009	8.42102	1.62344	0.238025	93.5359	11.505	0.011505	11.505
	28-III	7.56	6.99683	0.238259	7.84074	5.36618	0.806758	2.32073	2.45803	3.78447	8.04926	1.83293	0.769083	0.460681	1.06784	1.72273	0.859241	0.676383	4.77913	25.0801	4.61519	0.744586	0	0.344591	4.15362	8.36608	1.59261	0.331736	95.2578	12.6002	0.0126002	12.6002
	35-I	7.45	5.67505	0	6.44102	5.62954	0.436618	1.07955	4.75423	3.37679	8.09655	0.611687	0.73117	0.447987	0.787442	1.38807	0.614124	0.537638	4.08579	25.3308	3.64904	0.347415	0	0.37451	3.2208	6.7379	0.368216	0	84.7219	11.3721	0.0113721	11.3721
	35-II	8.04	5.68246	0	6.86825	5.02128	0.395597	1.05351	2.3117	3.2312	7.51344	0.584083	0.701801	0.420211	0.802151	1.33631	0.562379	0.513007	4.06527	23.8044	4.23348	0.349211	0	0.431211	3.16351	6.80671	0.395353	0.293086	80.5396	10.0174	0.0100174	10.0174
	35-III	5.79	5.57492	0	6.45723	5.20059	0.398315	1.02009	1.65483	3.16596	7.63774	0.564688	0.697312	0.428476	0.808757	1.32165	0.546941	0.511187	3.99739	23.9991	4.17074	0.34638	0	0.30233	3.06926	6.66497	0.393074	0.8704	79.8024	13.7828	0.0137828	13.7828

## Sheet: WE mol%
		mol% FA(WE)																	mol% OH(WE)
		16:0 FA	16:1 (n-7) FA	18:0 FA	18:1 (n-9) FA	18:1 (n-7) FA	18:2 (n-6) FA	18:3 (n-3) FA	20:0 FA	20:1 (n-9) FA	20:1 (n-7) FA	20:2 (n-6) FA	20:3 (n-3) FA	22:0 FA	22:1 (n-9) FA	24:0 FA	24:1 (n-9) FA		16:0 OH	18:0 OH	18:1 (n-9) OH	18:1 (n-7) OH	18:2 (n-6) OH	18:3 (n-3) OH	20:0 OH	20:1 (n-9) OH	20:1 (n-7) OH	22:1 (n-9) OH
construct	plant number-repetition	16:0 FA	16:1 (9Z) FA	18:0 FA	18:1 (9Z) FA	18:1 (11Z) FA	18:2 (9Z,12Z) FA	18:3 (9Z,12Z,15Z) FA	20:0 FA	20:1 (11Z) FA	20:1 (13Z) FA	20:2 (11Z,14Z) FA	20:3 (11Z,14Z,17Z) FA	22:0 FA	22:1 (13Z) FA	24:0 FA	24:1 (15Z) FA	Sum mol (FA)	16:0 OH	18:0 OH	18:1 OH	18:1 OH	18:2 OH	18:3 OH	20:0 OH	20:1 OH	20:1 OH	22:1 OH	Sum mol (OH)
MaFAR/MaWSD5	11-I	12.8635	0.706335	2.60635	23.9676	1.93912	12.8981	9.48848	2.51059	22.9958	4.85771	2.44921	0.866672	0	1.85052	0	0	100	6.01276	10.1287	19.2927	1.45088	2.85697	1.31375	9.4712	43.3521	6.121	0	100
	11-II	13.9093	0.703232	3.97115	24.0233	1.95903	12.2168	5.94621	2.86218	23.9276	5.06299	2.57243	0.845578	0	2.00015	0	0	100	6.03346	10.7492	18.915	1.31277	3.34688	1.16044	10.3153	41.469	5.95173	0.746272	100
	11-III	13.1614	0.698422	3.60867	23.2492	1.92916	14.1719	6.50667	2.78527	23.1366	5.07661	2.55703	0.901161	0.290224	1.92772	0	0	100	5.77054	10.5681	18.5648	1.33782	3.29585	1.19666	9.96892	41.9763	5.94721	1.3738	100
	12-I	13.8208	1.01029	2.70701	21.1419	2.24455	12.5896	9.25289	2.96062	22.7778	5.95736	2.53512	0.767336	0.428275	1.80652	0	0	100	7.50589	11.2218	18.8571	1.65285	0.987587	1.28073	9.64528	41.8668	6.98202	0	100
	12-II	15.3082	0.839458	4.33694	20.7679	2.33112	12.7573	4.64692	3.32365	23.6732	6.61175	2.63249	0.762244	0	2.00874	0	0	100	7.30358	11.1654	17.8953	1.55389	2.82152	1.16763	10.1711	39.9098	6.91705	1.09464	100
	12-III	14.2737	0.819949	3.82914	20.2444	2.17818	14.3034	6.75771	3.06376	22.3914	6.18976	2.58239	0.797071	0.312703	1.99419	0	0.262108	100	7.0613	10.6715	18.5032	1.56423	3.35845	1.26291	9.61886	40.2735	6.95351	0.7325	100
	17-I	15.5311	0.803296	3.42723	24.1204	2.40301	12.6911	8.78917	2.6144	20.0558	4.56721	2.28609	0.738183	0.339016	1.63403	0	0	100	8.28923	11.7665	19.6458	2.00264	2.81781	1.3031	9.52974	36.993	7.65211	0	100
	17-II	15.5695	0.792706	4.32295	24.2635	2.31181	13.3399	6.42994	2.68967	20.636	4.54348	2.34049	0.720504	0.383723	1.65577	0	0	100	7.93447	11.428	20.2411	1.87503	3.99781	1.26188	9.42408	35.9951	7.30207	0.540528	100
	17-III	15.6413	0.821474	4.02876	23.6728	2.28514	14.247	6.57213	2.516	20.1259	4.56324	2.48664	0.805336	0.275883	1.71911	0	0.239282	100	8.09537	11.123	19.9231	1.75404	3.49693	1.30492	9.08272	36.4336	7.48651	1.29974	100
MaFAR/MaWSD2	2-I	9.88667	0.665227	5.24255	25.1692	3.31811	13.5425	6.71896	3.70698	20.4261	5.09581	1.58929	0.335783	1.06309	2.15769	0.622961	0.459104	100	8.18729	10.6495	26.3047	3.24224	6.2312	1.24565	5.75847	31.157	7.22401	0	100
	2-II	10.1464	0.62788	5.66998	24.9905	3.55953	14.1892	4.80264	3.77076	20.444	5.45851	1.64463	0.335943	1.10445	2.17372	0.615	0.4669	100	8.20659	10.5249	26.156	3.41723	7.39228	1.20215	5.99954	28.9971	7.46328	0.640939	100
	2-III	10.0579	0.613276	5.74189	25.8883	2.98635	13.5839	4.6956	3.83672	21.2838	4.919	1.60646	0.350294	1.18131	2.19932	0.592887	0.46297	100	7.87621	10.3646	26.3825	2.88997	6.86435	1.18328	5.65897	31.2733	6.68651	0.820299	100
	6-I	4.74379	0	2.06249	21.8225	1.69185	1.45225	7.30872	5.07418	40.3909	3.90677	2.71044	0.99963	1.29765	4.8763	0.824493	0.838015	100	3.89623	9.97588	16.3796	1.09209	0	0.780858	10.0427	52.3689	5.4637	0	100
	6-II	5.29382	0	3.61327	22.5727	1.63046	4.33861	2.45897	4.85398	40.3554	3.76824	2.62643	0.898383	1.28492	4.63329	0.808083	0.863462	100	3.62233	8.95543	17.7714	1.04407	0.601804	0.91191	9.63967	50.6693	5.22998	1.55406	100
	6-III	5.40583	0	3.34543	22.1752	1.5521	4.07609	3.14892	4.81373	40.6391	3.76317	2.56774	0.911429	1.2595	4.73828	0.799366	0.804132	100	3.39352	9.04902	17.7897	1.0111	0.757641	0.776219	9.55968	51.5201	5.1587	0.984316	100
	17-I	8.10337	0.461051	5.64356	23.9802	2.33079	10.8059	7.45361	4.46492	25.3581	3.65688	1.91077	0.772577	1.2594	2.64202	0.676855	0.480008	100	9.56708	12.0359	25.5533	2.14716	2.43756	1.73781	6.88935	35.2029	4.42886	0	100
	17-II	8.58889	0.473482	6.66168	23.3714	2.3706	11.4185	5.16595	4.51977	25.7884	3.65714	1.95012	0.806187	1.37525	2.69668	0.684675	0.471293	100	9.29414	11.7835	24.6762	2.07867	4.02072	1.74268	6.9057	34.2797	4.21102	1.00766	100
	17-III	8.73605	0.523233	6.28797	23.4639	2.54115	11.0507	4.94076	4.50915	25.9537	3.91249	1.98797	0.814912	1.38339	2.73495	0.687912	0.471848	100	9.10178	11.5393	24.6507	2.17621	4.19975	1.74511	6.71277	34.303	4.4416	1.12981	100
clMaFAR/clMaWSD5	4-I	10.9522	1.7241	3.77138	26.9465	6.04533	21.7416	9.20914	2.32345	9.7802	4.746	1.36814	0	0	1.3919	0	0	100	9.69637	29.5938	14.3278	3.00878	3.57094	1.08241	7.87336	21.8205	9.02599	0	100
	4-II	11.6295	1.80227	5.29924	26.8984	6.00945	22.9001	4.57432	2.38849	10.4181	5.14689	1.44396	0	0	1.48921	0	0	100	9.42591	28.4097	14.4865	2.86038	5.46099	1.0612	7.58504	20.7814	8.61243	1.31646	100
	4-III	12.2398	1.75051	5.37974	27.7101	6.1446	20.619	4.08141	2.58623	11.0773	5.30035	1.49204	0	0	1.61901	0	0	100	9.06135	28.7573	14.2394	2.74767	5.14763	1.05734	7.76754	21.3164	8.55374	1.35163	100
	12-I	11.2757	2.26835	3.54658	24.2182	5.93686	8.85461	12.4431	3.44346	13.0404	9.46431	2.26324	0	0.606664	2.02966	0	0.608838	100	9.04303	38.9207	10.2148	3.57743	0	0.766766	7.97341	17.1268	12.377	0	100
	12-II	13.0314	2.65768	8.38089	28.8983	7.78096	0	0	4.94542	16.1226	12.8533	2.6762	0	0	2.65319	0	0	100	7.80374	38.3367	12.4702	3.74093	0	0	8.01918	15.8178	11.6867	2.12477	100
	12-III	14.7182	2.67057	7.32859	29.0548	7.44446	1.44818	0	4.44968	15.9188	11.9197	2.50987	0	0	2.53718	0	0	100	8.28563	37.4623	12.3135	3.75291	0	0	7.85987	16.1688	12.3324	1.82456	100
	18-I	11.0381	1.66379	4.75033	24.3024	5.10304	20.1557	9.67458	2.36521	11.2834	4.99618	1.5419	0.36191	0.383286	1.68272	0.241879	0.455638	100	8.759	31.0021	12.9206	2.675	3.33537	0.888609	8.75123	22.9177	8.75041	0	100
	18-II	11.9294	1.59115	6.09847	24.5925	4.95126	20.2597	5.78663	2.55689	12.5078	5.00223	1.59855	0.421985	0.393152	1.85087	0	0.459349	100	8.21542	30.1673	13.2326	2.61247	4.90357	0.837463	8.68241	22.3481	7.94622	1.0544	100
	18-III	12.1088	1.66601	5.83632	25.4487	5.18339	20.3642	5.44896	2.51784	11.8054	5.02991	1.61023	0.379775	0.376722	1.7668	0	0.456962	100	8.01647	29.6669	13.6268	2.64253	5.30285	0.860509	8.41882	22.1715	8.26348	1.03025	100
clMaFAR/clMaWSD2	11-I	13.9973	0.927131	11.4429	16.7461	3.0916	6.79737	7.63519	6.74461	17.7881	6.25967	1.69626	0.334156	1.81431	2.9281	1.00155	0.795611	100	9.25438	45.873	12.3664	2.42081	0	0.661974	5.75113	19.4273	4.24511	0	100
	11-II	15.6594	1.00427	14.0709	17.5095	3.33932	5.62692	1.07922	7.24418	18.6964	6.75966	1.68322	0.364604	1.9247	3.10944	1.0765	0.851676	100	9.26456	45.6699	12.7178	2.20282	0.0780367	0.586681	5.81053	18.3048	4.14018	1.22467	100
	11-III	15.1768	0.970329	12.6264	17.0067	3.25504	7.87097	3.14263	6.64921	17.9619	6.59908	1.68969	0.350574	1.91449	2.97248	1.00675	0.806875	100	9.02854	44.538	13.0636	2.25874	0.904413	0.597507	5.71799	18.751	4.19379	0.94651	100
	28-I	16.3696	0.628568	16.361	12.5616	1.86224	3.5938	9.66878	7.74797	16.9517	3.90978	1.66738	0.943667	1.80948	3.22323	1.48151	1.21967	100	10.9647	52.2672	8.31279	1.48025	0	0.924191	7.46371	15.559	3.02811	0	100
	28-II	17.3456	0.641167	18.8832	12.8383	1.88787	3.61409	4.78526	8.1367	17.2285	3.97765	1.64718	1.01047	2.01722	3.2103	1.54244	1.23406	100	11.0609	50.6784	9.25528	1.4147	0	0.957724	7.68498	15.5489	2.99758	0.401633	100
	28-III	17.6174	0.604638	17.7959	12.2658	1.84406	5.34253	5.6993	7.79366	16.6831	3.79897	1.60433	0.967258	2.01851	3.27566	1.50096	1.18797	100	10.8279	50.9302	9.44201	1.52331	0	0.715665	7.61668	15.4445	2.9401	0.559653	100
	35-I	15.8953	0	16.262	14.314	1.11017	2.76455	12.2623	7.73568	18.6672	1.41029	1.69667	1.04632	1.65578	2.93595	1.19335	1.05042	100	10.4393	58.0088	8.41885	0.801535	0	0.877139	6.66042	14.0274	0.766576	0	100
	35-II	17.494	0	19.0599	14.0332	1.10559	2.96532	6.55359	8.13602	19.0401	1.48015	1.78998	1.07875	1.85393	3.1067	1.20114	1.10166	100	10.5369	55.3007	9.90829	0.817315	0	1.02452	6.63643	14.3753	0.83496	0.565651	100
	35-III	17.6688	0	18.4475	14.9628	1.14601	2.95589	4.82968	8.20674	19.9257	1.47319	1.83096	1.13239	1.9243	3.1632	1.20261	1.13012	100	10.3166	55.5148	9.71976	0.807227	0	0.715244	6.41121	14.0158	0.826599	1.67268	100

## Sheet: WE mol% mean tech. repl. Add.5
			mean mol% FA(WE)																mean mol% OH(WE)
			16:0 FA	16:1 (n-7) FA	18:0 FA	18:1 (n-9) FA	18:1 (n-7) FA	18:2 (n-6) FA	18:3 (n-3) FA	20:0 FA	20:1 (n-9) FA	20:1 (n-7) FA	20:2 (n-6) FA	20:3 (n-3) FA	22:0 FA	22:1 (n-9) FA	24:0 FA	24:1 (n-9) FA	16:0 OH	18:0 OH	18:1 (n-9) OH	18:1 (n-7) OH	18:2 (n-6) OH	18:3 (n-3) OH	20:0 OH	20:1 (n-9) OH	20:1 (n-7) OH	22:1 (n-9) OH
constructs	plant number-repetition		16:0 FA	16:1 (9Z) FA	18:0 FA	18:1 (9Z) FA	18:1 (11Z) FA	18:2 (9Z,12Z) FA	18:3 (9Z,12Z,15Z) FA	20:0 FA	20:1 (11Z) FA	20:1 (13Z) FA	20:2 (11Z,14Z) FA	20:3 (11Z,14Z,17Z) FA	22:0 FA	22:1 (13Z) FA	24:0 FA	24:1 (15Z) FA	16:0 OH	18:0 OH	18:1 OH	18:1 OH	18:2 OH	18:3 OH	20:0 OH	20:1 OH	20:1 OH	22:1 OH
MaFAR/MaWSD5	11	mean	13.3114	0.702663	3.39539	23.7467	1.94244	13.0956	7.31379	2.71935	23.3533	4.99911	2.52623	0.871137	0.0967412	1.92613	0	0	5.93892	10.482	18.9242	1.36715	3.16657	1.22362	9.91847	42.2658	6.00665	0.706692
	11	standard dev.	0.439939	0.00325535	0.577229	0.352556	0.0124197	0.810286	1.55467	0.150919	0.410105	0.100134	0.0548194	0.0229103	0.136813	0.0610977	0	0	0.119361	0.260531	0.297205	0.0600797	0.219907	0.0654274	0.346441	0.795561	0.0808792	0.561551
	12	mean	14.4676	0.8899	3.62436	20.7181	2.25128	13.2168	6.88584	3.11601	22.9475	6.25296	2.58333	0.77555	0.246993	1.93648	0	0.0873692	7.29025	11.0196	18.4186	1.59033	2.38919	1.23709	9.81175	40.6834	6.95086	0.609046
	12	standard dev.	0.62253	0.0855036	0.680988	0.368082	0.0626185	0.771433	1.88256	0.152742	0.536874	0.270863	0.0397588	0.0153586	0.180911	0.0920897	0	0.123559	0.181748	0.247174	0.397184	0.0444132	1.01503	0.0496508	0.254338	0.849855	0.0265936	0.455331
	17	mean	15.5806	0.805825	3.92631	24.0189	2.33332	13.426	7.26374	2.60669	20.2726	4.55798	2.37107	0.754674	0.332874	1.66963	0	0.0797607	8.10636	11.4392	19.9367	1.87724	3.43752	1.28997	9.34551	36.4739	7.48023	0.613423
	17	standard dev.	0.0456593	0.0118796	0.37278	0.251573	0.0504679	0.638125	1.0802	0.0711122	0.258582	0.0103787	0.0846838	0.0365432	0.0442395	0.0360931	0	0.112799	0.145039	0.262812	0.243192	0.101502	0.48356	0.019876	0.190763	0.408412	0.142975	0.533115
MaFAR/MaWSD2	2	mean	10.0303	0.635461	5.55147	25.3493	3.288	13.7719	5.40573	3.77149	20.718	5.15777	1.61346	0.340674	1.11628	2.17691	0.610283	0.462991	8.09003	10.513	26.2811	3.18315	6.82927	1.21036	5.80566	30.4758	7.1246	0.48708
	2	standard dev.	0.107801	0.0218756	0.220408	0.388008	0.234967	0.29558	0.929615	0.0529687	0.400191	0.224569	0.023131	0.00680323	0.0489814	0.0171455	0.0127229	0.0031828	0.151399	0.116607	0.0939822	0.219271	0.474657	0.026118	0.142985	1.04668	0.324811	0.352115
	6	mean	5.14781	0	3.00706	22.1901	1.6248	3.28898	4.30554	4.91396	40.4618	3.81273	2.63487	0.936481	1.28069	4.74929	0.810647	0.835203	3.63736	9.32678	17.3136	1.04908	0.453148	0.822996	9.74734	51.5195	5.28412	0.846126
	6	standard dev.	0.289322	0	0.676804	0.306417	0.0571944	1.30318	2.14217	0.114478	0.126192	0.0665305	0.058562	0.0449698	0.0158601	0.0995125	0.0104172	0.0243029	0.205506	0.460574	0.660435	0.0332532	0.326679	0.0629003	0.211377	0.693848	0.130271	0.641924
	17	mean	8.47611	0.485922	6.19774	23.6052	2.41418	11.0917	5.85344	4.49795	25.7	3.74217	1.94962	0.797892	1.33935	2.69122	0.683147	0.474383	9.321	11.7862	24.9601	2.13401	3.55268	1.74187	6.83594	34.5952	4.36049	0.712489
	17	standard dev.	0.270321	0.0268664	0.420516	0.267879	0.0912431	0.251768	1.13522	0.0237537	0.25104	0.120435	0.0315196	0.0182516	0.0566264	0.0381349	0.00464162	0.00398381	0.190905	0.202772	0.41962	0.0408937	0.791885	0.00303732	0.0873495	0.429814	0.105822	0.506268
clMaFAR/clMaWSD5	4	mean	11.6072	1.75896	4.81678	27.185	6.06646	21.7536	5.95496	2.43272	10.4252	5.06442	1.43471	0	0	1.50004	0	0	9.39454	28.9203	14.3513	2.87228	4.72652	1.06698	7.74198	21.3061	8.73072	0.889365
	4	standard dev.	0.525904	0.0324648	0.739947	0.371804	0.057162	0.931323	2.30984	0.111745	0.529544	0.233707	0.0510031	0	0	0.0930312	0	0	0.260195	0.496983	0.102232	0.106928	0.827073	0.0110178	0.119085	0.424297	0.21016	0.62904
	12	mean	13.0084	2.5322	6.41869	27.3904	7.0541	3.43426	4.14771	4.27952	15.0273	11.4124	2.4831	0	0.202221	2.40668	0	0.202946	8.37746	38.2399	11.6662	3.69043	0	0.255589	7.95082	16.3711	12.1321	1.31644
	12	standard dev.	1.40552	0.186644	2.07583	2.24399	0.801858	3.87809	5.86575	0.624863	1.4074	1.4293	0.169653	0	0.285984	0.270761	0	0.287009	0.510089	0.59931	1.02826	0.0800487	0	0.361457	0.0669736	0.55322	0.315438	0.938899
	18	mean	11.6921	1.64032	5.56171	24.7812	5.07923	20.2599	6.97006	2.47998	11.8655	5.00944	1.58356	0.38789	0.384386	1.76679	0.0806263	0.457316	8.3303	30.2787	13.26	2.64333	4.51393	0.862193	8.61749	22.4791	8.32004	0.694881
	18	standard dev.	0.468201	0.0347769	0.583629	0.486625	0.0962515	0.0851417	1.91735	0.0827051	0.50169	0.0146819	0.02984	0.0251882	0.00675241	0.0686473	0.114023	0.00153582	0.313831	0.550751	0.288925	0.0255362	0.849162	0.0209141	0.143261	0.318415	0.330738	0.491454
clMaFAR/clMaWSD2	11	mean	14.9445	0.967245	12.7134	17.0874	3.22866	6.76509	3.95235	6.87933	18.1488	6.53947	1.68972	0.349778	1.8845	3.00334	1.02827	0.818054	9.18249	45.3603	12.7159	2.29412	0.327483	0.615387	5.75988	18.8277	4.19303	0.723726
	11	standard dev.	0.698136	0.0315691	1.07466	0.316818	0.102839	0.916416	2.73702	0.260909	0.393683	0.208427	0.00532075	0.0124431	0.0498058	0.0771812	0.034173	0.0242151	0.108941	0.587351	0.284638	0.0924434	0.409193	0.0332369	0.038282	0.46145	0.0428409	0.524199
	28	mean	17.1109	0.624791	17.68	12.5552	1.86472	4.18347	6.71778	7.89278	16.9544	3.89547	1.63963	0.973797	1.9484	3.2364	1.5083	1.2139	10.9511	51.2919	9.00336	1.47275	0	0.86586	7.58846	15.5175	2.98859	0.320429
	28	standard dev.	0.535757	0.0151501	1.03295	0.233742	0.0179738	0.81962	2.11978	0.173488	0.22269	0.0736429	0.0262852	0.0276597	0.0982325	0.0282594	0.0254126	0.019251	0.0956064	0.69726	0.494224	0.0446591	0	0.107083	0.0925125	0.0517458	0.0364886	0.235582
	35	mean	17.0194	0	17.9231	14.4367	1.12059	2.89525	7.88187	8.02614	19.211	1.45454	1.77254	1.08582	1.81134	3.06862	1.19903	1.09407	10.4309	56.2748	9.34897	0.808692	0	0.872303	6.56935	14.1395	0.809378	0.74611
	35	standard dev.	0.798048	0	1.20089	0.389298	0.0180693	0.0924995	3.17641	0.20741	0.527828	0.031422	0.0561915	0.0354933	0.113686	0.0966035	0.0040628	0.0329771	0.0900967	1.22927	0.662181	0.00652487	0	0.12631	0.112251	0.166801	0.0304576	0.694688

## Sheet: WE mol% mean biol. repl. Fig4ab
		mean mol% FA(WE)																mean mol% OH(WE)
		16:0 FA	16:1 (n-7) FA	18:0 FA	18:1 (n-9) FA	18:1 (n-7) FA	18:2 (n-6) FA	18:3 (n-3) FA	20:0 FA	20:1 (n-9) FA	20:1 (n-7) FA	20:2 (n-6) FA	20:3 (n-3) FA	22:0 FA	22:1 (n-9) FA	24:0 FA	24:1 (n-9) FA	16:0 OH	18:0 OH	18:1 (n-9) OH	18:1 (n-7) OH	18:2 (n-6) OH	18:3 (n-3) OH	20:0 OH	20:1 (n-9) OH	20:1 (n-7) OH	22:1 (n-9) OH
constructs		16:0 FA	16:1 (9Z) FA	18:0 FA	18:1 (9Z) FA	18:1 (11Z) FA	18:2 (9Z,12Z) FA	18:3 (9Z,12Z,15Z) FA	20:0 FA	20:1 (11Z) FA	20:1 (13Z) FA	20:2 (11Z,14Z) FA	20:3 (11Z,14Z,17Z) FA	22:0 FA	22:1 (13Z) FA	24:0 FA	24:1 (15Z) FA	16:0 OH	18:0 OH	18:1 OH	18:1 OH	18:2 OH	18:3 OH	20:0 OH	20:1 OH	20:1 OH	22:1 OH
MaFAR/MaWSD5	mean	14.4532	0.799463	3.64869	22.8279	2.17568	13.2461	7.15446	2.81402	22.1911	5.27001	2.49354	0.800454	0.225536	1.84408	0	0.05571	7.11184	10.9802	19.0931	1.61157	2.99776	1.25022	9.69191	39.8077	6.81258	0.643054
	standard dev.	0.92647	0.0765715	0.217429	1.496	0.168294	0.13647	0.191036	0.218437	1.3667	0.717998	0.0896839	0.050702	0.0975874	0.123426	0	0.0395152	0.8938	0.391775	0.631171	0.208782	0.444313	0.0286348	0.248787	2.44427	0.609483	0.0450346
MaFAR/MaWSD2	mean	7.88474	0.373794	4.91876	23.7149	2.44233	9.38418	5.18824	4.39447	28.9599	4.23756	2.06598	0.691682	1.24544	3.20581	0.701359	0.590859	7.01613	10.542	22.8516	2.12208	3.6117	1.25841	7.46298	38.8635	5.58974	0.681898
	standard dev.	2.03666	0.271271	1.37728	1.29206	0.679289	4.44668	0.650373	0.472117	8.3835	0.651327	0.42503	0.254568	0.0944147	1.11142	0.0828058	0.17284	2.44143	1.00427	3.95292	0.871267	2.60338	0.376662	1.66915	9.10577	1.14895	0.148168
clMaFAR/clMaWSD5	mean	12.1026	1.97716	5.59906	26.4522	6.0666	15.1492	5.69091	3.06407	12.4393	7.1621	1.83379	0.129297	0.195536	1.89117	0.0268754	0.220087	8.70077	32.4796	13.0925	3.06868	3.08015	0.728255	8.10343	20.0521	9.72761	0.966896
	standard dev.	0.641479	0.395452	0.654507	1.18455	0.806235	8.30615	1.16725	0.859668	1.9221	3.00553	0.463136	0.182853	0.156996	0.380437	0.0380076	0.187092	0.49095	4.11072	1.10256	0.449467	2.17972	0.344524	0.373359	2.64654	1.70845	0.259606
clMaFAR/clMaWSD2	mean	16.3583	0.530679	16.1055	14.6931	2.07132	4.61461	6.184	7.59942	18.1048	3.96316	1.70063	0.803132	1.88141	3.10279	1.2452	1.04201	10.1882	50.9757	10.3561	1.52519	0.109161	0.784517	6.63923	16.1616	2.66367	0.596755
	standard dev.	1.00035	0.400444	2.40063	1.85913	0.872925	1.609	1.64802	0.512079	0.921765	2.07647	0.0548039	0.323816	0.0559989	0.0981652	0.198674	0.165743	0.742168	4.46143	1.67461	0.607557	0.154377	0.119621	0.748146	1.96738	1.40035	0.195606

## Sheet: WE sum chain l. double b. Fig4c
		FA(WE) chain length					FA(WE) double bonds				OH(WE) chain length				OH(WE) double bonds
construct		C16	C18	C20	C22	C24	DB 0	DB 1	DB 2	DB 3	C16	C18	C20	C22	DB 0	DB 1	DB 2	DB 3
MaFAR/MaWSD5	mean	15.2527	49.0528	33.5692	2.06962	0.05571	21.1414	55.164	15.7397	7.95491	7.11184	35.9329	56.3122	0.643054	27.784	67.968	2.99776	1.25022
	standard dev.	0.971362	1.77168	2.18197	0.0809379	0.0395152	1.21398	1.19849	0.0833367	0.218398	0.8938	1.46273	2.15179	0.0450346	1.06873	1.19642	0.444313	0.0286348
MaFAR/MaWSD2	mean	8.25854	45.6484	40.3496	4.45125	1.29222	19.1448	63.5252	11.4502	5.87992	7.01613	40.3858	51.9162	0.681898	25.0211	70.1088	3.6117	1.25841
	standard dev.	2.30696	8.12546	9.01766	1.15621	0.25241	2.81792	7.19663	4.02315	0.583043	2.44143	8.2262	10.394	0.148168	2.17928	4.18689	2.60338	0.376662
clMaFAR/clMaWSD5	mean	14.0797	58.958	24.6286	2.08671	0.246963	20.9881	56.2086	16.983	5.82021	8.70077	52.4492	37.8831	0.966896	49.2838	46.9078	3.08015	0.728255
	standard dev.	1.03311	7.54235	6.11563	0.454979	0.221809	2.13672	6.96545	7.84385	1.31403	0.49095	1.004	1.21173	0.259606	3.767	1.26233	2.17972	0.344524
clMaFAR/clMaWSD2	mean	16.8889	43.6686	32.1711	4.9842	2.28721	43.1898	43.5078	6.31524	6.98713	10.1882	63.7506	25.4645	0.596755	67.8031	31.3033	0.109161	0.784517
	standard dev.	0.750291	0.515872	1.0185	0.141883	0.357601	4.05916	4.44433	1.58472	1.96877	0.742168	2.57033	2.99813	0.195606	5.48675	5.45381	0.154377	0.119621

## Sheet: WE TAG mass Fig3 Add.3
			TAG mass					TAG mass %					WE mass					WE mass %
				mean tech. repl.		mean biol. repl.			mean tech. repl.		mean bio. repl.			mean tech. repl.		mean biol. repl.			mean tech. repl.		mean biol. repl.
construct	plant number-repetition	weight seeds [mg]	mg TAG/g seed	mean	standard dev.	mean	standard dev.	mass % TAG	mean	standard dev.	mean	standard dev.	mg WE / g seed	mean	standard dev.	mean	standard dev.	mass % WE	mean	standard dev.	mean	standard dev.
MaFAR/MaWSD5	11-I	7.69	272.74	268.553	17.421	245.978	17.4892	93.4721	93.8784	0.403548	92.9547	0.673332	19.0476	17.4716	1.13723	18.522	1.283	6.52789	6.12159	0.403548	7.04531	0.673332
	11-II	8.29	245.433					93.7345					16.4056					6.26552
	11-III	7.46	287.485					94.4286					16.9618					5.57136
	12-I	7	233.226	225.939	18.0773			92.8127	92.6931	0.219573			18.0607	17.7658	0.87826			7.18729	7.30688	0.219573
	12-II	7.25	201.074					92.3851					16.5735					7.61485
	12-III	7	243.517					92.8815					18.6633					7.1185
	17-I	7.88	237.962	243.443	16.6483			91.926	92.2925	0.262504			20.9005	20.3284	1.49317			8.074	7.70747	0.262504
	17-II	9	226.354					92.5268					18.282					7.47316
	17-III	6.93	266.013					92.4248					21.8028					7.57524
MaFAR/MaWSD2	2-I	7.5	186.333	190.51	18.0682	267.85	54.6955	85.0373	86.1134	0.775371	91.7969	4.202	32.7862	30.6737	2.79636	21.7892	7.5022	14.9627	13.8866	0.775371	8.20308	4.202
	2-II	8.27	170.767					86.469					26.7222					13.531
	2-III	6.3	214.43					86.8339					32.5127					13.1661
	6-I	6.83	295.606	307.652	19.9712			95.8997	96.1415	0.175779			12.6391	12.3247	0.605529			4.10034	3.85854	0.175779
	6-II	8.39	291.551					96.2124					11.4776					3.78763
	6-III	7	335.798					96.3123					12.8572					3.68766
	17-I	7.26	312.145	305.388	22.8091			93.5188	93.1359	0.59301			21.6328	22.3692	0.541966			6.48119	6.86409	0.59301
	17-II	7.32	274.694					92.2983					22.9215					7.70171
	17-III	6.33	329.325					93.5906					22.5532					6.40937
clMaFAR/clMaWSD5	4-I	6.27	164.892	183.888	17.5296	188.006	56.7471	91.4342	93.0656	1.15413	93.1675	3.95379	15.4475	13.5473	1.49624	11.5011	4.59596	8.56581	6.93436	1.15413	6.83249	3.95379
	4-II	7.91	179.593					93.8391					11.791					6.16091
	4-III	5.7	207.181					93.9236					13.4035					6.07636
	12-I	8.31	257.63	259.474	16.2279			97.7024	98.06	0.253813			6.05851	5.13529	0.740067			2.2976	1.93997	0.253813
	12-II	6.26	240.585					98.2655					4.24672					1.73455
	12-III	6.58	280.207					98.2122					5.10065					1.78778
	18-I	7.54	116.306	120.656	8.50017			87.657	88.3769	0.612259			16.377	15.8206	0.616974			12.343	11.6231	0.612259
	18-II	8.01	113.125					88.3201					14.9603					11.6799
	18-III	6.13	132.536					89.1535					16.1244					10.8465
clMaFAR/clMaWSD2	11-I	8.23	269.823	270.056	25.4717	264.891	5.49765	95.6834	96.0054	0.319759	95.7657	0.218326	12.1727	11.1775	0.790324	11.6816	0.395344	4.31663	3.99464	0.319759	4.23434	0.218326
	11-II	8.23	238.977					95.8914					10.2393					4.10861
	11-III	7.71	301.368					96.4413					11.1204					3.55867
	28-I	7.9	252.897	257.276	21.0734			95.3533	95.4773	0.204829			12.324	12.1431	0.465054			4.64668	4.52273	0.204829
	28-II	8.13	233.936					95.3125					11.505					4.68749
	28-III	7.56	284.995					95.766					12.6002					4.23402
	35-I	7.45	273.307	267.342	19.67			96.0053	95.8144	0.270933			11.3721	11.7241	1.55725			3.9947	4.18564	0.270933
	35-II	8.04	240.829					96.0066					10.0174					3.99343
	35-III	5.79	287.889					95.4312					13.7828					4.5688
WT	I	7.24	330.911	323.367	17.3507			100	100	0			0	0	0			0	0	0
	II	7.94	299.374					100					0					0
	III	6.91	339.815					100					0					0
