# Supplementary material for: Plastidial wax ester biosynthesis as a tool to synthesize shorter and more saturated wax esters
Source: Biotechnol Biofuels. 2021 Dec 15;14:238. doi: 10.1186/s13068-021-02062-1 (PMC8675476; doi:10.1186/s13068-021-02062-1)
Supplement: Supplementary file 7 — Additional file 7: Raw data nanoESI-MS/MS analysis. The document contains data connected to Fig. 5. [file 13068_2021_2062_MOESM7_ESM.xlsx]

## Sheet: All WE species
			MaFAR/MaWSD5-11-I			MaFAR/MaWSD5-11-II			MaFAR/MaWSD5-11-III			MaFAR/MaWSD5-12-I			MaFAR/MaWSD5-12-II			MaFAR/MaWSD5-12-III			MaFAR/MaWSD5-17-I			MaFAR/MaWSD5-17-II			MaFAR/MaWSD5-17-III			MaFAR/MaWSD2-2-I			MaFAR/MaWSD2-2-II			MaFAR/MaWSD2-2-III			MaFAR/MaWSD2-6-I			MaFAR/MaWSD2-6-II			MaFAR/MaWSD2-6-III			MaFAR/MaWSD2-17-I
OH	COOH	WE	nmol/g Seed	mol %	mg/g Seed	nmol/g Seed	mol %	mg/g Seed	nmol/g Seed	mol %	mg/g Seed	nmol/g Seed	mol %	mg/g Seed	nmol/g Seed	mol %	mg/g Seed	nmol/g Seed	mol %	mg/g Seed	nmol/g Seed	mol %	mg/g Seed	nmol/g Seed	mol %	mg/g Seed	nmol/g Seed	mol %	mg/g Seed	nmol/g Seed	mol %	mg/g Seed	nmol/g Seed	mol %	mg/g Seed	nmol/g Seed	mol %	mg/g Seed	nmol/g Seed	mol %	mg/g Seed	nmol/g Seed	mol %	mg/g Seed	nmol/g Seed	mol %	mg/g Seed	nmol/g Seed	mol %
		Sum:	28141.8		15.6194	27580.4		15.3124	24821.9		13.7489	28290.9		15.6972	28568.2		15.8708	28096.7		15.5883	35345.4		19.4677	35870.1		19.764	37465.9		20.6939	44511.9		24.5367	48402		26.6385	44867.1		24.7456	21041		11.9378	20621.8		11.716	21843.7		12.4439	27949.7
16:0	16:0	16:0/16:0	556.153	1.97625	0.267426	530.671	1.92409	0.255173	507.478	2.04447	0.244021	618.265	2.18539	0.297293	591.646	2.07099	0.284492	629.176	2.23932	0.302539	1024.29	2.89795	0.49253	982.97	2.74036	0.47266	892.477	2.3821	0.429147	1068.66	2.40084	0.513864	1064.54	2.19937	0.511883	975.45	2.17409	0.469045	100.38	0.477067	0.0482675	78.3149	0.379767	0.0376577	90.5611	0.414587	0.0435462	552.046	1.97514
16:0	16:1	16:0/16:1	50.0535	0.177862	0.0239673	46.6249	0.169051	0.0223256	39.6962	0.159924	0.0190079	56.9598	0.201336	0.0272743	57.1843	0.200167	0.0273817	56.8178	0.202222	0.0272063	69.9341	0.197859	0.0334868	63.0008	0.175636	0.0301669	68.4879	0.182801	0.0327943	58.0027	0.130308	0.0277736	63.6515	0.131506	0.0304785	60.3389	0.134483	0.0288923	6.90766	0.0328295	0.00330762	5.49143	0.0266292	0.00262948	4.42667	0.0202652	0.00211964	40.042	0.143265
16:0	16:2	16:0/16:2	5.872	0.0208657	0.00279987	4.5164	0.0163754	0.0021535	6.62813	0.0267027	0.00316041	7.67249	0.02712	0.00365838	7.0558	0.0246981	0.00336433	7.03436	0.0250362	0.00335411	9.31668	0.026359	0.00444236	7.18157	0.020021	0.0034243	9.57971	0.0255691	0.00456777	10.9808	0.0246693	0.00523582	11.1791	0.0230963	0.00533038	9.7608	0.0217549	0.00465412	0	0	0	3.12751	0.015166	0.00149125	0	0	0	6.67768	0.0238918
16:0	16:3	16:0/16:3	0	0	0	0	0	0	0	0	0	4.24469	0.0150038	0.00201539	3.90653	0.0136744	0.00185483	3.4904	0.0124228	0.00165725	4.97804	0.014084	0.00236358	5.53503	0.0154307	0.00262804	6.5063	0.0173659	0.0030892	0	0	0	0	0	0	0	0	0	0	0	0	0	0	0	0	0	0	22.3441	0.0799441
16:0	18:0	16:0/18:0	155.602	0.55292	0.0791862	151.327	0.548678	0.0770109	145.943	0.58796	0.0742708	166.183	0.587407	0.0845708	158.359	0.55432	0.0805894	170.656	0.607388	0.0868473	284.131	0.803869	0.144595	269.126	0.75028	0.136959	245.633	0.655618	0.125003	790.444	1.77581	0.402259	776.439	1.60415	0.395132	694.471	1.54784	0.353418	77.0306	0.366098	0.0392011	59.5548	0.288795	0.0303076	67.3486	0.308321	0.0342739	424.67	1.51941
16:0	18:1	16:0/18:1	364.541	1.29537	0.184781	354.532	1.28545	0.179708	361.996	1.45837	0.183491	368.58	1.30282	0.186828	366.638	1.28338	0.185844	362.103	1.28877	0.183545	661.295	1.87095	0.335202	668.82	1.86456	0.339016	682.864	1.82263	0.346135	1031.88	2.31823	0.523049	1160.53	2.39769	0.588256	1061.63	2.36617	0.538128	180.294	0.85687	0.0913887	160.4	0.777816	0.0813045	169.497	0.775953	0.0859157	611.518	2.18792
16:0	18:2	16:0/18:2	262.155	0.931551	0.132355	249.478	0.90455	0.125954	251.256	1.01223	0.126852	376.827	1.33197	0.190249	353.863	1.23866	0.178655	329.03	1.17106	0.166118	509.885	1.44258	0.257426	510.51	1.42322	0.257742	522.681	1.39508	0.263886	519.179	1.16638	0.262118	710.561	1.46804	0.358742	639.743	1.42586	0.322987	56.3414	0.26777	0.0284451	66.9172	0.324497	0.0337845	59.8252	0.273878	0.030204	357.075	1.27756
16:0	18:3	16:0/18:3	53.1421	0.188837	0.0267228	45.8205	0.166134	0.0230411	52.7381	0.212466	0.0265196	67.4603	0.238453	0.0339228	66.4299	0.232531	0.0334046	57.6399	0.205148	0.0289845	88.1595	0.249423	0.0443314	93.3767	0.260319	0.0469549	96.0592	0.256391	0.0483038	65.4986	0.147149	0.0329363	99.648	0.205876	0.0501085	88.3505	0.196916	0.0444275	17.7189	0.0842112	0.00891002	16.8756	0.0818336	0.00848596	13.4203	0.0614381	0.00674848	65.2993	0.233632
16:0	20:0	16:0/20:0	99.6511	0.354103	0.0535082	102.762	0.37259	0.0551784	95.9254	0.386454	0.0515077	130.341	0.460716	0.0699871	120.285	0.421044	0.0645876	131.358	0.46752	0.0705333	166.235	0.470317	0.089261	159.302	0.444106	0.0855379	156.697	0.41824	0.0841396	522.4	1.17362	0.280506	497.877	1.02863	0.267338	496.039	1.10557	0.266351	98.1446	0.466445	0.0526993	85.307	0.413673	0.0458061	98.3987	0.450467	0.0528357	295.237	1.05632
16:0	20:1	16:0/20:1	256.779	0.912447	0.137361	244.138	0.885186	0.130599	254.812	1.02656	0.136309	285.82	1.01029	0.152897	308.266	1.07905	0.164904	299.688	1.06663	0.160315	367.253	1.03904	0.196458	383.241	1.06841	0.205011	385.808	1.02976	0.206384	555.484	1.24795	0.29715	659.583	1.36272	0.352837	590.916	1.31704	0.316105	225.416	1.07132	0.120584	214.173	1.03858	0.11457	230.88	1.05696	0.123507	420.62	1.50492
16:0	20:2	16:0/20:2	32.2906	0.114743	0.0172085	34.8115	0.126218	0.0185519	29.6055	0.119271	0.0157775	37.87	0.133859	0.0201818	38.6297	0.135219	0.0205867	36.3184	0.129262	0.0193549	52.8747	0.149594	0.0281782	55.0139	0.15337	0.0293182	50.9709	0.136046	0.0271636	57.4812	0.129137	0.0306331	73.9097	0.1527	0.0393882	70.6812	0.157535	0.0376677	17.4336	0.0828554	0.00929078	18.8106	0.0912171	0.0100246	15.8162	0.0724061	0.00842881	42.1886	0.150945
16:0	20:3	16:0/20:3	6.85621	0.0243631	0.00364002	6.25946	0.0226953	0.0033232	7.67962	0.0309388	0.00407717	6.28515	0.0222162	0.00333683	6.28859	0.0220125	0.00333866	5.57552	0.019844	0.00296009	9.31517	0.0263547	0.0049455	7.84377	0.0218671	0.00416432	10.778	0.0287675	0.00572213	13.2969	0.0298726	0.00705941	20.3295	0.0420014	0.0107931	20.8324	0.0464313	0.0110601	0	0	0	0	0	0	0	0	0	94.2852	0.337339
16:0	22:0	16:0/22:0	5.46121	0.019406	0.00308563	5.84042	0.021176	0.00329989	5.44364	0.0219308	0.00307571	7.32914	0.0259064	0.00414103	7.52359	0.0263355	0.0042509	8.56785	0.0304941	0.00484091	11.7957	0.0333726	0.00666466	13.0619	0.0364143	0.00738007	13.4881	0.0360009	0.00762088	101.749	0.228589	0.0574891	117.152	0.24204	0.0661919	105.071	0.234183	0.0593662	12.6095	0.0599285	0.0071245	12.9256	0.0626794	0.00730309	15.3922	0.0704652	0.00869673	52.7398	0.188696
16:0	22:1	16:0/22:1	16.0281	0.0569549	0.00902373	16.733	0.0606699	0.00942055	19.8544	0.0799873	0.0111779	22.077	0.0780359	0.0124292	24.0792	0.0842866	0.0135564	21.2967	0.0757977	0.0119899	24.8379	0.0702719	0.0139836	28.2191	0.0786701	0.0158871	25.7301	0.0686762	0.0144859	50.961	0.114489	0.0286907	57.1983	0.118174	0.0322022	53.6423	0.119558	0.0302002	25.7446	0.122355	0.014494	25.0847	0.121642	0.0141225	24.1147	0.110397	0.0135764	34.0505	0.121828
16:0	22:2	16:0/22:2	24.955	0.0886758	0.0139992	22.0963	0.0801158	0.0123955	16.8565	0.0679095	0.00945608	18.8092	0.0664851	0.0105515	19.9096	0.0696916	0.0111689	20.7018	0.0736806	0.0116133	27.7058	0.078386	0.0155423	25.8339	0.0720207	0.0144922	29.003	0.0774117	0.01627	28.6732	0.064417	0.016085	27.1662	0.0561263	0.0152396	26.4049	0.0588514	0.0148126	17.9337	0.0852321	0.0100604	15.3384	0.0743794	0.00860449	19.65	0.0899575	0.0110232	19.3596	0.0692658
16:0	22:3	16:0/22:3	10.14	0.0360318	0.00566787	8.03004	0.0291151	0.00448848	7.6218	0.0307059	0.00426029	11.5429	0.0408008	0.00645203	8.81572	0.0308585	0.00492765	9.43753	0.0335894	0.00527521	10.0912	0.0285504	0.00564061	12.9703	0.0361591	0.00724991	13.1614	0.0351291	0.00735673	13.8258	0.031061	0.00772811	10.1984	0.0210702	0.00570051	12.4354	0.027716	0.00695089	5.89627	0.0280228	0.00329578	7.57742	0.0367447	0.00423548	5.04333	0.0230883	0.00281903	7.60487	0.0272091
16:0	24:0	16:0/24:0	1.91528	0.00680583	0.00113588	1.79331	0.0065021	0.00106354	2.58859	0.0104286	0.0015352	2.04722	0.00723634	0.00121413	2.0207	0.00707326	0.0011984	2.0693	0.0073649	0.00122722	4.434	0.0125448	0.00262964	3.77517	0.0105245	0.00223891	4.50013	0.0120113	0.00266885	53.5992	0.120416	0.0317876	55.9271	0.115547	0.0331682	55.0054	0.122596	0.0326216	8.39846	0.0399148	0.00498081	9.30843	0.0451388	0.00552048	10.6218	0.0486266	0.00629942	23.2495	0.0831833
16:0	24:1	16:0/24:1	0	0	0	0	0	0	0	0	0	3.38939	0.0119805	0.00200328	3.90101	0.0136551	0.00230568	4.0988	0.0145882	0.00242258	5.72645	0.0162014	0.0033846	4.30012	0.011988	0.00254157	6.95705	0.018569	0.00411194	13.9473	0.0313338	0.00824347	18.6827	0.038599	0.0110423	14.2153	0.0316832	0.00840192	6.70714	0.0318765	0.00396423	7.28516	0.0353274	0.00430586	8.30187	0.0380058	0.00490679	14.4413	0.0516689
16:0	24:2	16:0/24:2	23.6752	0.0841281	0.0139454	25.1046	0.0910232	0.0147873	18.0394	0.0726752	0.0106258	22.5181	0.0795949	0.0132638	19.658	0.0688109	0.0115792	20.3255	0.0723411	0.0119723	21.5688	0.0610228	0.0127046	21.3144	0.0594211	0.0125548	22.8141	0.060893	0.0134382	25.6328	0.0575866	0.0150985	17.713	0.0365956	0.0104335	24.2981	0.0541556	0.0143123	24.5782	0.116811	0.0144773	20.745	0.100597	0.0122194	29.6419	0.1357	0.0174599	88.9153	0.318126
16:0	24:3	16:0/24:3	0	0	0	0	0	0	0	0	0	2.98317	0.0105447	0.00175117	0	0	0	3.46563	0.0123347	0.00203438	3.86305	0.0109294	0.00226767	0	0	0	4.20975	0.0112362	0.00247118	0	0	0	0	0	0	0	0	0	0	0	0	0	0	0	0	0	0	0	0
16:0	26:0	16:0/26:0	0	0	0	0	0	0	0	0	0	0	0	0	0	0	0	0	0	0	1.50942	0.00427049	0.000937525	0	0	0	0	0	0	5.85574	0.0131555	0.00363709	4.53007	0.00935927	0.0028137	6.75128	0.0150473	0.00419332	0	0	0	0	0	0	1.47856	0.0067688	0.000918354	4.0372	0.0144445
16:0	26:1	16:0/26:1	0	0	0	0	0	0	0	0	0	0	0	0	0	0	0	0	0	0	0	0	0	0	0	0	0	0	0	0	0	0	0	0	0	0	0	0	0	0	0	0	0	0	0	0	0	0	0
16:0	28:0	16:0/28:0	0	0	0	0	0	0	0	0	0	0	0	0	0	0	0	0	0	0	0	0	0	0	0	0	0	0	0	0	0	0	0	0	0	0	0	0	0	0	0	0	0	0	0	0	0	0	0
16:0	28:1	16:0/28:1	0	0	0	0	0	0	0	0	0	0	0	0	0	0	0	0	0	0	0	0	0	0	0	0	0	0	0	0	0	0	0	0	0	0	0	0	0	0	0	0	0	0	0	0	0	0	0
16:0	30:0	16:0/30:0	0	0	0	0	0	0	0	0	0	0	0	0	0	0	0	0	0	0	0	0	0	0	0	0	0	0	0	0	0	0	0	0	0	0	0	0	0	0	0	0	0	0	0	0	0	0	0
16:0	30:1	16:0/30:1	0	0	0	0	0	0	0	0	0	0	0	0	0	0	0	0	0	0	0	0	0	0	0	0	0	0	0	0	0	0	0	0	0	0	0	0	0	0	0	0	0	0	0	0	0	0	0
16:0	32:0	16:0/32:0	0	0	0	0	0	0	0	0	0	0	0	0	0	0	0	0	0	0	0	0	0	0	0	0	0	0	0	0	0	0	0	0	0	0	0	0	0	0	0	0	0	0	0	0	0	0	0
16:0	32:1	16:0/32:1	0	0	0	0	0	0	0	0	0	0	0	0	0	0	0	0	0	0	0	0	0	0	0	0	0	0	0	0	0	0	0	0	0	0	0	0	0	0	0	0	0	0	0	0	0	0	0
16:1	16:0	16:1/16:0	0	0	0	0	0	0	0	0	0	0.0225157	7.95866e-05	1.07813e-05	0	0	0	2.06975	0.00736653	0.000991068	0.261107	0.00073873	0.000125027	0	0	0	1.87881	0.00501472	0.000899636	9.66017	0.0217025	0.00462561	2.45074	0.00506331	0.0011735	5.55579	0.0123828	0.0026603	0	0	0	0	0	0	0	0	0	1.85085	0.00662208
16:1	16:1	16:1/16:1	0	0	0	0	0	0	0	0	0	0	0	0	0	0	0	0	0	0	0	0	0	0	0	0	0	0	0	0	0	0	0	0	0	0	0	0	0	0	0	0	0	0	0	0	0	0	0
16:1	16:2	16:1/16:2	0	0	0	0	0	0	0	0	0	0	0	0	0	0	0	0	0	0	0	0	0	0	0	0	0	0	0	0	0	0	0	0	0	0	0	0	0	0	0	0	0	0	0	0	0	0	0
16:1	16:3	16:1/16:3	0	0	0	0	0	0	0	0	0	0	0	0	0	0	0	0	0	0	0	0	0	0	0	0	0	0	0	0	0	0	0	0	0	0	0	0	0	0	0	0	0	0	0	0	0	154.3	0.552065
16:1	18:0	16:1/18:0	0	0	0	4.26921	0.0154792	0.00216401	0	0	0	3.82551	0.0135221	0.0019391	4.42835	0.015501	0.00224467	3.80275	0.0135345	0.00192756	6.44411	0.0182318	0.00326643	5.9361	0.0165489	0.00300893	6.43218	0.0171681	0.00326039	9.77754	0.0219662	0.00495611	10.928	0.0225777	0.00553927	7.6118	0.0169652	0.00385832	0	0	0	0	0	0	0	0	0	6.70319	0.0239831
16:1	18:1	16:1/18:1	7.06914	0.0251197	0.003569	8.38503	0.0304021	0.00423336	0	0	0	7.48751	0.0264662	0.00378023	8.1212	0.0284274	0.00410016	8.93799	0.0318115	0.00451253	8.97942	0.0254048	0.00453345	10.1123	0.0281915	0.00510543	11.7622	0.0313945	0.0059384	10.5759	0.0237598	0.00533948	18.0496	0.037291	0.0091127	13.74	0.0306238	0.00693694	0	0	0	0	0	0	0	0	0	9.93185	0.0355348
16:1	18:2	16:1/18:2	0	0	0	0	0	0	0	0	0	0	0	0	0	0	0	0	0	0	5.51367	0.0155994	0.00277258	7.0595	0.0196807	0.0035499	0	0	0	9.10016	0.0204443	0.00457606	0	0	0	0	0	0	0	0	0	0	0	0	0	0	0	0	0
16:1	18:3	16:1/18:3	0	0	0	0	0	0	0	0	0	0	0	0	0	0	0	0	0	0	0	0	0	0	0	0	0	0	0	0	0	0	0	0	0	0	0	0	0	0	0	0	0	0	0	0	0	0	0
16:1	20:0	16:1/20:0	4.83585	0.0171838	0.00258689	4.80222	0.0174117	0.0025689	6.05418	0.0243904	0.00323862	4.32766	0.015297	0.00231504	5.5749	0.0195144	0.00298224	7.35089	0.0261628	0.00393229	6.0559	0.0171335	0.00323954	5.61561	0.0156554	0.00300401	7.42427	0.0198161	0.00397154	10.9322	0.0245601	0.00584804	13.2304	0.0273343	0.00707745	10.7923	0.024054	0.00577325	3.94054	0.0187279	0.00210795	3.7766	0.0183136	0.00202025	4.35635	0.0199433	0.00233039	6.30652	0.0225638
16:1	20:1	16:1/20:1	14.7397	0.0523766	0.00785515	13.8241	0.0501229	0.00736718	11.7443	0.0473143	0.00625884	12.3718	0.0437306	0.00659321	14.8167	0.0518644	0.00789619	13.1889	0.046941	0.00702866	20.201	0.0571531	0.0107656	23.0741	0.0643268	0.0122967	18.9135	0.050482	0.0100795	31.539	0.0708552	0.0168079	32.5319	0.067212	0.017337	27.8225	0.062011	0.0148273	8.12192	0.0386004	0.00432836	8.60335	0.0417197	0.00458493	7.5612	0.034615	0.00402955	19.2296	0.0688008
16:1	20:2	16:1/20:2	10.6454	0.0378276	0.00565171	14.8405	0.0538083	0.00787897	11.1263	0.0448243	0.00590703	13.1082	0.0463336	0.00695924	14.0607	0.049218	0.00746494	10.8952	0.0387773	0.00578433	18.5586	0.0525065	0.00985292	19.6925	0.0548995	0.0104549	19.537	0.0521461	0.0103724	40.5134	0.0910171	0.0215089	46.5651	0.096205	0.0247218	33.0564	0.0736762	0.0175499	7.6944	0.0365686	0.00408502	7.37428	0.0357596	0.00391507	5.30896	0.0243043	0.00281857	62.1262	0.222279
16:1	20:3	16:1/20:3	0	0	0	0	0	0	0	0	0	0	0	0	5.14052	0.0179939	0.00271878	5.73424	0.0204089	0.00303279	0	0	0	6.96197	0.0194088	0.00368213	7.27438	0.019416	0.00384736	0	0	0	0	0	0	0	0	0	0	0	0	0	0	0	0	0	0	13.017	0.0465729
16:1	22:0	16:1/22:0	0	0	0	0	0	0	0	0	0	0	0	0	0	0	0	0	0	0	0	0	0	0	0	0	0	0	0	0	0	0	0	0	0	0	0	0	0	0	0	0	0	0	0	0	0	0	0
16:1	22:1	16:1/22:1	36.7736	0.130673	0.0206292	34.3268	0.124461	0.0192566	26.1545	0.105368	0.0146721	32.8059	0.115959	0.0184034	32.0468	0.112176	0.0179775	30.0429	0.106927	0.0168534	44.8423	0.126869	0.0251555	33.5871	0.0936353	0.0188416	43.3078	0.115593	0.0242947	43.9101	0.0986481	0.0246326	53.0897	0.109685	0.0297821	50.4723	0.112493	0.0283138	25.8512	0.122861	0.0145019	24.2851	0.117764	0.0136234	26.3938	0.12083	0.0148063	31.1763	0.111544
16:1	22:2	16:1/22:2	36.0147	0.127976	0.0201308	33.5697	0.121716	0.0187642	39.2116	0.157972	0.0219178	40.9347	0.144692	0.0228809	35.8785	0.125589	0.0200547	32.1044	0.114264	0.0179451	41.3785	0.117069	0.023129	56.4177	0.157283	0.0315353	47.7722	0.127508	0.0267028	56.2931	0.126468	0.0314657	62.8885	0.12993	0.0351522	68.4322	0.152522	0.038251	23.034	0.109472	0.0128751	21.5637	0.104567	0.0120533	23.3756	0.107013	0.0130661	32.7884	0.117312
16:1	22:3	16:1/22:3	0	0	0	8.03388	0.029129	0.00447443	0	0	0	6.87869	0.0243142	0.00383105	6.33689	0.0221816	0.0035293	5.66521	0.0201633	0.00315521	8.65376	0.0244834	0.00481967	0	0	0	11.4492	0.0305589	0.00637656	0	0	0	0	0	0	0	0	0	0	0	0	0	0	0	0	0	0	0	0
16:1	24:0	16:1/24:0	0	0	0	0	0	0	0	0	0	0	0	0	0	0	0	0	0	0	0	0	0	0	0	0	0	0	0	0	0	0	0	0	0	0	0	0	0	0	0	0	0	0	0	0	0	0	0
16:1	24:1	16:1/24:1	19.9275	0.0708108	0.0117379	18.2666	0.0662302	0.0107596	21.3418	0.0859795	0.012571	17.645	0.0623699	0.0103934	24.3396	0.0851981	0.0143367	16.9957	0.06049	0.010011	18.6512	0.0527683	0.0109861	22.093	0.0615916	0.0130134	21.0094	0.056076	0.0123752	22.0795	0.0496037	0.0130055	29.8516	0.0616744	0.0175835	26.4706	0.0589979	0.015592	26.1395	0.124231	0.015397	28.3752	0.137598	0.0167139	23.0882	0.105697	0.0135997	45.7801	0.163795
16:1	24:2	16:1/24:2	0	0	0	0	0	0	8.2282	0.0331489	0.00483007	9.19007	0.0324842	0.00539471	9.62259	0.0336829	0.0056486	5.72491	0.0203757	0.0033606	8.19835	0.023195	0.00481255	12.4118	0.0346019	0.00728588	12.9687	0.0346147	0.00761282	13.4396	0.0301933	0.00788924	17.5129	0.0361822	0.0102803	14.7822	0.0329467	0.00867738	0	0	0	8.9471	0.0433866	0.00525207	6.82613	0.0312499	0.00400704	0	0
16:1	24:3	16:1/24:3	0	0	0	0	0	0	0	0	0	0	0	0	0	0	0	0	0	0	0	0	0	0	0	0	0	0	0	0	0	0	0	0	0	0	0	0	0	0	0	0	0	0	0	0	0	0	0
16:1	26:0	16:1/26:0	0	0	0	0	0	0	0	0	0	0	0	0	0	0	0	0	0	0	0	0	0	0	0	0	0	0	0	0	0	0	0	0	0	0	0	0	0	0	0	0	0	0	0	0	0	0	0
16:1	26:1	16:1/26:1	0	0	0	0	0	0	0	0	0	0	0	0	0	0	0	0	0	0	0	0	0	0	0	0	0	0	0	0	0	0	0	0	0	0	0	0	0	0	0	0	0	0	0	0	0	0	0
16:1	28:0	16:1/28:0	0	0	0	0	0	0	0	0	0	0	0	0	0	0	0	0	0	0	0	0	0	0	0	0	0	0	0	0	0	0	0	0	0	0	0	0	0	0	0	0	0	0	0	0	0	6.02371	0.021552
16:1	28:1	16:1/28:1	0	0	0	0	0	0	0	0	0	0	0	0	0	0	0	0	0	0	0	0	0	0	0	0	0	0	0	0	0	0	0	0	0	0	0	0	0	0	0	0	0	0	0	0	0	0	0
16:1	30:0	16:1/30:0	0	0	0	0	0	0	0	0	0	0	0	0	0	0	0	0	0	0	0	0	0	0	0	0	0	0	0	0	0	0	0	0	0	0	0	0	0	0	0	0	0	0	0	0	0	0	0
16:1	30:1	16:1/30:1	0	0	0	0	0	0	0	0	0	0	0	0	0	0	0	0	0	0	0	0	0	0	0	0	0	0	0	0	0	0	0	0	0	0	0	0	0	0	0	0	0	0	0	0	0	0	0
16:1	32:0	16:1/32:0	0	0	0	0	0	0	0	0	0	0	0	0	0	0	0	0	0	0	0	0	0	0	0	0	0	0	0	0	0	0	0	0	0	0	0	0	0	0	0	0	0	0	0	0	0	0	0
16:1	32:1	16:1/32:1	0	0	0	0	0	0	0	0	0	0	0	0	0	0	0	0	0	0	0	0	0	0	0	0	0	0	0	0	0	0	0	0	0	0	0	0	0	0	0	0	0	0	0	0	0	0	0
16:2	16:0	16:2/16:0	0	0	0	0	0	0	0	0	0	0	0	0	0	0	0	0	0	0	0	0	0	0	0	0	0	0	0	0	0	0	0	0	0	0	0	0	0	0	0	0	0	0	0	0	0	0	0
16:2	16:1	16:2/16:1	0	0	0	0	0	0	0	0	0	0	0	0	0	0	0	0	0	0	0	0	0	0	0	0	0	0	0	0	0	0	0	0	0	0	0	0	0	0	0	0	0	0	0	0	0	18.5069	0.0662151
16:2	16:2	16:2/16:2	0	0	0	0	0	0	0	0	0	0	0	0	0	0	0	0	0	0	0	0	0	12.0776	0.0336702	0.0057101	15.2963	0.0408273	0.00723188	0	0	0	0	0	0	0	0	0	0	0	0	0	0	0	0	0	0	0	0
16:2	16:3	16:2/16:3	0	0	0	0	0	0	0	0	0	0	0	0	0	0	0	0	0	0	10.428	0.0295033	0.00490921	0	0	0	11.7253	0.031296	0.00551994	0	0	0	0	0	0	0	0	0	0	0	0	0	0	0	0	0	0	57.6718	0.206341
16:2	18:0	16:2/18:0	0	0	0	0	0	0	0	0	0	0	0	0	0	0	0	0	0	0	0	0	0	0	0	0	0	0	0	0	0	0	0	0	0	0	0	0	0	0	0	0	0	0	0	0	0	0	0
16:2	18:1	16:2/18:1	3.35177	0.0119103	0.00168546	7.48923	0.0271542	0.003766	2.7033	0.0108908	0.00135937	0	0	0	3.11208	0.0108935	0.00156492	0.0595062	0.000211791	2.9923e-05	0	0	0	11.5057	0.0320759	0.00578569	15.65	0.0417712	0.00786966	10.8736	0.0244285	0.00546783	10.7282	0.0221649	0.00539475	0	0	0	0	0	0	0	0	0	0	0	0	11.439	0.0409273
16:2	18:2	16:2/18:2	0	0	0	0	0	0	0	0	0	0	0	0	0	0	0	0	0	0	0	0	0	0	0	0	0	0	0	0	0	0	0	0	0	0	0	0	0	0	0	0	0	0	0	0	0	0	0
16:2	18:3	16:2/18:3	0	0	0	9.04575	0.0327978	0.00451223	0	0	0	0	0	0	0	0	0	0	0	0	0	0	0	12.9748	0.0361715	0.00647211	10.1223	0.0270173	0.00504923	0	0	0	0	0	0	0	0	0	0	0	0	0	0	0	0	0	0	0	0
16:2	20:0	16:2/20:0	0	0	0	0	0	0	0	0	0	0	0	0	0	0	0	0	0	0	0	0	0	0	0	0	0	0	0	0	0	0	0	0	0	0	0	0	0	0	0	0	0	0	0	0	0	0	0
16:2	20:1	16:2/20:1	30.3012	0.107673	0.0160871	34.5634	0.125319	0.01835	24.7273	0.0996188	0.0131279	27.9863	0.0989236	0.0148582	27.5193	0.0963282	0.0146102	36.1292	0.128589	0.0191813	46.9756	0.132904	0.0249397	58.8842	0.164159	0.0312621	71.9194	0.19196	0.0381826	81.5472	0.183203	0.043294	102.708	0.212198	0.0545286	92.0158	0.205085	0.0488519	17.1002	0.0812707	0.00907862	19.6666	0.0953681	0.0104412	16.7327	0.076602	0.00888352	54.4395	0.194777
16:2	20:2	16:2/20:2	6.22284	0.0221124	0.00329121	31.2543	0.113321	0.0165302	0	0	0	14.8933	0.0526436	0.00787696	36.674	0.128373	0.0193966	108.025	0.384476	0.0571337	41.5271	0.117489	0.0219633	83.0753	0.2316	0.0439379	200.342	0.534731	0.105959	126.595	0.284408	0.0669552	49.3233	0.101904	0.0260867	42.6881	0.0951433	0.0225774	47.1169	0.223929	0.0249198	56.6341	0.274632	0.0299533	0	0	0	137.235	0.491008
16:2	20:3	16:2/20:3	0	0	0	0	0	0	0	0	0	0	0	0	0	0	0	0	0	0	0	0	0	0	0	0	0	0	0	0	0	0	0	0	0	0	0	0	0	0	0	0	0	0	0	0	0	0	0
16:2	22:0	16:2/22:0	0	0	0	0	0	0	0	0	0	0	0	0	0	0	0	0	0	0	0	0	0	0	0	0	0	0	0	0	0	0	0	0	0	0	0	0	0	0	0	0	0	0	0	0	0	0	0
16:2	22:1	16:2/22:1	115.804	0.4115	0.0647297	110.446	0.40045	0.0617349	96.2265	0.387667	0.0537869	142.555	0.503889	0.0796824	140.634	0.492275	0.078609	117.218	0.417193	0.0655201	121.106	0.342637	0.0676938	159.322	0.444163	0.0890548	146.079	0.389898	0.0816523	173.538	0.389868	0.0970008	204.363	0.422221	0.114231	176.996	0.39449	0.0989341	69.2919	0.329318	0.0387315	74.7714	0.362584	0.0417943	55.0335	0.251942	0.0307616	95.1274	0.340352
16:2	22:2	16:2/22:2	33.2542	0.118167	0.0185208	27.1953	0.0986038	0.0151463	32.1562	0.129548	0.0179093	24.3935	0.086224	0.0135859	22.6328	0.0792236	0.0126052	24.1998	0.0861304	0.013478	20.4009	0.0577187	0.0113622	36.7461	0.102442	0.0204656	44.353	0.118382	0.0247022	29.4012	0.0660524	0.0163748	41.6495	0.0860492	0.0231965	44.747	0.0997323	0.0249216	0	0	0	20.2253	0.0980773	0.0112644	0	0	0	0	0
16:2	22:3	16:2/22:3	0	0	0	0	0	0	0	0	0	0	0	0	0	0	0	0	0	0	0	0	0	0	0	0	0	0	0	0	0	0	0	0	0	0	0	0	0	0	0	0	0	0	0	0	0	0	0
16:2	24:0	16:2/24:0	0	0	0	0	0	0	0	0	0	0	0	0	0	0	0	0	0	0	0	0	0	0	0	0	0	0	0	0	0	0	0	0	0	0	0	0	0	0	0	0	0	0	0	0	0	0	0
16:2	24:1	16:2/24:1	38.0515	0.135213	0.0223368	26.3161	0.095416	0.0154479	25.9876	0.104696	0.0152551	30.3091	0.107134	0.0177919	26.0949	0.0913425	0.0153181	20.4604	0.0728212	0.0120105	25.6209	0.0724871	0.0150398	29.7103	0.0828275	0.0174404	35.1826	0.0939057	0.0206527	41.7026	0.0936888	0.02448	37.0512	0.0765489	0.0217496	35.659	0.0794769	0.0209323	32.6332	0.155094	0.0191562	21.757	0.105505	0.0127717	22.9609	0.105114	0.0134784	33.3862	0.119451
16:2	24:2	16:2/24:2	0	0	0	0	0	0	0	0	0	0	0	0	0	0	0	0	0	0	0	0	0	23.8278	0.066428	0.0139392	0	0	0	0	0	0	0	0	0	0	0	0	0	0	0	0	0	0	0	0	0	0	0
16:2	24:3	16:2/24:3	0	0	0	0	0	0	0	0	0	0	0	0	0	0	0	0	0	0	0	0	0	0	0	0	0	0	0	0	0	0	0	0	0	0	0	0	0	0	0	0	0	0	0	0	0	0	0
16:2	26:0	16:2/26:0	0	0	0	0	0	0	0	0	0	0	0	0	0	0	0	12.8936	0.0458902	0.00795645	0	0	0	0	0	0	0.930103	0.00248253	0.000573951	0	0	0	0	0	0	0	0	0	0	0	0	0	0	0	0	0	0	0	0
16:2	26:1	16:2/26:1	29.5023	0.104834	0.0181459	0	0	0	0	0	0	0	0	0	0	0	0	0	0	0	0	0	0	0	0	0	0	0	0	0	0	0	0	0	0	0	0	0	0	0	0	0	0	0	0	0	0	0	0
16:2	28:0	16:2/28:0	0	0	0	0	0	0	0	0	0	0	0	0	0	0	0	0	0	0	0	0	0	0	0	0	0	0	0	0	0	0	0	0	0	0	0	0	0	0	0	0	0	0	0	0	0	0	0
16:2	28:1	16:2/28:1	0	0	0	0	0	0	0	0	0	0	0	0	0	0	0	0	0	0	0	0	0	0	0	0	0	0	0	0	0	0	0	0	0	0	0	0	0	0	0	0	0	0	0	0	0	0	0
16:2	30:0	16:2/30:0	0	0	0	0	0	0	0	0	0	0	0	0	0	0	0	0	0	0	0	0	0	0	0	0	0	0	0	0	0	0	0	0	0	0	0	0	0	0	0	0	0	0	0	0	0	0	0
16:2	30:1	16:2/30:1	0	0	0	0	0	0	0	0	0	0	0	0	0	0	0	0	0	0	0	0	0	0	0	0	0	0	0	0	0	0	0	0	0	0	0	0	0	0	0	0	0	0	0	0	0	0	0
16:2	32:0	16:2/32:0	0	0	0	0	0	0	0	0	0	0	0	0	0	0	0	0	0	0	0	0	0	0	0	0	0	0	0	0	0	0	0	0	0	0	0	0	0	0	0	0	0	0	0	0	0	0	0
16:2	32:1	16:2/32:1	0	0	0	0	0	0	0	0	0	0	0	0	0	0	0	0	0	0	0	0	0	0	0	0	0	0	0	0	0	0	0	0	0	0	0	0	0	0	0	0	0	0	0	0	0	0	0
16:3	16:0	16:3/16:0	0	0	0	0	0	0	0	0	0	0	0	0	0	0	0	0	0	0	0	0	0	0	0	0	0	0	0	0	0	0	0	0	0	0	0	0	0	0	0	0	0	0	0	0	0	0	0
16:3	16:1	16:3/16:1	0	0	0	0	0	0	0	0	0	0	0	0	0	0	0	0	0	0	0	0	0	0	0	0	0	0	0	0	0	0	0	0	0	0	0	0	0	0	0	0	0	0	0	0	0	0	0
16:3	16:2	16:3/16:2	0	0	0	0	0	0	0	0	0	0	0	0	0	0	0	0	0	0	0	0	0	0	0	0	0	0	0	0	0	0	0	0	0	0	0	0	0	0	0	0	0	0	0	0	0	0	0
16:3	16:3	16:3/16:3	0	0	0	0	0	0	0	0	0	0	0	0	0	0	0	0	0	0	0	0	0	0	0	0	0	0	0	0	0	0	0	0	0	0	0	0	0	0	0	0	0	0	0	0	0	0	0
16:3	18:0	16:3/18:0	0	0	0	0	0	0	0	0	0	0	0	0	0	0	0	0	0	0	0	0	0	0	0	0	0	0	0	0	0	0	0	0	0	0	0	0	0	0	0	0	0	0	0	0	0	0	0
16:3	18:1	16:3/18:1	0	0	0	0	0	0	0	0	0	0	0	0	0	0	0	0	0	0	0	0	0	0	0	0	0	0	0	0	0	0	0	0	0	0	0	0	0	0	0	0	0	0	0	0	0	0	0
16:3	18:2	16:3/18:2	0	0	0	0	0	0	0	0	0	0	0	0	0	0	0	0	0	0	0	0	0	0	0	0	0	0	0	0	0	0	0	0	0	0	0	0	0	0	0	0	0	0	0	0	0	0	0
16:3	18:3	16:3/18:3	0	0	0	0	0	0	0	0	0	0	0	0	0	0	0	0	0	0	0	0	0	0	0	0	0	0	0	0	0	0	0	0	0	0	0	0	0	0	0	0	0	0	0	0	0	0	0
16:3	20:0	16:3/20:0	0	0	0	0	0	0	0	0	0	0	0	0	0	0	0	0	0	0	0	0	0	0	0	0	0	0	0	0	0	0	0	0	0	0	0	0	0	0	0	0	0	0	0	0	0	0	0
16:3	20:1	16:3/20:1	0	0	0	0	0	0	0	0	0	0	0	0	10.8867	0.0381077	0.00575788	0	0	0	12.4831	0.0353174	0.00660219	0	0	0	0	0	0	0	0	0	25.5173	0.0527196	0.0134959	20.9377	0.0466661	0.0110738	0	0	0	0	0	0	0	0	0	0	0
16:3	20:2	16:3/20:2	0	0	0	0	0	0	0	0	0	0	0	0	0	0	0	0	0	0	0	0	0	0	0	0	0	0	0	0	0	0	0	0	0	0	0	0	0	0	0	0	0	0	0	0	0	0	0
16:3	20:3	16:3/20:3	0	0	0	0	0	0	0	0	0	0	0	0	0	0	0	0	0	0	0	0	0	0	0	0	0	0	0	0	0	0	0	0	0	0	0	0	0	0	0	0	0	0	0	0	0	0	0
16:3	22:0	16:3/22:0	0	0	0	0	0	0	0	0	0	0	0	0	0	0	0	0	0	0	0	0	0	0	0	0	0	0	0	0	0	0	0	0	0	0	0	0	0	0	0	0	0	0	0	0	0	0	0
16:3	22:1	16:3/22:1	0	0	0	0	0	0	0	0	0	24.3935	0.086224	0.0135859	16.8541	0.0589961	0.00938682	17.8074	0.0633791	0.00991777	23.0163	0.0651182	0.0128188	24.7087	0.0688838	0.0137614	0	0	0	0	0	0	0	0	0	35.973	0.0801767	0.020035	20.4226	0.0970609	0.0113743	0	0	0	0	0	0	0	0
16:3	22:2	16:3/22:2	0	0	0	0	0	0	0	0	0	0	0	0	0	0	0	0	0	0	0	0	0	0	0	0	0	0	0	0	0	0	0	0	0	0	0	0	0	0	0	0	0	0	0	0	0	0	0
16:3	22:3	16:3/22:3	0	0	0	0	0	0	0	0	0	0	0	0	0	0	0	0	0	0	0	0	0	0	0	0	0	0	0	0	0	0	0	0	0	0	0	0	0	0	0	0	0	0	0	0	0	0	0
16:3	24:0	16:3/24:0	0	0	0	0	0	0	0	0	0	0	0	0	0	0	0	0	0	0	0	0	0	0	0	0	0	0	0	0	0	0	0	0	0	0	0	0	0	0	0	0	0	0	0	0	0	0	0
16:3	24:1	16:3/24:1	0	0	0	0	0	0	0	0	0	0	0	0	0	0	0	0	0	0	0	0	0	0	0	0	0	0	0	0	0	0	0	0	0	0	0	0	0	0	0	0	0	0	0	0	0	0	0
16:3	24:2	16:3/24:2	0	0	0	0	0	0	0	0	0	0	0	0	0	0	0	0	0	0	0	0	0	0	0	0	0	0	0	0	0	0	0	0	0	0	0	0	0	0	0	0	0	0	0	0	0	0	0
16:3	24:3	16:3/24:3	0	0	0	0	0	0	0	0	0	0	0	0	0	0	0	0	0	0	0	0	0	0	0	0	0	0	0	0	0	0	0	0	0	0	0	0	0	0	0	0	0	0	0	0	0	0	0
16:3	26:0	16:3/26:0	0	0	0	0	0	0	0	0	0	0	0	0	0	0	0	0	0	0	0	0	0	0	0	0	0	0	0	0	0	0	0	0	0	0	0	0	0	0	0	0	0	0	0	0	0	0	0
16:3	26:1	16:3/26:1	0	0	0	0	0	0	0	0	0	0	0	0	0	0	0	0	0	0	0	0	0	0	0	0	0	0	0	0	0	0	0	0	0	0	0	0	0	0	0	0	0	0	0	0	0	0	0
16:3	28:0	16:3/28:0	0	0	0	0	0	0	0	0	0	0	0	0	0	0	0	0	0	0	0	0	0	0	0	0	0	0	0	0	0	0	0	0	0	0	0	0	0	0	0	0	0	0	0	0	0	0	0
16:3	28:1	16:3/28:1	0	0	0	0	0	0	0	0	0	0	0	0	0	0	0	0	0	0	0	0	0	0	0	0	0	0	0	0	0	0	0	0	0	0	0	0	0	0	0	0	0	0	0	0	0	0	0
16:3	30:0	16:3/30:0	0	0	0	0	0	0	0	0	0	0	0	0	0	0	0	0	0	0	0	0	0	0	0	0	0	0	0	0	0	0	0	0	0	0	0	0	0	0	0	0	0	0	0	0	0	0	0
16:3	30:1	16:3/30:1	0	0	0	0	0	0	0	0	0	0	0	0	0	0	0	0	0	0	0	0	0	0	0	0	0	0	0	0	0	0	0	0	0	0	0	0	0	0	0	0	0	0	0	0	0	0	0
16:3	32:0	16:3/32:0	0	0	0	0	0	0	0	0	0	0	0	0	0	0	0	0	0	0	0	0	0	0	0	0	0	0	0	0	0	0	0	0	0	0	0	0	0	0	0	0	0	0	0	0	0	0	0
16:3	32:1	16:3/32:1	0	0	0	0	0	0	0	0	0	0	0	0	0	0	0	0	0	0	0	0	0	0	0	0	0	0	0	0	0	0	0	0	0	0	0	0	0	0	0	0	0	0	0	0	0	0	0
18:0	16:0	18:0/16:0	934.975	3.32237	0.475811	892.307	3.2353	0.454097	840.786	3.38727	0.427878	881.353	3.11533	0.448523	836.364	2.9276	0.425628	932.621	3.31932	0.474613	1433.12	4.05461	0.729318	1334.49	3.72033	0.679125	1209.76	3.22895	0.615648	1619.11	3.63748	0.823968	1616.96	3.34069	0.822874	1425.92	3.1781	0.725656	237.255	1.12759	0.12074	193.667	0.939135	0.0985575	252.115	1.15418	0.128302	700.088	2.50482
18:0	16:1	18:0/16:1	93.3277	0.331633	0.0473065	93.1257	0.337652	0.0472042	89.2778	0.359673	0.0452537	104.916	0.370847	0.0531805	105.688	0.369949	0.0535718	108.443	0.385964	0.0549684	137.598	0.389296	0.0697466	127.393	0.355149	0.0645736	128.44	0.342818	0.0651045	119.194	0.26778	0.0604179	143.613	0.296709	0.0727956	125.608	0.279956	0.0636691	26.9414	0.128042	0.0136562	27.8092	0.134853	0.0140961	22.4323	0.102695	0.0113706	66.4693	0.237818
18:0	16:2	18:0/16:2	8.46184	0.0300686	0.00427214	6.8036	0.0246683	0.00343494	9.38849	0.0378233	0.00473997	12.1754	0.0430367	0.00614703	11.1622	0.0390721	0.00563546	10.0683	0.0358345	0.0050832	13.3864	0.0378732	0.00675841	13.6054	0.0379297	0.00686899	13.2639	0.0354026	0.00669656	15.9511	0.0358355	0.00805322	22.0063	0.0454657	0.0111103	12.9186	0.028793	0.00652222	0	0	0	1.56976	0.00761212	0.000792524	2.55297	0.0116874	0.00128892	9.78748	0.0350182
18:0	16:3	18:0/16:3	7.53109	0.0267612	0.00378705	7.16274	0.0259704	0.00360182	7.04599	0.0283861	0.00354311	6.94443	0.0245466	0.00349204	7.12868	0.0249532	0.00358469	6.53649	0.0232642	0.00328691	9.36057	0.0264832	0.00470701	8.03905	0.0224115	0.00404248	9.69206	0.025869	0.0048737	4.91569	0.0110435	0.00247188	7.27117	0.0150225	0.00365635	9.27753	0.0206778	0.00466525	0	0	0	0	0	0	0	0	0	126.46	0.452456
18:0	18:0	18:0/18:0	352.558	1.25279	0.189308	346.695	1.25704	0.18616	347.956	1.40181	0.186837	349.99	1.23711	0.187929	340.071	1.19038	0.182603	368.756	1.31245	0.198006	553.212	1.56516	0.29705	526.97	1.4691	0.282959	489.19	1.30569	0.262673	1033.79	2.32251	0.5551	1079.11	2.22947	0.579433	927.173	2.06649	0.497851	197.819	0.94016	0.10622	174.044	0.843979	0.0934538	222.497	1.01859	0.119471	656.421	2.34858
18:0	18:1	18:0/18:1	709.981	2.52287	0.379797	709.465	2.57235	0.379521	673.577	2.71363	0.360323	657.694	2.32476	0.351827	667.607	2.33689	0.357129	644.258	2.293	0.344639	996.044	2.81803	0.532824	1010.97	2.81841	0.540806	1017.11	2.71478	0.544095	1305.3	2.93248	0.698258	1582.9	3.27032	0.846756	1453.18	3.23885	0.777364	490.021	2.32888	0.262132	455.34	2.20805	0.24358	470.316	2.1531	0.251591	827.145	2.95941
18:0	18:2	18:0/18:2	483.28	1.7173	0.257551	477.93	1.73286	0.254701	466.713	1.88024	0.248723	540.689	1.91118	0.288146	545.688	1.91012	0.29081	507.799	1.80732	0.270618	710.824	2.01108	0.378815	769.634	2.14561	0.410156	778.763	2.07859	0.415021	1010.89	2.27107	0.53873	1362.57	2.81512	0.726147	1320.37	2.94284	0.703656	249.716	1.18681	0.133079	245.893	1.19239	0.131042	221.334	1.01326	0.117954	574.515	2.05553
18:0	18:3	18:0/18:3	108.068	0.384013	0.0573743	101.385	0.367597	0.0538259	101.756	0.409946	0.0540233	115.294	0.407532	0.0612108	121.792	0.426319	0.0646601	96.2607	0.342605	0.0511056	142.883	0.404248	0.0758578	157.538	0.43919	0.0836383	153.731	0.410322	0.081617	191.807	0.430913	0.101832	265.357	0.548236	0.14088	259.505	0.578385	0.137773	66.6588	0.316804	0.0353897	64.5368	0.312954	0.0342631	55.921	0.256005	0.0296889	155.186	0.555234
18:0	20:0	18:0/20:0	155.446	0.552367	0.0878284	155.134	0.562479	0.0876521	145.575	0.586479	0.0822514	168.528	0.595696	0.0952196	176.773	0.618775	0.0998783	179.207	0.637822	0.101254	198.553	0.56175	0.112184	199.966	0.557472	0.112983	202.202	0.539696	0.114246	378.624	0.850615	0.213926	417.018	0.861572	0.235619	389.312	0.867701	0.219965	143.133	0.680258	0.0808715	140.461	0.681126	0.0793615	165.98	0.759852	0.09378	268.218	0.959645
18:0	20:1	18:0/20:1	545.807	1.93949	0.307286	560.78	2.03326	0.315715	524.658	2.11369	0.295379	557.439	1.97039	0.313834	605.839	2.12068	0.341083	571.817	2.03517	0.321929	642.463	1.81767	0.361702	680.457	1.897	0.383092	780.707	2.08378	0.439532	740.8	1.66428	0.417065	872.333	1.80227	0.491117	827.067	1.84337	0.465633	591.617	2.81174	0.333076	612.891	2.97205	0.345053	586.57	2.68531	0.330235	632.11	2.2616
18:0	20:2	18:0/20:2	95.1135	0.337979	0.0533565	91.0089	0.329977	0.0510539	76.2229	0.307079	0.0427593	83.4092	0.294827	0.0467907	89.3258	0.312676	0.0501097	96.5487	0.34363	0.0541616	106.94	0.302557	0.0599909	109.994	0.306646	0.0617044	114.029	0.304355	0.0639679	138.487	0.311124	0.0776881	110.529	0.228356	0.062004	124.1	0.276595	0.0696173	67.2856	0.319783	0.0377457	60.7512	0.294597	0.03408	87.6008	0.401035	0.049142	81.1741	0.290429
18:0	20:3	18:0/20:3	12.7071	0.0451536	0.00710275	14.6581	0.0531467	0.00819329	10.2055	0.0411149	0.00570448	10.9888	0.0388422	0.00614232	14.1241	0.04944	0.00789484	11.8643	0.0422268	0.0066317	15.1368	0.0428254	0.00846089	15.0905	0.0420697	0.00843499	19.4164	0.0518241	0.010853	16.3981	0.0368398	0.00916589	11.998	0.0247883	0.00670644	13.8171	0.0307957	0.00772324	7.50435	0.0356654	0.00419464	6.16466	0.0298939	0.00344581	5.74937	0.0263205	0.00321367	12.613	0.0451274
18:0	22:0	18:0/22:0	8.97452	0.0318903	0.00532245	11.0315	0.0399975	0.00654235	10.2442	0.0412706	0.00607543	10.433	0.0368776	0.00618741	11.316	0.0396104	0.00671109	14.2168	0.0505995	0.00843144	18.0873	0.0511729	0.0107269	16.3767	0.0456556	0.00971242	18.6117	0.0496763	0.0110379	92.3935	0.20757	0.0547951	94.7179	0.19569	0.0561736	88.8775	0.19809	0.0527099	24.7955	0.117844	0.0147053	23.4901	0.113909	0.0139311	30.1884	0.138202	0.0179036	57.0165	0.203997
18:0	22:1	18:0/22:1	28.6949	0.101965	0.01696	31.0473	0.11257	0.0183504	28.8803	0.11635	0.0170696	38.9263	0.137593	0.0230072	40.6971	0.142456	0.0240539	32.3903	0.115281	0.0191442	33.9008	0.0959129	0.0200369	35.3719	0.098611	0.0209064	44.4959	0.118764	0.0262991	53.1067	0.119309	0.0313885	64.2772	0.132799	0.0379908	64.9296	0.144715	0.0383764	57.6813	0.274138	0.0340923	62.1383	0.301323	0.0367266	55.5329	0.254228	0.0328225	55.4957	0.198556
18:0	22:2	18:0/22:2	21.7975	0.077456	0.0128394	23.4683	0.0850906	0.0138235	20.896	0.0841834	0.0123084	20.627	0.0729104	0.0121499	25.7616	0.0901758	0.0151744	25.648	0.0912846	0.0151074	22.4372	0.0634799	0.0132162	18.9482	0.0528245	0.0111611	21.6684	0.0578349	0.0127633	36.1932	0.0813114	0.0213189	24.6524	0.0509326	0.014521	21.2824	0.0474344	0.012536	22.7139	0.107951	0.0133792	20.877	0.101237	0.0122972	36.1642	0.165559	0.0213018	17.0668	0.0610624
18:0	22:3	18:0/22:3	5.08282	0.0180615	0.00298369	5.31316	0.0192643	0.0031189	4.30794	0.0173554	0.00252882	4.13792	0.0146264	0.00242902	4.3465	0.0152145	0.00255146	4.12129	0.0146682	0.00241926	4.6142	0.0130546	0.0027086	0	0	0	5.16033	0.0137734	0.00302919	5.52868	0.0124207	0.00324542	0	0	0	0	0	0	0	0	0	0	0	0	3.78406	0.0173233	0.0022213	0	0
18:0	24:0	18:0/24:0	3.76295	0.0133714	0.00233723	3.11399	0.0112906	0.00193415	3.61513	0.0145643	0.00224541	3.07639	0.0108741	0.00191079	3.45275	0.012086	0.00214455	2.95446	0.0105153	0.00183506	8.14168	0.0230346	0.00505692	6.70316	0.0186873	0.00416343	6.94607	0.0185397	0.00431431	42.9898	0.0965807	0.0267016	41.0372	0.0847842	0.0254888	38.3594	0.0854957	0.0238256	13.036	0.0619554	0.00809687	11.9232	0.0578183	0.00740567	16.8465	0.0771229	0.0104636	31.6384	0.113198
18:0	24:1	18:0/24:1	0	0	0	0	0	0	0	0	0	4.28037	0.0151299	0.00264998	4.50377	0.015765	0.00278828	5.31198	0.0189061	0.00328864	6.92094	0.0195809	0.00428475	6.35901	0.0177279	0.00393686	7.39941	0.0197497	0.00458097	16.9532	0.0380869	0.0104957	19.0016	0.0392579	0.0117639	19.2139	0.0428239	0.0118953	10.2491	0.0487101	0.00634521	11.1622	0.054128	0.00691049	9.00026	0.041203	0.00557206	13.3265	0.0476802
18:0	24:2	18:0/24:2	0	0	0	0	0	0	0	0	0	4.91282	0.0173654	0.00303162	3.49934	0.0122491	0.00215938	4.0987	0.0145878	0.00252924	3.24225	0.00917306	0.00200074	0	0	0	0	0	0	5.76022	0.0129409	0.00355454	0	0	0	6.00082	0.0133746	0.003703	4.51039	0.0214362	0.00278329	5.71718	0.0277239	0.00352798	7.44706	0.0340925	0.00459546	0	0
18:0	24:3	18:0/24:3	0	0	0	0	0	0	0	0	0	0	0	0	0	0	0	0	0	0	0	0	0	0	0	0	0	0	0	0	0	0	0	0	0	0	0	0	0	0	0	0	0	0	0	0	0	0	0
18:0	26:0	18:0/26:0	0	0	0	0	0	0	0	0	0	1.10043	0.00388971	0.000714366	1.26488	0.00442759	0.000821122	1.94076	0.00690743	0.00125988	2.00536	0.00567363	0.00130182	1.65021	0.00460052	0.00107127	0	0	0	5.21714	0.0117208	0.0033868	4.67266	0.00965386	0.00303334	4.09682	0.00913101	0.00265953	0	0	0	0	0	0	2.24156	0.0102618	0.00145515	3.38011	0.0120936
18:0	26:1	18:0/26:1	0	0	0	0	0	0	0	0	0	0	0	0	0	0	0	0	0	0	0	0	0	0	0	0	0	0	0	0	0	0	0	0	0	0	0	0	0	0	0	0	0	0	0	0	0	0	0
18:0	28:0	18:0/28:0	0	0	0	0	0	0	0	0	0	0	0	0	0	0	0	0	0	0	0	0	0	0	0	0	0	0	0	0	0	0	0	0	0	0	0	0	0	0	0	0	0	0	0	0	0	0	0
18:0	28:1	18:0/28:1	0	0	0	0	0	0	0	0	0	0	0	0	0	0	0	0	0	0	0	0	0	0	0	0	0	0	0	0	0	0	0	0	0	0	0	0	0	0	0	0	0	0	0	0	0	0	0
18:0	30:0	18:0/30:0	0	0	0	0	0	0	0	0	0	0	0	0	0	0	0	0	0	0	0	0	0	0	0	0	0	0	0	0	0	0	0	0	0	0	0	0	0	0	0	0	0	0	0	0	0	0	0
18:0	30:1	18:0/30:1	0	0	0	0	0	0	0	0	0	0	0	0	0	0	0	0	0	0	0	0	0	0	0	0	0	0	0	0	0	0	0	0	0	0	0	0	0	0	0	0	0	0	0	0	0	0	0
18:0	32:0	18:0/32:0	0	0	0	0	0	0	0	0	0	0	0	0	0	0	0	0	0	0	0	0	0	0	0	0	0	0	0	0	0	0	0	0	0	0	0	0	0	0	0	0	0	0	0	0	0	0	0
18:0	32:1	18:0/32:1	0	0	0	0	0	0	0	0	0	0	0	0	0	0	0	0	0	0	0	0	0	0	0	0	0	0	0	0	0	0	0	0	0	0	0	0	0	0	0	0	0	0	0	0	0	0	0
18:1	16:0	18:1/16:0	649.592	2.30828	0.32927	610.236	2.21257	0.30932	561.112	2.26055	0.28442	629.027	2.22343	0.318845	584.931	2.04749	0.296494	609.68	2.16993	0.309039	985.699	2.78876	0.499638	932.99	2.60102	0.47292	880.514	2.35018	0.446321	1124.22	2.52567	0.569853	1181.96	2.44196	0.599118	971.016	2.1642	0.492195	191.271	0.90904	0.0969528	160.945	0.780462	0.0815811	211.939	0.970253	0.107429	490.659	1.75551
18:1	16:1	18:1/16:1	44.9678	0.15979	0.0227029	41.1451	0.149182	0.0207729	40.515	0.163222	0.0204548	50.0108	0.176774	0.025249	56.4134	0.197469	0.0284815	46.7526	0.166399	0.023604	64.5889	0.182736	0.0326091	64.299	0.179255	0.0324627	68.1812	0.181982	0.0344227	83.6236	0.187868	0.0422191	92.0837	0.190248	0.0464903	72.135	0.160775	0.0364188	9.43058	0.04482	0.00476122	8.64528	0.041923	0.00436475	12.6536	0.0579279	0.00638843	30.0795	0.10762
18:1	16:2	18:1/16:2	8.44374	0.0300042	0.00424598	8.77501	0.0318161	0.00441256	7.70767	0.0310519	0.00387584	11.0193	0.0389501	0.00554112	8.41123	0.0294426	0.00422963	8.11291	0.0288749	0.00407962	12.6027	0.0356558	0.00633733	11.0663	0.030851	0.00556473	14.3539	0.0383119	0.00721792	15.7409	0.0353635	0.00791541	22.3327	0.04614	0.0112301	12.683	0.0282679	0.00637771	0	0	0	0	0	0	0	0	0	15.3235	0.0548253
18:1	16:3	18:1/16:3	6.67643	0.0237242	0.00334382	0	0	0	0	0	0	5.08582	0.0179769	0.00254718	6.09093	0.0213206	0.00305057	4.53775	0.0161505	0.00227268	7.71912	0.0218391	0.00386604	8.58592	0.0239361	0.00430016	6.57889	0.0175597	0.00329497	0	0	0	0	0	0	0	0	0	0	0	0	0	0	0	0	0	0	13.9046	0.0497485
18:1	18:0	18:1/18:0	225.401	0.800948	0.120576	209.074	0.758055	0.111842	188.991	0.761385	0.101099	218.272	0.77153	0.116763	220.324	0.771221	0.11786	224.919	0.800518	0.120318	325.461	0.920801	0.174102	301.404	0.840265	0.161233	290.631	0.775723	0.15547	633.093	1.4223	0.338667	686.462	1.41825	0.367216	560.969	1.25029	0.300085	128.204	0.609306	0.0685814	127.935	0.620388	0.0684377	142.322	0.651547	0.0761337	350.546	1.2542
18:1	18:1	18:1/18:1	597.891	2.12456	0.31863	625.033	2.26622	0.333095	543.451	2.1894	0.289618	541.916	1.91552	0.2888	552.846	1.93518	0.294625	514.824	1.83233	0.274362	907.268	2.56687	0.483505	916.477	2.55499	0.488413	914.63	2.44123	0.487428	1431.98	3.21708	0.763137	1634.41	3.37673	0.871014	1287.26	2.86905	0.686011	342.995	1.63013	0.18279	316.593	1.53523	0.16872	382.253	1.74995	0.203712	641.446	2.295
18:1	18:2	18:1/18:2	197.554	0.701994	0.104883	195.774	0.709829	0.103938	169.366	0.682324	0.0899179	211.499	0.747586	0.112286	229.205	0.802308	0.121687	190.235	0.67707	0.100997	315.825	0.893538	0.167674	342.531	0.954921	0.181853	334.416	0.892588	0.177544	568.983	1.27827	0.302078	765.455	1.58146	0.406386	566.092	1.26171	0.300543	101.737	0.48352	0.0540132	76.6108	0.371504	0.0406733	88.9649	0.40728	0.0472322	281.047	1.00555
18:1	18:3	18:1/18:3	81.8876	0.290982	0.0433097	83.1479	0.301475	0.0439763	77.6777	0.31294	0.0410831	80.2693	0.283729	0.0424538	88.4466	0.309598	0.0467787	61.9301	0.220418	0.0327544	104.618	0.295988	0.0553316	133.87	0.373206	0.0708026	121.171	0.323418	0.0640865	159.49	0.358308	0.0843528	218.793	0.452032	0.115718	177.403	0.395396	0.093827	46.1665	0.219412	0.0244171	42.6072	0.206612	0.0225346	33.945	0.1554	0.0179533	103.544	0.370465
18:1	20:0	18:1/20:0	113.186	0.402197	0.0637227	113.461	0.411383	0.0638778	94.2925	0.379875	0.053086	125.054	0.442028	0.0704043	130.83	0.457956	0.0736564	125.3	0.445959	0.070543	130.577	0.369431	0.0735138	129.038	0.359735	0.0726473	139.415	0.372111	0.0784896	320.614	0.720288	0.180503	347.301	0.717535	0.195528	331.963	0.739879	0.186893	110.846	0.526811	0.0624057	112.302	0.544578	0.0632251	135.101	0.618489	0.0760608	198.786	0.711227
18:1	20:1	18:1/20:1	1224.79	4.35222	0.687081	1254.98	4.55025	0.704013	1096.27	4.41653	0.614981	1249.02	4.41493	0.700673	1326.02	4.64158	0.743864	1200.24	4.2718	0.673305	1416.75	4.00831	0.794766	1579.26	4.4027	0.885926	1643.22	4.38591	0.921809	2385.02	5.35816	1.33794	2615.57	5.40385	1.46727	2423.5	5.4015	1.35953	1246.54	5.92436	0.699282	1300.84	6.30807	0.72974	1294.31	5.92535	0.726081	1326.7	4.74674
18:1	20:2	18:1/20:2	152.733	0.542726	0.0853718	149.236	0.541096	0.0834173	114.488	0.461236	0.0639943	146.745	0.5187	0.0820246	148.284	0.519053	0.0828852	130.472	0.464369	0.072929	161.471	0.456839	0.0902563	190.089	0.529936	0.106252	202.601	0.540761	0.113246	238.895	0.536701	0.133533	325.795	0.673102	0.182107	280.731	0.625695	0.156918	93.9347	0.446437	0.0525059	104.009	0.504364	0.058137	92.2816	0.422464	0.0515819	136.396	0.488007
18:1	20:3	18:1/20:3	22.7995	0.0810165	0.0126981	18.9894	0.068851	0.010576	21.4664	0.0864817	0.0119556	20.9887	0.0741889	0.0116896	22.2698	0.0779532	0.0124031	18.5409	0.0659894	0.0103262	28.1248	0.0795712	0.015664	30.014	0.0836741	0.0167162	29.6185	0.0790547	0.0164959	23.0297	0.0517384	0.0128263	30.1733	0.0623391	0.0168049	27.7103	0.0617608	0.0154331	22.7798	0.108264	0.0126871	14.2276	0.0689931	0.00792402	10.7887	0.0493904	0.00600871	20.9023	0.0747854
18:1	22:0	18:1/22:0	6.69053	0.0237743	0.00395441	7.99737	0.0289966	0.00472682	10.35	0.041697	0.00611733	8.28981	0.0293021	0.00489966	8.78422	0.0307482	0.00519188	10.9319	0.0389081	0.00646127	12.524	0.0354333	0.00740228	13.6036	0.0379245	0.00804034	9.43408	0.0251805	0.00557598	86.9035	0.195237	0.051364	86.4757	0.178662	0.0511111	85.3597	0.19025	0.0504515	22.7664	0.1082	0.013456	21.6953	0.105205	0.0128229	29.4041	0.134612	0.0173792	46.3728	0.165915
18:1	22:1	18:1/22:1	91.7387	0.325987	0.0540369	89.5752	0.324779	0.0527625	67.9072	0.273577	0.0399994	104.829	0.370541	0.0617476	93.4726	0.327191	0.0550582	86.815	0.308986	0.0511367	91.7416	0.259557	0.0540386	93.3439	0.260227	0.0549824	109.226	0.291536	0.0643377	206.226	0.463305	0.121473	197.327	0.407684	0.116232	193.055	0.430282	0.113715	151.813	0.721512	0.0894226	135.763	0.658346	0.0799685	157.916	0.722934	0.093017	115.437	0.413018
18:1	22:2	18:1/22:2	13.1778	0.0468265	0.00773557	20.4322	0.0740822	0.011994	20.2162	0.0814447	0.0118672	18.3945	0.065019	0.0107978	18.1713	0.0636068	0.0106668	11.241	0.0400082	0.00659863	18.6509	0.0527676	0.0109483	22.1907	0.061864	0.0130263	21.4444	0.0572373	0.0125882	27.1594	0.0610161	0.0159429	26.2216	0.0541747	0.0153925	29.9873	0.0668358	0.017603	19.165	0.0910843	0.0112502	20.6001	0.0998944	0.0120925	16.8306	0.0770503	0.00987982	13.1279	0.0469696
18:1	22:3	18:1/22:3	0	0	0	0	0	0	0	0	0	0	0	0	0	0	0	0	0	0	0	0	0	0	0	0	0	0	0	0	0	0	0	0	0	0	0	0	0	0	0	0	0	0	0	0	0	0	0
18:1	24:0	18:1/24:0	0	0	0	0	0	0	3.76773	0.015179	0.0023326	2.69326	0.00951988	0.00166739	0	0	0	2.71185	0.00965183	0.0016789	4.6602	0.0131847	0.00288512	0	0	0	3.80063	0.0101442	0.00235297	47.05	0.105702	0.0291286	43.2387	0.0893325	0.026769	43.9462	0.0979474	0.0272071	12.8033	0.0608494	0.00792653	12.9165	0.062635	0.00799658	16.3322	0.0747685	0.0101113	24.9969	0.0894354
18:1	24:1	18:1/24:1	0	0	0	0	0	0	0	0	0	0	0	0	0	0	0	7.82854	0.0278628	0.00483087	7.90098	0.0223536	0.00487557	9.05213	0.0252358	0.00558592	8.91792	0.0238028	0.0055031	30.3388	0.0681589	0.0187216	32.346	0.0668278	0.0199602	31.5192	0.07025	0.0194499	15.5624	0.0739622	0.00960329	15.9803	0.0774923	0.00986119	19.0349	0.0871413	0.0117461	15.0016	0.0536736
18:1	24:2	18:1/24:2	0	0	0	0	0	0	0	0	0	0	0	0	0	0	0	0	0	0	0	0	0	0	0	0	0	0	0	0	0	0	0	0	0	0	0	0	0	0	0	0	0	0	0	0	0	0	0
18:1	24:3	18:1/24:3	0	0	0	0	0	0	0	0	0	0	0	0	0	0	0	0	0	0	0	0	0	0	0	0	0	0	0	0	0	0	0	0	0	0	0	0	0	0	0	0	0	0	0	0	0	0	0
18:1	26:0	18:1/26:0	0	0	0	0	0	0	0	0	0	0	0	0	0	0	0	0	0	0	0	0	0	0	0	0	0	0	0	0	0	0	0	0	0	0	0	0	0	0	0	0	0	0	0	0	0	0	0
18:1	26:1	18:1/26:1	0	0	0	0	0	0	0	0	0	0	0	0	0	0	0	0	0	0	0	0	0	0	0	0	0	0	0	0	0	0	0	0	0	0	0	0	0	0	0	0	0	0	0	0	0	0	0
18:1	28:0	18:1/28:0	0	0	0	0	0	0	0	0	0	0	0	0	0	0	0	0	0	0	0	0	0	0	0	0	0	0	0	0	0	0	0	0	0	0	0	0	0	0	0	0	0	0	0	0	0	0	0
18:1	28:1	18:1/28:1	0	0	0	0	0	0	0	0	0	0	0	0	0	0	0	0	0	0	0	0	0	0	0	0	0	0	0	0	0	0	0	0	0	0	0	0	0	0	0	0	0	0	0	0	0	0	0
18:1	30:0	18:1/30:0	0	0	0	0	0	0	0	0	0	0	0	0	0	0	0	0	0	0	0	0	0	0	0	0	0	0	0	0	0	0	0	0	0	0	0	0	0	0	0	0	0	0	0	0	0	0	0
18:1	30:1	18:1/30:1	0	0	0	0	0	0	0	0	0	0	0	0	0	0	0	0	0	0	0	0	0	0	0	0	0	0	0	0	0	0	0	0	0	0	0	0	0	0	0	0	0	0	0	0	0	0	0
18:1	32:0	18:1/32:0	0	0	0	0	0	0	0	0	0	0	0	0	0	0	0	0	0	0	0	0	0	0	0	0	0	0	0	0	0	0	0	0	0	0	0	0	0	0	0	0	0	0	0	0	0	0	0
18:1	32:1	18:1/32:1	0	0	0	0	0	0	0	0	0	0	0	0	0	0	0	0	0	0	0	0	0	0	0	0	0	0	0	0	0	0	0	0	0	0	0	0	0	0	0	0	0	0	0	0	0	0	0
18:2	16:0	18:2/16:0	102.111	0.362843	0.0515528	93.9148	0.340513	0.0474148	80.0092	0.322332	0.0403943	105.757	0.373819	0.0533934	109.828	0.38444	0.0554488	106.297	0.378324	0.053666	168.509	0.476751	0.0850754	161.808	0.451094	0.0816922	175.679	0.468903	0.088695	184.547	0.414603	0.0931725	229.548	0.474254	0.115892	187.658	0.418253	0.094743	21.8224	0.103714	0.0110175	28.1144	0.136333	0.0141941	19.9262	0.0912216	0.0100601	80.7125	0.288778
18:2	16:1	18:2/16:1	18.46	0.0655963	0.00928271	0	0	0	13.4403	0.054147	0.00675854	18.9324	0.0669204	0.00952023	21.1752	0.0741214	0.010648	18.4277	0.0655866	0.00926644	21.7416	0.0615119	0.0109329	23.6613	0.0659637	0.0118982	21.5329	0.0574734	0.0108279	28.041	0.0629967	0.0141006	31.2074	0.0644756	0.0156928	30.125	0.0671426	0.0151485	0	0	0	0	0	0	0	0	0	0	0
18:2	16:2	18:2/16:2	0	0	0	0	0	0	0	0	0	0	0	0	0	0	0	0	0	0	0	0	0	0	0	0	0	0	0	0	0	0	0	0	0	0	0	0	0	0	0	0	0	0	0	0	0	0	0
18:2	16:3	18:2/16:3	0	0	0	0	0	0	0	0	0	0	0	0	0	0	0	0	0	0	0	0	0	0	0	0	0	0	0	0	0	0	0	0	0	0	0	0	0	0	0	0	0	0	0	0	0	0	0
18:2	18:0	18:2/18:0	44.2966	0.157405	0.0236067	37.9578	0.137626	0.0202286	37.7514	0.152089	0.0201186	40.8639	0.144442	0.0217773	44.3224	0.155146	0.0236205	45.0278	0.16026	0.0239964	63.3356	0.179191	0.0337531	66.9905	0.186758	0.0357008	55.8523	0.149075	0.029765	147.207	0.330713	0.07845	158.058	0.326553	0.0842328	139.881	0.311766	0.0745457	23.1235	0.109897	0.0123231	24.3062	0.117866	0.0129533	26.669	0.12209	0.0142125	69.1753	0.247499
18:2	18:1	18:2/18:1	93.77	0.333205	0.0497832	100.437	0.364161	0.0533229	88.6059	0.356966	0.0470416	91.0294	0.321762	0.0483282	96.1661	0.336619	0.0510553	74.2656	0.264321	0.0394282	155.052	0.438678	0.0823185	176.255	0.491368	0.093575	166.704	0.444948	0.0885043	348.755	0.783511	0.185157	420.401	0.868561	0.223194	370.817	0.826479	0.19687	61.9886	0.294609	0.0329103	58.1804	0.28213	0.0308884	52.1288	0.238645	0.0276756	142.016	0.508113
18:2	18:2	18:2/18:2	36.8528	0.130954	0.0194912	34.5634	0.125319	0.0182803	35.0303	0.141126	0.0185272	43.5998	0.154113	0.0230596	40.8253	0.142905	0.0215922	34.122	0.121445	0.0180468	58.8016	0.166363	0.0310997	71.6159	0.199653	0.0378771	69.0096	0.184193	0.0364986	115.91	0.260402	0.0613037	148.639	0.307094	0.0786143	152.074	0.338942	0.0804306	20.0928	0.0954936	0.0106269	20.0764	0.0973552	0.0106183	19.3071	0.0883874	0.0102114	65.0905	0.232885
18:2	18:3	18:2/18:3	0	0	0	0	0	0	0	0	0	13.8459	0.0489411	0.00729505	12.0963	0.0423417	0.00637324	14.9104	0.0530683	0.00785596	16.0966	0.0455408	0.00848091	18.3018	0.0510223	0.00964276	20.3703	0.0543703	0.0107326	21.0278	0.0472409	0.011079	32.5347	0.0672177	0.0171418	45.7322	0.101928	0.0240952	0	0	0	0	0	0	0	0	0	0	0
18:2	20:0	18:2/20:0	41.6714	0.148076	0.0233767	32.5878	0.118156	0.018281	37.7464	0.152069	0.0211749	36.7255	0.129814	0.0206022	37.3152	0.130618	0.020933	40.1236	0.142805	0.0225084	43.4598	0.122957	0.0243799	44.5387	0.124167	0.0249852	45.4797	0.12139	0.0255131	90.6871	0.203737	0.0508734	82.7745	0.171015	0.0464346	84.8101	0.189025	0.0475765	37.5242	0.178339	0.0210502	30.2298	0.146591	0.0169582	35.2031	0.161159	0.0197481	54.9499	0.196603
18:2	20:1	18:2/20:1	344.035	1.22251	0.192302	385.395	1.39735	0.215421	293.36	1.18186	0.163977	414.546	1.4653	0.231715	384.229	1.34495	0.214769	365.9	1.30229	0.204524	440.187	1.24539	0.246048	516.244	1.4392	0.28856	534.586	1.42686	0.298813	772.592	1.7357	0.431849	741.164	1.53127	0.414282	760.161	1.69425	0.424901	290.149	1.37897	0.162182	242.486	1.17587	0.135541	241.804	1.10697	0.135159	382.117	1.36716
18:2	20:2	18:2/20:2	44.9811	0.159837	0.025052	47.1358	0.170903	0.0262521	38.1666	0.153762	0.0212567	53.22	0.188117	0.0296406	49.8022	0.174327	0.0277371	41.2864	0.146944	0.0229943	54.0497	0.152919	0.0301027	68.5486	0.191102	0.0381778	77.7108	0.207417	0.0432806	42.0036	0.094365	0.0233937	69.7473	0.1441	0.0388454	60.4725	0.134781	0.0336799	35.4841	0.168643	0.0197627	32.6222	0.158193	0.0181688	18.2533	0.083563	0.0101661	65.3042	0.233649
18:2	20:3	18:2/20:3	0	0	0	0	0	0	0	0	0	0	0	0	0	0	0	0	0	0	0	0	0	0	0	0	0	0	0	0	0	0	0	0	0	0	0	0	0	0	0	0	0	0	0	0	0	38.6329	0.138223
18:2	22:0	18:2/22:0	0	0	0	0	0	0	0	0	0	0	0	0	0	0	0	0	0	0	0	0	0	0	0	0	0	0	0	29.2354	0.06568	0.0172205	0	0	0	0	0	0	0	0	0	0	0	0	0	0	0	0	0
18:2	22:1	18:2/22:1	53.6803	0.190749	0.0315111	46.5592	0.168813	0.0273309	35.562	0.143268	0.0208754	52.7966	0.18662	0.0309923	51.1861	0.179172	0.030047	41.8724	0.14903	0.0245797	40.339	0.114128	0.0236796	70.6447	0.196946	0.0414694	72.4349	0.193336	0.0425204	69.7884	0.156786	0.0409668	84.6887	0.17497	0.0497135	85.0329	0.189522	0.0499155	48.2404	0.229269	0.0283178	39.4342	0.191226	0.0231485	50.1936	0.229785	0.0294644	46.1512	0.165122
18:2	22:2	18:2/22:2	0	0	0	0	0	0	0	0	0	0	0	0	0	0	0	0	0	0	0	0	0	0	0	0	0	0	0	0	0	0	0	0	0	0	0	0	0	0	0	0	0	0	0	0	0	0	0
18:2	22:3	18:2/22:3	0	0	0	0	0	0	0	0	0	0	0	0	0	0	0	0	0	0	0	0	0	0	0	0	0	0	0	0	0	0	0	0	0	0	0	0	0	0	0	0	0	0	0	0	0	0	0
18:2	24:0	18:2/24:0	0	0	0	0	0	0	0	0	0	0	0	0	0	0	0	0	0	0	0	0	0	0	0	0	0	0	0	0	0	0	0	0	0	0	0	0	0	0	0	0	0	0	0	0	0	0	0
18:2	24:1	18:2/24:1	0	0	0	0	0	0	0	0	0	0	0	0	0	0	0	0	0	0	0	0	0	0	0	0	0	0	0	0	0	0	0	0	0	0	0	0	0	0	0	0	0	0	0	0	0	0	0
18:2	24:2	18:2/24:2	0	0	0	0	0	0	0	0	0	0	0	0	0	0	0	0	0	0	0	0	0	0	0	0	0	0	0	0	0	0	0	0	0	0	0	0	0	0	0	0	0	0	0	0	0	0	0
18:2	24:3	18:2/24:3	0	0	0	0	0	0	0	0	0	0	0	0	0	0	0	0	0	0	0	0	0	0	0	0	0	0	0	0	0	0	0	0	0	0	0	0	0	0	0	0	0	0	0	0	0	0	0
18:2	26:0	18:2/26:0	0	0	0	0	0	0	0	0	0	0	0	0	0	0	0	0	0	0	0	0	0	0	0	0	0	0	0	0	0	0	0	0	0	0	0	0	0	0	0	0	0	0	0	0	0	0	0
18:2	26:1	18:2/26:1	0	0	0	0	0	0	0	0	0	0	0	0	0	0	0	0	0	0	0	0	0	0	0	0	0	0	0	0	0	0	0	0	0	0	0	0	0	0	0	0	0	0	0	0	0	0	0
18:2	28:0	18:2/28:0	0	0	0	0	0	0	0	0	0	0	0	0	0	0	0	0	0	0	0	0	0	0	0	0	0	0	0	0	0	0	0	0	0	0	0	0	0	0	0	0	0	0	0	0	0	0	0
18:2	28:1	18:2/28:1	0	0	0	0	0	0	0	0	0	0	0	0	0	0	0	0	0	0	0	0	0	0	0	0	0	0	0	0	0	0	0	0	0	0	0	0	0	0	0	0	0	0	0	0	0	0	0
18:2	30:0	18:2/30:0	0	0	0	0	0	0	0	0	0	0	0	0	0	0	0	0	0	0	0	0	0	0	0	0	0	0	0	0	0	0	0	0	0	0	0	0	0	0	0	0	0	0	0	0	0	0	0
18:2	30:1	18:2/30:1	0	0	0	0	0	0	0	0	0	0	0	0	0	0	0	0	0	0	0	0	0	0	0	0	0	0	0	0	0	0	0	0	0	0	0	0	0	0	0	0	0	0	0	0	0	0	0
18:2	32:0	18:2/32:0	0	0	0	0	0	0	0	0	0	0	0	0	0	0	0	0	0	0	0	0	0	0	0	0	0	0	0	0	0	0	0	0	0	0	0	0	0	0	0	0	0	0	0	0	0	0	0
18:2	32:1	18:2/32:1	0	0	0	0	0	0	0	0	0	0	0	0	0	0	0	0	0	0	0	0	0	0	0	0	0	0	0	0	0	0	0	0	0	0	0	0	0	0	0	0	0	0	0	0	0	0	0
18:3	16:0	18:3/16:0	25.6991	0.0913198	0.0129229	20.4162	0.0740242	0.0102664	20.3471	0.0819722	0.0102316	24.1589	0.0853946	0.0121484	25.3059	0.0885807	0.0127252	25.1944	0.0896702	0.0126691	40.4092	0.114327	0.02032	31.9622	0.0891053	0.0160723	28.526	0.0761385	0.0143444	21.4591	0.0482099	0.0107908	25.6239	0.0529398	0.0128851	20.2873	0.0452165	0.0102016	0	0	0	0	0	0	0	0	0	16.8357	0.0602358
18:3	16:1	18:3/16:1	0	0	0	0	0	0	0	0	0	0	0	0	0	0	0	0	0	0	0	0	0	0	0	0	0	0	0	0	0	0	0	0	0	0	0	0	0	0	0	0	0	0	0	0	0	0	0
18:3	16:2	18:3/16:2	0	0	0	0	0	0	0	0	0	0	0	0	0	0	0	0	0	0	0	0	0	0	0	0	13.159	0.0351226	0.00656401	0	0	0	0	0	0	0	0	0	0	0	0	0	0	0	0	0	0	0	0
18:3	16:3	18:3/16:3	0	0	0	0	0	0	0	0	0	0	0	0	0	0	0	0	0	0	0	0	0	0	0	0	0	0	0	0	0	0	0	0	0	0	0	0	0	0	0	0	0	0	0	0	0	52.218	0.186829
18:3	18:0	18:3/18:0	15.7182	0.0558534	0.00834491	0	0	0	0	0	0	10.2802	0.0363373	0.00545781	12.3997	0.0434039	0.00658311	11.0068	0.0391748	0.00584362	15.7623	0.0445952	0.00836835	17.008	0.0474156	0.0090297	14.1445	0.037753	0.00750943	29.5307	0.0663434	0.0156781	31.7228	0.0655404	0.0168419	30.7642	0.0685673	0.0163329	0	0	0	0	0	0	0	0	0	0	0
18:3	18:1	18:3/18:1	16.3789	0.0582013	0.00866268	17.485	0.0633967	0.0092477	24.7273	0.0996188	0.0130781	22.3891	0.0791391	0.0118414	23.2856	0.0815088	0.0123156	37.5629	0.133691	0.0198667	34.164	0.0966576	0.0180691	32.6249	0.0909528	0.017255	41.5719	0.110959	0.0219871	61.032	0.137114	0.0322793	68.8974	0.142344	0.0364393	54.5481	0.121577	0.02885	20.9479	0.0995576	0.0110792	22.125	0.107289	0.0117017	12.8712	0.0589243	0.0068075	45.5636	0.16302
18:3	18:2	18:3/18:2	0	0	0	0	0	0	0	0	0	9.72162	0.0343631	0.00512209	0	0	0	0	0	0	10.1835	0.0288114	0.00536544	0	0	0	0	0	0	0	0	0	23.6037	0.048766	0.0124362	0	0	0	0	0	0	0	0	0	0	0	0	0	0
18:3	18:3	18:3/18:3	0	0	0	0	0	0	0	0	0	0	0	0	0	0	0	0	0	0	0	0	0	0	0	0	0	0	0	0	0	0	0	0	0	0	0	0	0	0	0	0	0	0	0	0	0	0	0
18:3	20:0	18:3/20:0	20.3148	0.0721873	0.0113552	0	0	0	19.3976	0.0781469	0.0108425	14.6153	0.0516608	0.00816938	18.4651	0.0646353	0.0103213	21.156	0.0752972	0.0118254	21.73	0.0614791	0.0121462	24.7999	0.0691379	0.0138622	22.211	0.0592834	0.0124151	27.4018	0.0615608	0.0153166	25.9684	0.0536515	0.0145153	26.6348	0.0593637	0.0148878	0	0	0	0	0	0	13.5081	0.0618397	0.00755049	0	0
18:3	20:1	18:3/20:1	65.2041	0.231698	0.0363151	70.5784	0.255901	0.0393083	36.7502	0.148055	0.0204678	62.8599	0.222191	0.0350095	66.454	0.232615	0.0370112	63.4673	0.225889	0.0353478	64.3412	0.182036	0.0358345	76.6598	0.213715	0.0426953	86.0579	0.229697	0.0479295	80.8526	0.181643	0.0450305	76.1878	0.157406	0.0424324	86.8614	0.193597	0.0483771	48.3335	0.229711	0.0269191	54.8043	0.265759	0.030523	34.8434	0.159512	0.0194058	65.0163	0.232619
18:3	20:2	18:3/20:2	0	0	0	0	0	0	0	0	0	0	0	0	0	0	0	0	0	0	0	0	0	0	0	0	0	0	0	0	0	0	0	0	0	0	0	0	0	0	0	0	0	0	0	0	0	55.5935	0.198906
18:3	20:3	18:3/20:3	0	0	0	0	0	0	0	0	0	0	0	0	0	0	0	0	0	0	0	0	0	0	0	0	0	0	0	0	0	0	0	0	0	0	0	0	0	0	0	0	0	0	0	0	0	40.5173	0.144965
18:3	22:0	18:3/22:0	0	0	0	0	0	0	0	0	0	0	0	0	0	0	0	0	0	0	0	0	0	0	0	0	0	0	0	0	0	0	0	0	0	0	0	0	0	0	0	0	0	0	0	0	0	0	0
18:3	22:1	18:3/22:1	0	0	0	0	0	0	0	0	0	0	0	0	0	0	0	0	0	0	0	0	0	0	0	0	0	0	0	0	0	0	0	0	0	0	0	0	0	0	0	0	0	0	0	0	0	0	0
18:3	22:2	18:3/22:2	0	0	0	0	0	0	0	0	0	0	0	0	0	0	0	0	0	0	0	0	0	0	0	0	0	0	0	0	0	0	0	0	0	0	0	0	0	0	0	0	0	0	0	0	0	0	0
18:3	22:3	18:3/22:3	0	0	0	0	0	0	0	0	0	0	0	0	0	0	0	0	0	0	0	0	0	0	0	0	0	0	0	0	0	0	0	0	0	0	0	0	0	0	0	0	0	0	0	0	0	0	0
18:3	24:0	18:3/24:0	0	0	0	0	0	0	0	0	0	0	0	0	0	0	0	0	0	0	0	0	0	0	0	0	0	0	0	0	0	0	0	0	0	0	0	0	0	0	0	0	0	0	0	0	0	0	0
18:3	24:1	18:3/24:1	0	0	0	0	0	0	0	0	0	0	0	0	0	0	0	0	0	0	0	0	0	0	0	0	0	0	0	0	0	0	0	0	0	0	0	0	0	0	0	0	0	0	0	0	0	0	0
18:3	24:2	18:3/24:2	0	0	0	0	0	0	0	0	0	0	0	0	0	0	0	0	0	0	0	0	0	0	0	0	0	0	0	0	0	0	0	0	0	0	0	0	0	0	0	0	0	0	0	0	0	0	0
18:3	24:3	18:3/24:3	0	0	0	0	0	0	0	0	0	0	0	0	0	0	0	0	0	0	0	0	0	0	0	0	0	0	0	0	0	0	0	0	0	0	0	0	0	0	0	0	0	0	0	0	0	0	0
18:3	26:0	18:3/26:0	0	0	0	0	0	0	0	0	0	0	0	0	0	0	0	0	0	0	0	0	0	0	0	0	0	0	0	0	0	0	0	0	0	0	0	0	0	0	0	0	0	0	0	0	0	0	0
18:3	26:1	18:3/26:1	0	0	0	0	0	0	0	0	0	0	0	0	0	0	0	0	0	0	0	0	0	0	0	0	0	0	0	0	0	0	0	0	0	0	0	0	0	0	0	0	0	0	0	0	0	0	0
18:3	28:0	18:3/28:0	0	0	0	0	0	0	0	0	0	0	0	0	0	0	0	0	0	0	0	0	0	0	0	0	0	0	0	0	0	0	0	0	0	0	0	0	0	0	0	0	0	0	0	0	0	0	0
18:3	28:1	18:3/28:1	0	0	0	0	0	0	0	0	0	0	0	0	0	0	0	0	0	0	0	0	0	0	0	0	0	0	0	0	0	0	0	0	0	0	0	0	0	0	0	0	0	0	0	0	0	0	0
18:3	30:0	18:3/30:0	0	0	0	0	0	0	0	0	0	0	0	0	0	0	0	0	0	0	0	0	0	0	0	0	0	0	0	0	0	0	0	0	0	0	0	0	0	0	0	0	0	0	0	0	0	0	0
18:3	30:1	18:3/30:1	0	0	0	0	0	0	0	0	0	0	0	0	0	0	0	0	0	0	0	0	0	0	0	0	0	0	0	0	0	0	0	0	0	0	0	0	0	0	0	0	0	0	0	0	0	0	0
18:3	32:0	18:3/32:0	0	0	0	0	0	0	0	0	0	0	0	0	0	0	0	0	0	0	0	0	0	0	0	0	0	0	0	0	0	0	0	0	0	0	0	0	0	0	0	0	0	0	0	0	0	0	0
18:3	32:1	18:3/32:1	0	0	0	0	0	0	0	0	0	0	0	0	0	0	0	0	0	0	0	0	0	0	0	0	0	0	0	0	0	0	0	0	0	0	0	0	0	0	0	0	0	0	0	0	0	0	0
20:0	16:0	20:0/16:0	1018.85	3.6204	0.547075	946.467	3.43167	0.508211	943.974	3.80298	0.506872	902.432	3.18984	0.484566	876.025	3.06643	0.470387	941.468	3.35081	0.505527	1335.04	3.77711	0.716855	1280.37	3.56945	0.6875	1171.4	3.12658	0.628991	903.88	2.03065	0.485343	951.811	1.96647	0.51108	803.915	1.79177	0.431667	251.587	1.1957	0.135091	227.656	1.10396	0.122241	282.666	1.29404	0.151779	456.412	1.63298
20:0	16:1	20:0/16:1	179.253	0.636964	0.0958898	175.282	0.63553	0.0937652	175.421	0.706716	0.0938395	200.364	0.708229	0.107183	202.42	0.70855	0.108283	192.109	0.683741	0.102767	221.619	0.627011	0.118553	230.495	0.642582	0.123301	213.795	0.570638	0.114367	167.823	0.377031	0.0897754	208.562	0.430895	0.111568	173.897	0.387583	0.0930245	75.159	0.357203	0.0402055	73.0833	0.354398	0.0390952	76.1835	0.348767	0.0407536	103.577	0.370585
20:0	16:2	20:0/16:2	39.2575	0.139499	0.0209212	38.2157	0.138561	0.0203661	39.8449	0.160523	0.0212343	45.1894	0.159732	0.0240825	46.5517	0.162949	0.0248085	40.5775	0.144421	0.0216247	52.0763	0.147335	0.0277527	51.4681	0.143484	0.0274286	57.4826	0.153426	0.0306338	53.1874	0.119491	0.0283449	76.8385	0.158751	0.0409491	69.9372	0.155876	0.0372712	22.8599	0.108645	0.0121826	19.6958	0.0955095	0.0104964	21.7255	0.0994589	0.011578	32.7601	0.117211
20:0	16:3	20:0/16:3	16.8088	0.0597289	0.00892393	13.8367	0.0501687	0.00734603	14.3576	0.0578422	0.00762255	17.1051	0.0604617	0.00908125	15.3539	0.0537447	0.00815152	12.5449	0.0446491	0.00666021	18.7191	0.0529604	0.00993811	23.7462	0.0662005	0.0126071	23.9137	0.0638279	0.012696	28.1173	0.0631682	0.0149277	36.0072	0.0743921	0.0191165	38.8375	0.0865612	0.0206192	7.38907	0.0351175	0.00392291	10.0692	0.048828	0.00534583	5.82241	0.0266549	0.00309116	189.05	0.676393
20:0	18:0	20:0/18:0	305.816	1.0867	0.172789	302.27	1.09596	0.170785	304.791	1.22791	0.172209	294.367	1.0405	0.16632	299.586	1.04867	0.169269	316.59	1.12679	0.178876	424.163	1.20005	0.239656	419.653	1.16992	0.237108	441.495	1.17839	0.249449	515.682	1.15853	0.291365	569.044	1.17566	0.321515	527.145	1.1749	0.297841	196.444	0.933627	0.110993	181.999	0.882555	0.102831	224.888	1.02953	0.127064	351.195	1.25652
20:0	18:1	20:0/18:1	641.879	2.28087	0.361373	682.436	2.47435	0.384207	630.867	2.54157	0.355174	622.176	2.19921	0.350281	625.667	2.19008	0.352246	623.399	2.21876	0.350969	795.928	2.25186	0.448102	854.587	2.38245	0.481127	937.5	2.50228	0.527806	829.86	1.86436	0.467205	934.572	1.93086	0.526158	939.743	2.0945	0.529069	503.148	2.39128	0.283269	525.066	2.54617	0.295608	535.249	2.45036	0.301341	544.694	1.94884
20:0	18:2	20:0/18:2	333.389	1.18467	0.187023	348.784	1.26461	0.19566	295.758	1.19152	0.165913	321.874	1.13773	0.180564	353.653	1.23793	0.198391	340.152	1.21065	0.190817	391.94	1.10888	0.219869	374.804	1.04489	0.210256	434.912	1.16082	0.243976	387.178	0.869832	0.217198	318.36	0.657742	0.178593	326.877	0.728543	0.18337	154.859	0.735986	0.0868722	143.768	0.697165	0.0806506	197.815	0.905594	0.11097	170.428	0.609767
20:0	18:3	20:0/18:3	91.003	0.323373	0.0508672	91.5173	0.33182	0.0511546	74.9263	0.301855	0.0418809	93.6359	0.330976	0.0523388	97.8264	0.342431	0.0546811	87.185	0.310303	0.048733	97.7201	0.276472	0.0546217	99.7719	0.278148	0.0557686	106.204	0.283468	0.0593638	97.7455	0.219594	0.054636	80.187	0.165669	0.0448214	83.5934	0.186313	0.0467254	43.284	0.205713	0.0241941	41.6117	0.201785	0.0232593	48.0122	0.219799	0.026837	50.6372	0.181173
20:0	20:0	20:0/20:0	164.69	0.585214	0.0976714	162.619	0.589618	0.0964431	146.094	0.588566	0.0866426	153.715	0.543339	0.0911627	156.306	0.547133	0.0926993	162.868	0.579671	0.0965911	165.252	0.467536	0.0980048	158.151	0.440899	0.0937935	160.317	0.427901	0.0950778	209.437	0.470519	0.124209	215.395	0.445013	0.127743	210.297	0.468711	0.124719	147.217	0.699668	0.0873089	138.725	0.672711	0.0822727	178.165	0.815637	0.105663	162.684	0.582062
20:0	20:1	20:0/20:1	551.926	1.96123	0.326213	555.033	2.01242	0.32805	509.802	2.05383	0.301316	523.434	1.85019	0.309374	577.92	2.02295	0.341578	556.459	1.98051	0.328893	514.193	1.45477	0.303912	527.392	1.47028	0.311713	602.813	1.60897	0.35629	496.82	1.11615	0.293643	566.879	1.17119	0.335052	582.364	1.29798	0.344204	653.002	3.10347	0.385954	662.392	3.21209	0.391504	658.043	3.01251	0.388934	449.468	1.60813
20:0	20:2	20:0/20:2	190.739	0.677779	0.112351	180.912	0.655945	0.106563	141.757	0.571097	0.0834994	175.141	0.619071	0.103163	173.959	0.608925	0.102467	192.952	0.686741	0.113654	171.37	0.484843	0.100942	169.996	0.47392	0.100133	179.525	0.47917	0.105746	208.413	0.468219	0.122762	153.582	0.317304	0.0904641	166.667	0.371467	0.0981718	175.119	0.832277	0.103151	161.677	0.78401	0.0952327	229.882	1.0524	0.135408	139.558	0.49932
20:0	20:3	20:0/20:3	7.6242	0.027092	0.00447551	10.4935	0.0380469	0.00615982	7.26963	0.0292871	0.00426738	6.7362	0.0238105	0.00395425	8.39668	0.0293917	0.00492897	9.17926	0.0326702	0.00538836	8.58456	0.0242876	0.00503926	7.01818	0.0195655	0.00411977	6.51834	0.0173981	0.00382636	5.52868	0.0124207	0.00324542	6.66843	0.0137772	0.00391446	0	0	0	7.82028	0.0371668	0.00459061	6.02274	0.0292057	0.00353543	7.46305	0.0341657	0.00438092	7.15187	0.0255884
20:0	22:0	20:0/22:0	10.7187	0.0380883	0.00665757	12.0597	0.0437255	0.00749044	9.0665	0.0365261	0.00563134	9.06512	0.0320425	0.00563048	9.47403	0.0331628	0.00588446	12.0174	0.0427717	0.00746422	15.46	0.0437399	0.00960247	12.7415	0.0355213	0.00791397	14.1237	0.0376975	0.00877244	38.848	0.0872755	0.0241291	38.5501	0.0796458	0.0239441	39.6637	0.0884026	0.0246357	19.1076	0.0908114	0.011868	18.9402	0.0918454	0.011764	26.6138	0.121838	0.0165303	29.4138	0.105239
20:0	22:1	20:0/22:1	39.7136	0.141119	0.0245866	40.9145	0.148346	0.0253301	36.6766	0.147759	0.0227065	43.9809	0.15546	0.0272285	43.8295	0.153421	0.0271348	38.2256	0.13605	0.0236654	32.576	0.0921649	0.0201678	33.2402	0.0926682	0.020579	38.8091	0.103585	0.0240267	44.5255	0.100031	0.0275657	47.7358	0.0986237	0.0295532	52.438	0.116874	0.0324643	61.65	0.293	0.0381675	63.55	0.308169	0.0393438	63.9367	0.292701	0.0395832	35.4657	0.126891
20:0	22:2	20:0/22:2	22.3927	0.079571	0.0138182	18.9046	0.0685438	0.0116657	17.2176	0.0693646	0.0106247	21.5831	0.0762901	0.0133186	22.918	0.0802221	0.0141423	21.2585	0.0756617	0.0131182	15.5284	0.0439332	0.00958229	13.9948	0.0390151	0.00863594	17.0988	0.0456384	0.0105514	24.4309	0.0548862	0.0150759	12.7523	0.0263466	0.00786921	15.6748	0.0349361	0.00967268	27.8132	0.132186	0.0171631	22.9648	0.111362	0.0141712	34.5627	0.158228	0.0213281	14.3325	0.0512797
20:0	22:3	20:0/22:3	0	0	0	0	0	0	0	0	0	2.90759	0.0102775	0.00178836	0	0	0	0	0	0	0	0	0	0	0	0	0	0	0	0	0	0	0	0	0	0	0	0	0	0	0	0	0	0	0	0	0	0	0
20:0	24:0	20:0/24:0	0	0	0	0	0	0	0	0	0	0	0	0	0	0	0	0.0657652	0.000234067	4.26927e-05	0.637957	0.00180492	0.000414141	0.443986	0.00123776	0.000288222	0.557572	0.00148821	0.000361958	13.8128	0.0310317	0.00896682	14.5592	0.0300799	0.0094514	10.3592	0.0230887	0.00672489	4.62922	0.0220009	0.00300514	4.18561	0.020297	0.00271717	10.9266	0.0500217	0.00709319	7.64327	0.0273465
20:0	24:1	20:0/24:1	5.5777	0.01982	0.00360962	6.61588	0.0239876	0.00428148	0	0	0	6.24213	0.0220641	0.00403961	6.29332	0.0220291	0.00407273	9.33057	0.0332087	0.0060383	6.21484	0.0175832	0.00402195	7.97876	0.0222435	0.00516348	9.28055	0.0247707	0.00600593	9.70299	0.0217987	0.00627931	11.5861	0.0239374	0.007498	13.3428	0.0297386	0.00863485	13.4259	0.0638083	0.00868861	15.3478	0.0744249	0.00993235	16.8021	0.0769199	0.0108735	18.3595	0.0656878
20:0	24:2	20:0/24:2	4.20977	0.0149591	0.00271588	0	0	0	0	0	0	4.80411	0.0169811	0.0030993	4.50275	0.0157614	0.00290489	3.04959	0.0108539	0.0019674	3.84309	0.010873	0.00247932	0	0	0	4.71609	0.0125877	0.00304252	0	0	0	0	0	0	0	0	0	4.69826	0.0223291	0.00303102	7.40788	0.0359225	0.00477909	9.3543	0.0428238	0.0060348	0	0
20:0	24:3	20:0/24:3	0	0	0	0	0	0	0	0	0	0	0	0	0	0	0	0	0	0	0	0	0	0	0	0	0	0	0	0	0	0	0	0	0	0	0	0	0	0	0	0	0	0	0	0	0	0	0
20:0	26:0	20:0/26:0	0	0	0	0	0	0	0	0	0	0	0	0	0	0	0	0	0	0	0	0	0	0	0	0	0	0	0	0	0	0	0	0	0	0	0	0	0	0	0	0	0	0	0	0	0	0	0
20:0	26:1	20:0/26:1	0	0	0	1.77064	0.00641991	0.00119554	0	0	0	0	0	0	0	0	0	1.88353	0.00670373	0.00127177	0	0	0	0	0	0	4.97672	0.0132833	0.00336031	37.6831	0.0846586	0.0254439	51.9322	0.107294	0.0350649	28.5493	0.0636308	0.0192767	241.038	1.14557	0.16275	242.843	1.1776	0.163969	369.058	1.68954	0.24919	84.0971	0.300887
20:0	28:0	20:0/28:0	0	0	0	0	0	0	0	0	0	0	0	0	0	0	0	0	0	0	0	0	0	0	0	0	0	0	0	0	0	0	0	0	0	0	0	0	0	0	0	0	0	0	0	0	0	0	0
20:0	28:1	20:0/28:1	0	0	0	0	0	0	0	0	0	0	0	0	1.47672	0.00516911	0.00103852	1.87207	0.00666293	0.00131655	1.5283	0.00432391	0.00107479	0	0	0	0	0	0	0	0	0	0	0	0	0	0	0	0	0	0	0	0	0	0	0	0	0	0
20:0	30:0	20:0/30:0	0	0	0	0	0	0	0	0	0	0	0	0	0	0	0	0	0	0	0	0	0	0	0	0	0	0	0	0	0	0	0	0	0	0	0	0	0	0	0	0	0	0	0	0	0	0	0
20:0	30:1	20:0/30:1	0	0	0	0	0	0	0	0	0	0	0	0	0	0	0	0	0	0	0	0	0	0	0	0	0	0	0	0	0	0	0	0	0	0	0	0	0	0	0	0	0	0	0	0	0	0	0
20:0	32:0	20:0/32:0	0	0	0	0	0	0	0	0	0	0	0	0	0	0	0	0	0	0	0	0	0	0	0	0	0	0	0	0	0	0	0	0	0	0	0	0	0	0	0	0	0	0	0	0	0	0	0
20:0	32:1	20:0/32:1	0	0	0	0	0	0	0	0	0	0	0	0	0	0	0	0	0	0	0	0	0	0	0	0	0	0	0	0	0	0	0	0	0	0	0	0	0	0	0	0	0	0	0	0	0	0	0
20:1	16:0	20:1/16:0	1677.71	5.96164	0.897476	1553.34	5.63204	0.830943	1466	5.90607	0.784222	1561.11	5.51807	0.8351	1544.81	5.40744	0.82638	1592.72	5.66869	0.852007	1956.59	5.53562	1.04666	1888.56	5.265	1.01027	1814.73	4.84369	0.970773	1425.61	3.20277	0.762618	1516.18	3.13249	0.811067	1268.76	2.82782	0.678711	550.177	2.61479	0.294312	534.06	2.58978	0.28569	633.49	2.90011	0.338879	668.857	2.39307
20:1	16:1	20:1/16:1	161.114	0.572507	0.0858614	144.543	0.52408	0.0770305	145.877	0.587695	0.0777415	175.414	0.620038	0.0934824	185.813	0.65042	0.0990244	162.28	0.577576	0.0864829	177.867	0.503225	0.0947895	179.421	0.500197	0.0956179	161.077	0.429929	0.0858416	170.003	0.381927	0.0905985	196.148	0.405248	0.104532	146.275	0.326018	0.0779534	50.6549	0.240744	0.0269952	38.7151	0.187738	0.0206322	46.9761	0.215056	0.0250347	63.9013	0.22863
20:1	16:2	20:1/16:2	42.991	0.152765	0.0228242	44.5218	0.161425	0.023637	39.1479	0.157715	0.0207839	49.0453	0.173361	0.0260385	51.8584	0.181525	0.027532	46.7343	0.166334	0.0248116	61.9167	0.175176	0.0328721	60.0723	0.167472	0.0318929	56.7405	0.151446	0.030124	91.2835	0.205077	0.0484631	120.878	0.249738	0.0641751	87.5996	0.195242	0.0465074	18.8085	0.08939	0.00998561	24.1714	0.117213	0.0128328	19.7879	0.0905886	0.0105055	40.53	0.14501
20:1	16:3	20:1/16:3	28.0465	0.0996612	0.0148336	25.6152	0.0928747	0.0135477	23.2827	0.093799	0.0123141	28.7202	0.101518	0.0151899	26.7608	0.0936733	0.0141536	18.7797	0.0668396	0.00993245	28.5769	0.0808505	0.0151141	33.4177	0.0931629	0.0176743	32.4231	0.0865403	0.0171483	27.4363	0.0616383	0.0145109	39.2296	0.0810497	0.0207482	26.4452	0.0589411	0.0139867	13.8927	0.066027	0.00734777	16.5922	0.0804596	0.0087755	10.2961	0.0471355	0.00544554	46.4467	0.16618
20:1	18:0	20:1/18:0	578.967	2.05732	0.325955	573.992	2.08116	0.323153	519.771	2.094	0.292627	560.279	1.98042	0.315433	607.124	2.12517	0.341807	618.005	2.19956	0.347933	693.623	1.96241	0.390505	715.944	1.99593	0.403071	741.104	1.97808	0.417236	948.431	2.13074	0.53396	968.912	2.0018	0.545491	938.982	2.09281	0.52864	432.33	2.05471	0.243399	459.281	2.22716	0.258572	492.749	2.2558	0.277414	599.729	2.14574
20:1	18:1	20:1/18:1	3097.34	11.0062	1.73754	3107.41	11.2667	1.74318	2717.18	10.9467	1.52427	2795.49	9.88124	1.56821	2816.96	9.86048	1.58025	2896.41	10.3087	1.62482	3537.52	10.0084	1.98447	3608.66	10.0604	2.02438	4083.26	10.8986	2.29061	3934.57	8.83937	2.2072	4190.54	8.65779	2.3508	4024.59	8.97002	2.2577	2397.31	11.3935	1.34484	2298.04	11.1437	1.28915	2302.37	10.5402	1.29158	2108.08	7.54242
20:1	18:2	20:1/18:2	1163.65	4.13494	0.650435	1108.3	4.01845	0.619498	993.536	4.00265	0.555348	1290	4.55976	0.721058	1223.47	4.28262	0.683871	1190.79	4.23819	0.665607	1384.6	3.91734	0.773937	1387.82	3.86901	0.775737	1596.11	4.26016	0.892162	1604.85	3.60545	0.897051	2018.45	4.17017	1.12823	1856.34	4.13742	1.03762	637.362	3.02914	0.35626	640.87	3.10773	0.358221	519.129	2.37656	0.290173	796.766	2.85072
20:1	18:3	20:1/18:3	436.38	1.55064	0.24304	387.576	1.40526	0.215859	373.812	1.50598	0.208193	434.767	1.53677	0.242141	397.054	1.38985	0.221138	381.117	1.35644	0.212261	455.306	1.28816	0.253581	541.443	1.50945	0.301554	557.277	1.48743	0.310373	454.454	1.02097	0.253106	621.798	1.28465	0.346307	518.248	1.15507	0.288636	308.423	1.46582	0.171775	300.007	1.4548	0.167088	225.021	1.03014	0.125324	307.866	1.1015
20:1	20:0	20:1/20:0	278.031	0.987964	0.164329	266.745	0.967156	0.157659	236.059	0.951011	0.139522	280.806	0.992567	0.165969	309.582	1.08366	0.182977	308.192	1.0969	0.182155	258.685	0.731877	0.152895	270.141	0.753109	0.159666	277.62	0.740995	0.164086	449.791	1.0105	0.265847	488.883	1.01005	0.288953	437.724	0.9756	0.258715	349.141	1.65934	0.206359	354.193	1.71757	0.209345	420.273	1.924	0.248401	337.435	1.20729
20:1	20:1	20:1/20:1	3049.57	10.8364	1.79629	3059.28	11.0922	1.80201	2498.49	10.0656	1.47168	3080.3	10.888	1.81439	3037.86	10.6337	1.78939	3179.96	11.3179	1.87309	2880.77	8.15034	1.69686	2898.88	8.08161	1.70753	3111.22	8.30414	1.8326	3652.64	8.206	2.15152	3765.18	7.77898	2.2178	3690.47	8.22534	2.1738	3638.39	17.2919	2.14312	3821.12	18.5295	2.25075	4174.09	19.1089	2.45867	2505.52	8.96439
20:1	20:2	20:1/20:2	164.273	0.583733	0.0964308	172.518	0.62551	0.101271	149.65	0.602892	0.0878464	193.911	0.68542	0.113829	178.301	0.624125	0.104665	196.435	0.699138	0.11531	177.288	0.501589	0.104071	198.837	0.554325	0.11672	215.282	0.574607	0.126373	197.435	0.443557	0.115897	259.112	0.535333	0.152102	228.953	0.510292	0.134399	193.379	0.919058	0.113516	179.965	0.872694	0.105642	171.053	0.783078	0.100411	129.956	0.464964
20:1	20:3	20:1/20:3	32.9569	0.11711	0.0192797	34.5036	0.125102	0.0201846	29.8271	0.120164	0.0174488	36.7604	0.129937	0.0215048	31.6981	0.110956	0.0185433	22.3628	0.0795921	0.0130822	37.0974	0.104957	0.0217019	42.9449	0.119723	0.0251227	42.0188	0.112152	0.0245809	24.6395	0.0553548	0.0144141	24.2793	0.0501619	0.0142034	21.314	0.0475048	0.0124687	38.1424	0.181276	0.0223132	36.5555	0.177266	0.0213849	24.2928	0.111212	0.0142112	31.7507	0.1136
20:1	22:0	20:1/22:0	19.3631	0.0688054	0.0119877	19.9976	0.0725065	0.0123805	15.4606	0.0622862	0.00957167	20.3387	0.0718913	0.0125917	23.071	0.0807576	0.0142832	23.4123	0.0833275	0.0144945	26.4078	0.0747135	0.016349	26.0889	0.0727316	0.0161516	25.1628	0.0671618	0.0155782	100.244	0.225208	0.0620611	103.17	0.213152	0.0638722	99.3566	0.221446	0.0615116	62.2646	0.29592	0.038548	69.8782	0.338856	0.0432615	84.1972	0.385453	0.0521264	81.8928	0.293001
20:1	22:1	20:1/22:1	144.269	0.51265	0.0890261	133.486	0.483988	0.0823719	109.303	0.440347	0.0674489	148.221	0.523918	0.0914647	148.025	0.518147	0.0913439	158.436	0.563894	0.0977681	124.068	0.351015	0.0765601	118.195	0.329508	0.0729362	135.66	0.362088	0.0837133	194.035	0.435918	0.119736	188.684	0.389828	0.116434	198.069	0.441456	0.122225	235.66	1.12	0.145422	244.233	1.18434	0.150712	308.115	1.41054	0.190132	141.169	0.505081
20:1	22:2	20:1/22:2	15.7388	0.0559268	0.00968044	13.2192	0.0479296	0.00813068	12.6548	0.0509823	0.00778355	15.8082	0.0558775	0.00972312	16.3468	0.0572201	0.0100544	15.2671	0.0543376	0.00939029	11.7384	0.0332105	0.00721989	11.8031	0.0329052	0.00725973	12.2639	0.0327336	0.00754316	13.5126	0.0303572	0.00831113	0	0	0	7.68711	0.0171331	0.00472809	13.5728	0.0645064	0.00834818	17.0827	0.0828378	0.010507	18.5185	0.0847772	0.0113901	10.8955	0.0389824
20:1	22:3	20:1/22:3	9.05012	0.0321589	0.00554819	10.3088	0.0373774	0.00631984	10.1802	0.0410129	0.00624099	6.89397	0.0243682	0.00422636	6.4872	0.0227078	0.00397699	6.33745	0.0225558	0.00388518	6.40624	0.0181247	0.00392736	0	0	0	0	0	0	0	0	0	0	0	0	0	0	0	11.9498	0.0567929	0.00732583	11.7189	0.0568278	0.00718431	8.78529	0.0402189	0.00538584	0	0
20:1	24:0	20:1/24:0	1.08143	0.00384277	0.000699848	0	0	0	0	0	0	2.35948	0.00834007	0.00152694	2.01519	0.00705398	0.00130414	2.0126	0.0071631	0.00130246	2.47985	0.00701604	0.00160484	3.72317	0.0103796	0.00240946	4.4828	0.011965	0.00290106	50.3099	0.113026	0.0325581	40.2232	0.0831024	0.0260305	37.3892	0.0833331	0.0241965	32.4678	0.154307	0.0210116	34.0498	0.165115	0.0220354	49.0943	0.224753	0.0317715	36.4054	0.130253
20:1	24:1	20:1/24:1	16.3587	0.0581293	0.0105536	13.2162	0.0479187	0.00852622	10.3252	0.0415969	0.00666114	12.1681	0.0430108	0.0078501	11.467	0.0401392	0.00739781	16.8918	0.0601201	0.0108975	13.7911	0.0390181	0.00889714	14.0091	0.039055	0.00903778	15.2007	0.0405721	0.00980653	22.9206	0.0514932	0.0147869	31.5333	0.0651487	0.0203433	23.1317	0.051556	0.0149231	32.4213	0.154086	0.0209161	29.6853	0.143951	0.0191511	40.3093	0.184535	0.026005	18.4311	0.0659437
20:1	24:2	20:1/24:2	0	0	0	0	0	0	0	0	0	0	0	0	0	0	0	0	0	0	0	0	0	0	0	0	0	0	0	0	0	0	0	0	0	0	0	0	0	0	0	0	0	0	0	0	0	0	0
20:1	24:3	20:1/24:3	0	0	0	0	0	0	0	0	0	0	0	0	0	0	0	0	0	0	0	0	0	0	0	0	0	0	0	0	0	0	0	0	0	0	0	0	0	0	0	0	0	0	0	0	0	0	0
20:1	26:0	20:1/26:0	0	0	0	0	0	0	0	0	0	0	0	0	0	0	0	0	0	0	0	0	0	0	0	0	0	0	0	0	0	0	0	0	0	0	0	0	0	0	0	0	0	0	0	0	0	0	0
20:1	26:1	20:1/26:1	0	0	0	0	0	0	0	0	0	0	0	0	0	0	0	0	0	0	0	0	0	0	0	0	0	0	0	0	0	0	0	0	0	0	0	0	0	0	0	0	0	0	0	0	0	0	0
20:1	28:0	20:1/28:0	0	0	0	0	0	0	0	0	0	0	0	0	0	0	0	0	0	0	0	0	0	0	0	0	0	0	0	0	0	0	0	0	0	0	0	0	0	0	0	0	0	0	0	0	0	0	0
20:1	28:1	20:1/28:1	0	0	0	0	0	0	0	0	0	0	0	0	0	0	0	0	0	0	0	0	0	0	0	0	0	0	0	0	0	0	0	0	0	0	0	0	0	0	0	0	0	0	0	0	0	0	0
20:1	30:0	20:1/30:0	0	0	0	0	0	0	0	0	0	0	0	0	0	0	0	0	0	0	0	0	0	0	0	0	0	0	0	0	0	0	0	0	0	0	0	0	0	0	0	0	0	0	0	0	0	0	0
20:1	30:1	20:1/30:1	0	0	0	0	0	0	0	0	0	0	0	0	0	0	0	0	0	0	0	0	0	0	0	0	0	0	0	0	0	0	0	0	0	0	0	0	0	0	0	0	0	0	0	0	0	0	0
20:1	32:0	20:1/32:0	0	0	0	0	0	0	0	0	0	0	0	0	0	0	0	0	0	0	0	0	0	0	0	0	0	0	0	0	0	0	0	0	0	0	0	0	0	0	0	0	0	0	0	0	0	0	0
20:1	32:1	20:1/32:1	0	0	0	0	0	0	0	0	0	0	0	0	0	0	0	0	0	0	0	0	0	0	0	0	0	0	0	0	0	0	0	0	0	0	0	0	0	0	0	0	0	0	0	0	0	0	0
20:2	16:0	20:2/16:0	144.991	0.515216	0.0772693	139.004	0.503996	0.0740786	126.525	0.50973	0.0674282	149.803	0.529511	0.0798337	148.286	0.519059	0.079025	132.002	0.469815	0.0703473	241.769	0.684017	0.128844	228.992	0.638393	0.122036	220.854	0.58948	0.117698	207.123	0.465321	0.110381	260.858	0.538941	0.139017	197.175	0.439465	0.105079	63.8111	0.30327	0.0340064	61.7949	0.299658	0.032932	61.3334	0.280783	0.0326861	82.3157	0.294514
20:2	16:1	20:2/16:1	42.9949	0.152779	0.0228263	47.5755	0.172498	0.0252582	51.1031	0.205879	0.027131	56.5619	0.19993	0.0300292	53.5265	0.187364	0.0284176	46.4518	0.165328	0.0246616	68.6565	0.194245	0.0364503	69.2287	0.192998	0.0367541	65.6837	0.175316	0.034872	113.858	0.255793	0.0604483	127.587	0.2636	0.0677372	110.198	0.24561	0.0585051	24.7954	0.117843	0.0131641	26.632	0.129145	0.0141391	19.3071	0.0883874	0.0102503	52.6641	0.188425
20:2	16:2	20:2/16:2	20.8832	0.0742068	0.0110449	17.485	0.0633967	0.0092477	25.5514	0.102939	0.0135139	24.4512	0.0864278	0.012932	29.6362	0.103738	0.0156743	25.5198	0.0908285	0.0134972	37.1206	0.105023	0.0196328	39.3887	0.109809	0.0208324	45.7291	0.122055	0.0241858	59.4935	0.133658	0.0314656	51.0351	0.10544	0.026992	51.7931	0.115437	0.027393	13.2527	0.0629851	0.00700924	22.5348	0.109276	0.0119185	0	0	0	45.5636	0.16302
20:2	16:3	20:2/16:3	0	0	0	0	0	0	0	0	0	9.13236	0.0322802	0.00481163	0	0	0	0	0	0	0	0	0	0	0	0	0	0	0	0	0	0	0	0	0	0	0	0	0	0	0	0	0	0	0	0	0	20.1191	0.0719832
20:2	18:0	20:2/18:0	136.994	0.486799	0.0768505	123.11	0.446368	0.0690619	127.394	0.513232	0.0714652	124.042	0.438453	0.0695848	131.565	0.460528	0.0738048	120.006	0.427117	0.0673206	162.139	0.458726	0.090956	166.514	0.464214	0.0934106	189.322	0.50532	0.106206	241.397	0.542321	0.135418	180.968	0.373886	0.101519	224.993	0.501465	0.126216	97.8893	0.465231	0.0549136	96.9438	0.470103	0.0543832	112.568	0.515334	0.063148	103.878	0.371661
20:2	18:1	20:2/18:1	475.354	1.68914	0.265704	425.419	1.54247	0.237793	381.964	1.53881	0.213503	402.142	1.42145	0.224782	434.996	1.52266	0.243146	383.625	1.36537	0.214431	615.968	1.74271	0.344302	650.005	1.81211	0.363328	756.021	2.01789	0.422587	929.741	2.08875	0.519689	861.159	1.77918	0.481355	989.283	2.20492	0.552971	326.835	1.55333	0.182688	334.062	1.61994	0.186728	283.607	1.29835	0.158525	351.118	1.25625
20:2	18:2	20:2/18:2	153.881	0.546807	0.0857035	161.229	0.584578	0.0897957	131.907	0.531412	0.0734649	167.47	0.591959	0.0932718	176.729	0.618621	0.0984284	147.482	0.524907	0.0821392	217.609	0.615664	0.121196	237.583	0.662341	0.132321	256.85	0.685556	0.143051	253.175	0.56878	0.141004	291.546	0.602343	0.162375	306.208	0.682478	0.170541	136.151	0.647074	0.0758285	114.175	0.553663	0.0635895	95.3066	0.436312	0.0530806	152.646	0.546147
20:2	18:3	20:2/18:3	30.6458	0.108898	0.0170063	26.5478	0.0962562	0.0147322	28.2189	0.113685	0.0156595	37.5285	0.132652	0.0208256	38.0426	0.133164	0.021111	20.5469	0.0731292	0.0114021	37.14	0.105077	0.0206101	51.318	0.143066	0.0284779	45.677	0.121916	0.0253475	40.8348	0.0917393	0.0226605	109.711	0.226666	0.0608818	66.6813	0.14862	0.0370034	37.4415	0.177946	0.0207774	28.707	0.139207	0.0159303	18.4466	0.0844481	0.0102366	31.0945	0.111252
20:2	20:0	20:2/20:0	113.993	0.405065	0.0671452	119.669	0.43389	0.0704884	89.0516	0.358762	0.0524541	124.578	0.440349	0.0733805	114.254	0.399932	0.0672988	125.059	0.445101	0.0736634	124.547	0.352371	0.0733618	137.132	0.382302	0.0807751	142.184	0.379503	0.0837507	178.132	0.400191	0.104925	122.624	0.253346	0.0722295	152.658	0.340246	0.0899205	124.68	0.592557	0.0734402	121.665	0.589983	0.0716645	155.699	0.712787	0.0917115	94.9164	0.339597
20:2	20:1	20:2/20:1	278.593	0.989959	0.163538	274.631	0.995749	0.161213	224.314	0.903692	0.131676	287.936	1.01777	0.169023	267.975	0.938018	0.157305	267.889	0.953453	0.157255	409.387	1.15825	0.240316	341.999	0.953436	0.200758	403.566	1.07716	0.236899	487.668	1.09559	0.286268	486.961	1.00608	0.285853	507.453	1.13101	0.297882	374.572	1.7802	0.219879	331.792	1.60894	0.194767	347.618	1.59139	0.204057	244.503	0.874795
20:2	20:2	20:2/20:2	31.9364	0.113484	0.0186827	27.6657	0.10031	0.0161844	31.4587	0.126738	0.0184033	21.5096	0.0760303	0.0125831	24.0878	0.0843166	0.0140913	26.646	0.0948367	0.0155879	30.5267	0.0863669	0.0178581	25.0888	0.0699433	0.0146769	40.7015	0.108636	0.0238103	29.7876	0.0669206	0.0174257	0	0	0	29.2587	0.0652119	0.0171163	24.1204	0.114635	0.0141104	33.995	0.16485	0.019887	24.5629	0.112449	0.0143693	0	0
20:2	20:3	20:2/20:3	0	0	0	0	0	0	0	0	0	0	0	0	0	0	0	0	0	0	0	0	0	0	0	0	0	0	0	0	0	0	0	0	0	0	0	0	0	0	0	0	0	0	0	0	0	0	0
20:2	22:0	20:2/22:0	0	0	0	0	0	0	0	0	0	0	0	0	14.6188	0.0511714	0.00902099	0	0	0	15.8801	0.0449282	0.00979932	0	0	0	0	0	0	26.9182	0.0604742	0.0166108	0	0	0	0	0	0	0	0	0	17.5427	0.0850686	0.0108253	15.5553	0.071212	0.00959894	0	0
20:2	22:1	20:2/22:1	0	0	0	28.1212	0.101961	0.0172964	0	0	0	19.3546	0.068413	0.0119044	29.2791	0.102488	0.0180086	19.8301	0.0705779	0.0121968	23.286	0.0658813	0.0143225	28.8908	0.0805428	0.0177698	36.6561	0.0978385	0.022546	27.4883	0.061755	0.0169072	0	0	0	31.4368	0.0700664	0.0193357	35.4783	0.168615	0.0218215	30.4604	0.147709	0.0187352	46.1763	0.211394	0.0284015	0	0
20:2	22:2	20:2/22:2	0	0	0	0	0	0	0	0	0	0	0	0	0	0	0	0	0	0	0	0	0	0	0	0	0	0	0	0	0	0	0	0	0	0	0	0	0	0	0	0	0	0	0	0	0	0	0
20:2	22:3	20:2/22:3	0	0	0	0	0	0	0	0	0	0	0	0	0	0	0	0	0	0	0	0	0	0	0	0	0	0	0	0	0	0	0	0	0	0	0	0	0	0	0	0	0	0	0	0	0	0	0
20:2	24:0	20:2/24:0	0	0	0	0	0	0	0	0	0	0	0	0	0	0	0	0	0	0	0	0	0	0	0	0	0	0	0	0	0	0	0	0	0	0	0	0	0	0	0	0	0	0	0	0	0	0	0
20:2	24:1	20:2/24:1	0	0	0	0	0	0	0	0	0	0	0	0	0	0	0	0	0	0	0	0	0	0	0	0	0	0	0	0	0	0	0	0	0	0	0	0	0	0	0	0	0	0	0	0	0	0	0
20:2	24:2	20:2/24:2	0	0	0	0	0	0	0	0	0	0	0	0	0	0	0	0	0	0	0	0	0	0	0	0	0	0	0	0	0	0	0	0	0	0	0	0	0	0	0	0	0	0	0	0	0	0	0
20:2	24:3	20:2/24:3	0	0	0	0	0	0	0	0	0	0	0	0	0	0	0	0	0	0	0	0	0	0	0	0	0	0	0	0	0	0	0	0	0	0	0	0	0	0	0	0	0	0	0	0	0	0	0
20:2	26:0	20:2/26:0	0	0	0	0	0	0	0	0	0	0	0	0	0	0	0	0	0	0	0	0	0	0	0	0	0	0	0	0	0	0	0	0	0	0	0	0	0	0	0	0	0	0	0	0	0	0	0
20:2	26:1	20:2/26:1	0	0	0	0	0	0	0	0	0	0	0	0	0	0	0	0	0	0	0	0	0	0	0	0	0	0	0	0	0	0	0	0	0	0	0	0	0	0	0	0	0	0	0	0	0	0	0
20:2	28:0	20:2/28:0	0	0	0	0	0	0	0	0	0	0	0	0	0	0	0	0	0	0	0	0	0	0	0	0	0	0	0	0	0	0	0	0	0	0	0	0	0	0	0	0	0	0	0	0	0	0	0
20:2	28:1	20:2/28:1	0	0	0	0	0	0	0	0	0	0	0	0	0	0	0	0	0	0	0	0	0	0	0	0	0	0	0	0	0	0	0	0	0	0	0	0	0	0	0	0	0	0	0	0	0	0	0
20:2	30:0	20:2/30:0	0	0	0	0	0	0	0	0	0	0	0	0	0	0	0	0	0	0	0	0	0	0	0	0	0	0	0	0	0	0	0	0	0	0	0	0	0	0	0	0	0	0	0	0	0	0	0
20:2	30:1	20:2/30:1	0	0	0	0	0	0	0	0	0	0	0	0	0	0	0	0	0	0	0	0	0	0	0	0	0	0	0	0	0	0	0	0	0	0	0	0	0	0	0	0	0	0	0	0	0	0	0
20:2	32:0	20:2/32:0	41.5204	0.14754	0.0314454	25.4264	0.09219	0.0192566	30.6449	0.123459	0.0232089	69.2025	0.244611	0.0524104	95.5697	0.334532	0.0723796	31.0135	0.110381	0.0234881	42.7474	0.120942	0.0323747	77.3247	0.215568	0.0585618	65.3381	0.174393	0.0494837	0	0	0	33.4212	0.0690493	0.0253115	0	0	0	0	0	0	0	0	0	0	0	0	29.0005	0.10376
20:2	32:1	20:2/32:1	0	0	0	0	0	0	0	0	0	0	0	0	0	0	0	0	0	0	0	0	0	0	0	0	0	0	0	0	0	0	0	0	0	0	0	0	0	0	0	0	0	0	0	0	0	0	0
20:3	16:0	20:3/16:0	26.0777	0.0926654	0.0138449	26.2512	0.0951806	0.013937	27.3249	0.110084	0.014507	31.8688	0.112647	0.0169194	25.3271	0.088655	0.0134464	27.0167	0.0961562	0.0143434	85.6893	0.242434	0.0454932	52.7594	0.147084	0.0280104	55.8523	0.149075	0.0296525	47.8758	0.107557	0.0254176	47.8627	0.0988859	0.0254107	37.4937	0.0835661	0.0199057	13.7995	0.0655841	0.00732629	0	0	0	11.5097	0.0526914	0.00611061	140.415	0.502386
20:3	16:1	20:3/16:1	0	0	0	0	0	0	14.8363	0.0597709	0.0078468	14.1405	0.0499825	0.00747879	0	0	0	10.8962	0.0387809	0.00576289	14.7826	0.0418234	0.00781842	16.3124	0.0454764	0.00862752	19.123	0.0510412	0.010114	18.9764	0.0426322	0.0100365	32.5347	0.0672177	0.0172073	29.7536	0.0663149	0.0157364	0	0	0	0	0	0	0	0	0	0	0
20:3	16:2	20:3/16:2	0	0	0	0	0	0	0	0	0	0	0	0	0	0	0	0	0	0	0	0	0	0	0	0	0	0	0	0	0	0	0	0	0	0	0	0	0	0	0	0	0	0	0	0	0	0	0
20:3	16:3	20:3/16:3	0	0	0	0	0	0	0	0	0	0	0	0	0	0	0	0	0	0	0	0	0	0	0	0	0	0	0	0	0	0	0	0	0	0	0	0	0	0	0	0	0	0	0	0	0	41.4214	0.1482
20:3	18:0	20:3/18:0	45.8383	0.162883	0.0256218	34.6571	0.125658	0.019372	36.6979	0.147845	0.0205127	34.4769	0.121866	0.0192712	30.0061	0.105033	0.0167722	33.5578	0.119437	0.0187575	81.9051	0.231728	0.0457818	46.5631	0.12981	0.026027	47.0661	0.125624	0.0263081	56.1085	0.126053	0.0313625	39.7641	0.0821538	0.0222266	53.2692	0.118726	0.0297754	23.9284	0.113723	0.0133751	20.327	0.0985704	0.011362	20.0575	0.0918226	0.0112113	106.889	0.382433
20:3	18:1	20:3/18:1	75.6367	0.26877	0.0421255	70.5784	0.255901	0.0393083	66.9377	0.269672	0.0372807	90.0679	0.318364	0.0501629	70.7878	0.247785	0.0394249	63.0108	0.224264	0.0350935	88.4036	0.250114	0.049236	103.269	0.287897	0.0575153	134.383	0.35868	0.0748438	102.903	0.231182	0.0573115	139.17	0.28753	0.0775102	124.589	0.277685	0.0693893	61.9484	0.294418	0.0345019	67.8528	0.329034	0.0377903	41.5046	0.190007	0.0231158	81.9769	0.293302
20:3	18:2	20:3/18:2	0	0	0	0	0	0	0	0	0	20.6406	0.0729584	0.0114541	16.8541	0.0589961	0.00935285	0	0	0	19.3547	0.0547589	0.0107405	22.1742	0.061818	0.0123051	23.1693	0.0618409	0.0128573	29.4012	0.0660524	0.0163156	50.7923	0.104938	0.0281861	39.4824	0.0879984	0.0219099	0	0	0	0	0	0	0	0	0	0	0
20:3	18:3	20:3/18:3	0	0	0	0	0	0	0	0	0	0	0	0	0	0	0	0	0	0	0	0	0	0	0	0	0	0	0	0	0	0	0	0	0	0	0	0	0	0	0	0	0	0	0	0	0	0	0
20:3	20:0	20:3/20:0	0	0	0	17.7887	0.0644977	0.0104422	0	0	0	0	0	0	12.0267	0.0420981	0.00705984	0	0	0	21.7738	0.061603	0.0127815	0	0	0	18.7376	0.0500124	0.0109992	0	0	0	0	0	0	21.9127	0.0488391	0.0128631	0	0	0	0	0	0	16.6364	0.0761611	0.00976581	45.497	0.162782
20:3	20:1	20:3/20:1	43.4875	0.15453	0.0254401	31.0395	0.112542	0.018158	32.1427	0.129493	0.0188034	27.8647	0.0984935	0.0163008	36.1313	0.126474	0.0211368	34.7351	0.123627	0.02032	51.2414	0.144973	0.0299761	45.5559	0.127002	0.0266501	51.7392	0.138097	0.0302674	43.4049	0.0975132	0.0253918	42.3447	0.0874854	0.0247716	47.5451	0.105969	0.0278138	46.8214	0.222525	0.0273905	43.5136	0.211007	0.0254554	41.6503	0.190674	0.0243653	48.1147	0.172147
20:3	20:2	20:3/20:2	0	0	0	0	0	0	0	0	0	0	0	0	0	0	0	0	0	0	0	0	0	0	0	0	0	0	0	0	0	0	0	0	0	0	0	0	0	0	0	0	0	0	0	0	0	54.9882	0.19674
20:3	20:3	20:3/20:3	0	0	0	0	0	0	0	0	0	0	0	0	0	0	0	0	0	0	0	0	0	0	0	0	0	0	0	0	0	0	0	0	0	0	0	0	0	0	0	0	0	0	0	0	0	0	0
20:3	22:0	20:3/22:0	0	0	0	0	0	0	0	0	0	0	0	0	0	0	0	0	0	0	0	0	0	0	0	0	0	0	0	0	0	0	0	0	0	0	0	0	0	0	0	0	0	0	0	0	0	0	0
20:3	22:1	20:3/22:1	0	0	0	0	0	0	0	0	0	0	0	0	0	0	0	0	0	0	0	0	0	0	0	0	0	0	0	0	0	0	0	0	0	0	0	0	0	0	0	0	0	0	0	0	0	0	0
20:3	22:2	20:3/22:2	0	0	0	0	0	0	0	0	0	0	0	0	0	0	0	0	0	0	0	0	0	0	0	0	0	0	0	0	0	0	0	0	0	0	0	0	0	0	0	0	0	0	0	0	0	0	0
20:3	22:3	20:3/22:3	0	0	0	0	0	0	0	0	0	0	0	0	0	0	0	0	0	0	0	0	0	0	0	0	0	0	0	0	0	0	0	0	0	0	0	0	0	0	0	0	0	0	0	0	0	0	0
20:3	24:0	20:3/24:0	0	0	0	0	0	0	0	0	0	0	0	0	0	0	0	0	0	0	16.069	0.0454629	0.0103343	0	0	0	0	0	0	0	0	0	0	0	0	0	0	0	0	0	0	0	0	0	0	0	0	0	0
20:3	24:1	20:3/24:1	0	0	0	0	0	0	0	0	0	0	0	0	0	0	0	0	0	0	0	0	0	0	0	0	0	0	0	0	0	0	0	0	0	0	0	0	0	0	0	0	0	0	0	0	0	0	0
20:3	24:2	20:3/24:2	0	0	0	0	0	0	0	0	0	0	0	0	0	0	0	0	0	0	0	0	0	0	0	0	0	0	0	0	0	0	0	0	0	0	0	0	0	0	0	0	0	0	0	0	0	0	0
20:3	24:3	20:3/24:3	0	0	0	0	0	0	0	0	0	0	0	0	0	0	0	0	0	0	0	0	0	0	0	0	0	0	0	0	0	0	0	0	0	0	0	0	0	0	0	0	0	0	0	0	0	0	0
20:3	26:0	20:3/26:0	0	0	0	0	0	0	0	0	0	0	0	0	0	0	0	0	0	0	64.7783	0.183272	0.0434775	17.4087	0.0485325	0.0116842	25.1162	0.0670374	0.0168573	0	0	0	0	0	0	0	0	0	0	0	0	0	0	0	0	0	0	61.2804	0.219253
20:3	26:1	20:3/26:1	0	0	0	0	0	0	0	0	0	0	0	0	0	0	0	0	0	0	0	0	0	0	0	0	0	0	0	0	0	0	0	0	0	0	0	0	0	0	0	0	0	0	0	0	0	0	0
20:3	28:0	20:3/28:0	0	0	0	0	0	0	0	0	0	0	0	0	0	0	0	0	0	0	0	0	0	0	0	0	0	0	0	0	0	0	0	0	0	0	0	0	0	0	0	0	0	0	0	0	0	0	0
20:3	28:1	20:3/28:1	0	0	0	0	0	0	0	0	0	0	0	0	0	0	0	0	0	0	0	0	0	0	0	0	0	0	0	0	0	0	0	0	0	0	0	0	0	0	0	0	0	0	0	0	0	0	0
20:3	30:0	20:3/30:0	0	0	0	0	0	0	0	0	0	0	0	0	0	0	0	0	0	0	0	0	0	0	0	0	0	0	0	0	0	0	0	0	0	0	0	0	0	0	0	0	0	0	0	0	0	0	0
20:3	30:1	20:3/30:1	0	0	0	0	0	0	0	0	0	0	0	0	0	0	0	0	0	0	0	0	0	0	0	0	0	0	0	0	0	0	0	0	0	0	0	0	0	0	0	0	0	0	0	0	0	0	0
20:3	32:0	20:3/32:0	0	0	0	0	0	0	0	0	0	2.2436	0.00793047	0.00169466	5.16886	0.018093	0.00390421	0	0	0	5.51362	0.0155993	0.00416462	0	0	0	8.67782	0.0231619	0.00655464	0	0	0	0	0	0	0	0	0	0	0	0	0	0	0	0	0	0	0	0
20:3	32:1	20:3/32:1	0	0	0	0	0	0	0	0	0	0	0	0	0	0	0	0	0	0	0	0	0	0	0	0	0	0	0	0	0	0	0	0	0	0	0	0	0	0	0	0	0	0	0	0	0	0	0
22:0	16:0	22:0/16:0	56.7777	0.201756	0.0320799	56.0577	0.203252	0.0316731	62.7582	0.252833	0.0354589	58.0692	0.205258	0.0328096	57.4851	0.20122	0.0324796	59.7834	0.212777	0.0337781	108.727	0.307614	0.0614319	100.987	0.281536	0.0570587	108.264	0.288967	0.0611702	72.4835	0.162841	0.0409538	67.1112	0.138654	0.0379184	61.8917	0.137945	0.0349694	19.8827	0.094495	0.0112339	18.0359	0.0874605	0.0101905	21.79	0.0997542	0.0123115	56.203	0.201086
22:0	16:1	22:0/16:1	74.7842	0.26574	0.042103	77.7963	0.282071	0.0437987	71.1354	0.286583	0.0400487	74.1067	0.261946	0.0417216	83.1735	0.29114	0.0468261	84.6795	0.301386	0.047674	87.4426	0.247395	0.0492296	87.9516	0.245194	0.0495161	95.1285	0.253907	0.0535567	94.3597	0.211988	0.0531238	107.295	0.221674	0.0604062	109.904	0.244954	0.0618751	66.8091	0.317519	0.037613	74.144	0.359542	0.0417426	70.6762	0.323554	0.0397902	78.8843	0.282237
22:0	16:2	22:0/16:2	42.9707	0.152693	0.0241056	35.2593	0.127842	0.0197797	30.9943	0.124866	0.0173871	30.9459	0.109385	0.0173599	40.4687	0.141656	0.022702	36.8759	0.131246	0.0206865	46.5747	0.13177	0.0261273	39.5514	0.110263	0.0221874	43.7997	0.116906	0.0245707	52.7732	0.11856	0.0296045	43.3408	0.0895435	0.0243132	46.7171	0.104123	0.0262072	27.5677	0.131019	0.0154649	22.3208	0.108239	0.0125215	34.5696	0.158259	0.0193928	29.7935	0.106597
22:0	16:3	22:0/16:3	16.686	0.0592926	0.00932683	16.9524	0.0614653	0.00947571	13.3059	0.0536052	0.00743746	17.3605	0.0613643	0.00970384	16.968	0.0593946	0.00948444	14.9203	0.0531035	0.00833989	16.7844	0.0474867	0.0093818	20.8274	0.0580634	0.0116417	22.1529	0.0591283	0.0123826	24.9187	0.0559821	0.0139286	21.7965	0.0450323	0.0121834	19.3439	0.0431138	0.0108125	11.7925	0.0560455	0.00659157	7.06372	0.0342536	0.00394834	9.38051	0.0429438	0.00524334	17.992	0.0643728
22:0	18:0	22:0/18:0	17.2692	0.061365	0.0102417	16.7655	0.0607879	0.00994301	17.7142	0.0713651	0.0105056	14.972	0.0529217	0.00887932	15.139	0.0529924	0.00897835	16.5149	0.0587788	0.00979437	32.8161	0.0928442	0.019462	30.272	0.0843934	0.0179532	30.4844	0.0813658	0.0180792	35.6603	0.0801141	0.0211487	34.4082	0.0710884	0.0204062	30.4658	0.0679022	0.0180681	10.1657	0.0483138	0.00602889	10.3807	0.0503383	0.00615638	11.58	0.0530132	0.00686768	30.1429	0.107847
22:0	18:1	22:0/18:1	29.837	0.106024	0.0176351	37.0015	0.134159	0.0218696	34.484	0.138925	0.0203816	34.5099	0.121982	0.0203969	41.0134	0.143563	0.0242408	34.8896	0.124177	0.0206213	66.5417	0.188261	0.0393292	63.392	0.176726	0.0374676	71.3094	0.190332	0.0421472	64.7294	0.145421	0.0382581	60.2739	0.124528	0.0356246	63.3928	0.14129	0.0374681	30.4057	0.144507	0.0179712	30.4264	0.147544	0.0179834	32.0857	0.146888	0.0189641	48.2751	0.172721
22:0	18:2	22:0/18:2	37.4524	0.133084	0.0220606	35.598	0.12907	0.0209683	26.6553	0.107386	0.0157008	36.4716	0.128916	0.0214829	40.1064	0.140388	0.0236239	32.4084	0.115346	0.0190895	39.7037	0.112331	0.0233867	36.9103	0.1029	0.0217413	38.0235	0.101488	0.022397	41.046	0.0922136	0.0241773	28.5491	0.0589834	0.0168163	32.7574	0.0730098	0.0192951	26.8125	0.12743	0.0157934	23.1541	0.11228	0.0136385	33.2157	0.152061	0.0195651	25.7081	0.0919799
22:0	18:3	22:0/18:3	5.08282	0.0180615	0.00298369	5.04748	0.018301	0.00296294	5.25029	0.0211518	0.003082	7.69847	0.0272119	0.00451911	8.59421	0.0300831	0.00504492	6.46296	0.0230025	0.00379385	9.33571	0.0264128	0.0054802	7.53801	0.0210147	0.00442492	9.6417	0.0257346	0.00565982	7.37151	0.0165608	0.00432718	0	0	0	5.75957	0.0128369	0.00338095	5.02733	0.023893	0.00295112	5.21972	0.0253116	0.00306405	4.51984	0.0206918	0.00265321	7.15187	0.0255884
22:0	20:0	22:0/20:0	9.28453	0.0329919	0.00576676	10.6912	0.0387637	0.00664045	9.40268	0.0378805	0.00584015	9.80363	0.034653	0.00608919	9.14063	0.0319958	0.00567738	9.09984	0.0323876	0.00565205	12.4556	0.0352396	0.00773634	11.1229	0.0310089	0.00690863	10.8751	0.0290266	0.00675468	10.5889	0.0237889	0.00657692	13.2897	0.027457	0.00825444	10.1575	0.022639	0.00630896	5.94869	0.0282719	0.00369482	5.81021	0.028175	0.00360881	6.73222	0.03082	0.00418149	11.1648	0.0399461
22:0	20:1	22:0/20:1	38.9699	0.138477	0.0241262	33.9723	0.123175	0.0210322	27.2456	0.109764	0.0168677	35.9552	0.127091	0.0222598	34.6023	0.121122	0.0214222	34.4759	0.122704	0.021344	38.423	0.108707	0.0237877	39.3102	0.10959	0.0243369	45.1514	0.120513	0.0279532	29.249	0.0657106	0.018108	32.4418	0.0670259	0.0200847	31.4228	0.0700352	0.0194538	30.1262	0.143179	0.0186511	27.6822	0.134237	0.017138	30.6242	0.140197	0.0189594	23.6438	0.0845942
22:0	20:2	22:0/20:2	5.15629	0.0183225	0.00318186	7.74989	0.0280993	0.00478233	6.59221	0.026558	0.00406794	6.41674	0.0226813	0.00395966	8.43953	0.0295417	0.00520789	6.05047	0.0215344	0.00373365	7.1553	0.0202439	0.00441542	7.17671	0.0200075	0.00442863	8.77206	0.0234135	0.00541309	7.50574	0.0168623	0.00463166	0	0	0	0	0	0	4.80144	0.0228194	0.00296289	4.74111	0.0229907	0.00292566	10.7325	0.0491332	0.00662286	0	0
22:0	20:3	22:0/20:3	0	0	0	0	0	0	0	0	0	0	0	0	0	0	0	0	0	0	0	0	0	0	0	0	0	0	0	0	0	0	0	0	0	0	0	0	0	0	0	0	0	0	0	0	0	0	0
22:0	22:0	22:0/22:0	2.32159	0.00824962	0.0015071	1.23398	0.00447412	0.00080106	1.86757	0.00752385	0.00121236	0.460038	0.0016261	0.000298642	0.159045	0.000556719	0.000103247	1.69915	0.00604749	0.00110303	1.53405	0.00434017	0.000995857	1.63845	0.00456772	0.00106363	1.35361	0.00361291	0.00087872	2.07618	0.00466434	0.00134779	1.44831	0.00299226	0.000940198	1.29717	0.00289113	0.000842079	0.378181	0.00179735	0.000245503	0.303372	0.00147112	0.000196939	0.866926	0.00396877	0.000562781	0	0
22:0	22:1	22:0/22:1	4.64804	0.0165165	0.00300799	0	0	0	0	0	0	0	0	0	3.43271	0.0120158	0.00222148	4.12283	0.0146737	0.0026681	3.60459	0.0101982	0.00233272	0	0	0	5.0335	0.0134349	0.00325744	0	0	0	0	0	0	0	0	0	5.01447	0.0238319	0.00324513	0	0	0	0	0	0	0	0
22:0	22:2	22:0/22:2	0	0	0	0	0	0	0	0	0	0	0	0	0	0	0	0	0	0	0	0	0	0	0	0	0	0	0	0	0	0	0	0	0	0	0	0	0	0	0	0	0	0	0	0	0	0	0
22:0	22:3	22:0/22:3	0	0	0	0	0	0	0	0	0	0	0	0	0	0	0	0	0	0	0	0	0	0	0	0	0	0	0	0	0	0	0	0	0	0	0	0	0	0	0	0	0	0	0	0	0	0	0
22:0	24:0	22:0/24:0	3.47796	0.0123587	0.00235535	3.44872	0.0125042	0.00233555	3.06941	0.0123657	0.00207867	0	0	0	0.596852	0.00208922	0.000404201	0	0	0	1.45541	0.00411768	0.000985636	0	0	0	1.34436	0.00358822	0.00091043	0	0	0	0	0	0	0	0	0	0	0	0	0	0	0	0	0	0	0	0
22:0	24:1	22:0/24:1	0	0	0	0	0	0	0	0	0	0	0	0	0	0	0	0	0	0	0	0	0	0	0	0	0	0	0	0	0	0	0	0	0	0	0	0	0	0	0	0	0	0	0	0	0	0	0
22:0	24:2	22:0/24:2	0	0	0	0	0	0	0	0	0	0	0	0	0	0	0	0	0	0	0	0	0	0	0	0	0	0	0	0	0	0	0	0	0	0	0	0	0	0	0	0	0	0	0	0	0	0	0
22:0	24:3	22:0/24:3	0	0	0	0	0	0	0	0	0	0	0	0	0	0	0	0	0	0	0	0	0	0	0	0	0	0	0	0	0	0	0	0	0	0	0	0	0	0	0	0	0	0	0	0	0	0	0
22:0	26:0	22:0/26:0	1.19525	0.00424723	0.000842977	0.397418	0.00144094	0.000280289	0.964311	0.00388491	0.000680104	0	0	0	0	0	0	0	0	0	0	0	0	0	0	0	0	0	0	0	0	0	0	0	0	0	0	0	0	0	0	0	0	0	0	0	0	0	0
22:0	26:1	22:0/26:1	0	0	0	0	0	0	0	0	0	0	0	0	0	0	0	0	0	0	0	0	0	0	0	0	0	0	0	0	0	0	0	0	0	0	0	0	0	0	0	0	0	0	0	0	0	0	0
22:0	28:0	22:0/28:0	0	0	0	0	0	0	0	0	0	0	0	0	0	0	0	0	0	0	0	0	0	0	0	0	0	0	0	0	0	0	0	0	0	0	0	0	0	0	0	0	0	0	0	0	0	0	0
22:0	28:1	22:0/28:1	0	0	0	0	0	0	0	0	0	0	0	0	0	0	0	0	0	0	0	0	0	0	0	0	0	0	0	0	0	0	0	0	0	0	0	0	0	0	0	0	0	0	0	0	0	0	0
22:0	30:0	22:0/30:0	0	0	0	0	0	0	0	0	0	0	0	0	0	0	0	0	0	0	0	0	0	0	0	0	0	0	0	0	0	0	0	0	0	0	0	0	0	0	0	0	0	0	0	0	0	0	0
22:0	30:1	22:0/30:1	0	0	0	0	0	0	0	0	0	0	0	0	0	0	0	0	0	0	0	0	0	0	0	0	0	0	0	0	0	0	0	0	0	0	0	0	0	0	0	0	0	0	0	0	0	0	0
22:0	32:0	22:0/32:0	0	0	0	0	0	0	0	0	0	0	0	0	0	0	0	0	0	0	0	0	0	0	0	0	0	0	0	0	0	0	0	0	0	0	0	0	0	0	0	0	0	0	0	0	0	0	0
22:0	32:1	22:0/32:1	0	0	0	0	0	0	0	0	0	0	0	0	0	0	0	0	0	0	0	0	0	0	0	0	0	0	0	0	0	0	0	0	0	0	0	0	0	0	0	0	0	0	0	0	0	0	0
22:1	16:0	22:1/16:0	51.1706	0.181831	0.0288087	47.9732	0.17394	0.0270086	40.1408	0.161715	0.022599	56.5092	0.199744	0.0318143	57.9509	0.202851	0.032626	56.3877	0.200691	0.0317459	63.5263	0.17973	0.0357649	65.8605	0.183608	0.037079	68.1428	0.18188	0.0383639	36.8312	0.0827447	0.0207357	34.4215	0.0711159	0.0193791	33.414	0.0744733	0.0188119	21.9457	0.1043	0.0123553	20.3904	0.0988777	0.0114796	22.0287	0.100847	0.012402	18.788	0.0672209
22:1	16:1	22:1/16:1	106.643	0.378949	0.0598244	112.232	0.406925	0.0629593	96.2289	0.387677	0.0539822	117.29	0.414586	0.065797	115.694	0.404976	0.0649019	109.871	0.391047	0.0616354	135.314	0.382832	0.0759078	142.924	0.398448	0.080177	144.11	0.384645	0.0808427	163.358	0.366998	0.09164	175.31	0.362197	0.0983451	175.168	0.390416	0.0982655	98.2859	0.467116	0.0551361	90.272	0.43775	0.0506405	90.5478	0.414526	0.0507953	87.5062	0.313085
22:1	16:2	22:1/16:2	87.7662	0.311871	0.0490579	92.0249	0.333661	0.0514384	74.5157	0.300201	0.0416514	95.243	0.336656	0.0532371	95.4162	0.333994	0.0533339	85.3221	0.303673	0.0476917	104.829	0.296584	0.0585951	104.811	0.292195	0.0585852	132.164	0.352757	0.0738743	137.564	0.309051	0.0768932	156.977	0.32432	0.0877442	151.747	0.338213	0.0848205	59.381	0.282216	0.0331917	49.3061	0.239097	0.0275602	48.3564	0.221375	0.0270294	59.5185	0.212949
22:1	16:3	22:1/16:3	17.4062	0.0618516	0.00969428	18.2589	0.0662025	0.0101692	15.5446	0.0626245	0.0086575	23.458	0.0829171	0.0130648	24.0803	0.0842906	0.0134114	16.6524	0.0592682	0.00927448	25.7646	0.0728939	0.0143495	32.1578	0.0896506	0.0179101	30.8631	0.0823765	0.0171891	21.1874	0.0475995	0.0118002	35.5203	0.073386	0.0197829	26.3908	0.0588199	0.0146982	15.869	0.0754196	0.00883818	14.9635	0.0725616	0.00833386	10.596	0.0485085	0.00590141	26.2164	0.0937986
22:1	18:0	22:1/18:0	11.5226	0.0409447	0.00681038	10.5812	0.038365	0.00625398	12.0958	0.0487302	0.00714916	11.4096	0.0403296	0.0067436	14.3659	0.0502862	0.00849089	13.1877	0.0469369	0.00779456	17.7921	0.0503378	0.0105159	16.0113	0.0446368	0.0094634	20.3776	0.0543897	0.0120441	18.9326	0.0425338	0.01119	19.1096	0.0394811	0.0112947	15.6715	0.0349286	0.00926255	11.6419	0.0553296	0.0068809	10.6617	0.051701	0.00630155	11.2943	0.0517052	0.00667547	14.6817	0.0525291
22:1	18:1	22:1/18:1	113.177	0.402168	0.0666649	111.883	0.405661	0.0659025	98.9951	0.398821	0.0583111	112.855	0.398908	0.0664747	120	0.420046	0.0706834	118.255	0.420884	0.0696555	130.763	0.369958	0.0770234	133.551	0.372318	0.0786656	145.51	0.388379	0.0857095	158.716	0.356571	0.0934887	148.064	0.305905	0.0872141	162.605	0.362415	0.0957793	136.299	0.647778	0.0802842	120.403	0.583862	0.070921	147.764	0.676462	0.0870376	94.5135	0.338156
22:1	18:2	22:1/18:2	48.0301	0.170672	0.0281944	50.4868	0.183053	0.0296365	42.4264	0.170923	0.0249049	45.583	0.161123	0.0267579	62.6413	0.219269	0.0367714	43.2944	0.154091	0.0254145	57.798	0.163524	0.0339283	63.5485	0.177163	0.0373039	64.0657	0.170997	0.0376075	66.8784	0.150249	0.0392586	70.8477	0.146374	0.0415886	58.4415	0.130255	0.034306	37.6089	0.178741	0.0220769	39.3674	0.190902	0.0231092	37.7441	0.172792	0.0221564	33.2274	0.118883
22:1	18:3	22:1/18:3	15.5843	0.0553776	0.00911677	14.461	0.0524322	0.00845967	15.9421	0.0642258	0.0093261	13.4175	0.0474271	0.00784924	15.6603	0.0548173	0.00916127	13.5966	0.0483921	0.00795399	21.5206	0.0608865	0.0125895	21.8447	0.0608995	0.0127791	20.2313	0.0539994	0.0118353	12.4797	0.0280369	0.00730063	23.0852	0.0476947	0.0135048	18.9076	0.0421414	0.0110609	9.86899	0.0469036	0.00577334	14.0599	0.0681795	0.00822499	7.82992	0.0358452	0.00458049	17.3521	0.0620835
22:1	20:0	22:1/20:0	8.00338	0.0284395	0.00495489	7.30678	0.0264927	0.00452362	6.62597	0.026694	0.00410213	8.07977	0.0285597	0.00500218	8.58011	0.0300338	0.00531194	8.85872	0.0315294	0.00548443	6.42069	0.0181656	0.00397505	5.89506	0.0164344	0.00364963	5.89751	0.015741	0.00365114	8.0842	0.0181619	0.00500492	8.0444	0.01662	0.00498028	9.55351	0.0212929	0.00591457	10.3775	0.0493203	0.00642469	8.52486	0.041339	0.00527773	11.463	0.0524774	0.00709674	7.8348	0.0280318
22:1	20:1	22:1/20:1	82.5155	0.293213	0.0509189	79.0341	0.286559	0.0487707	54.3835	0.219094	0.0335591	79.0895	0.279558	0.0488048	86.1023	0.301392	0.0531323	76.422	0.271996	0.0471588	66.8385	0.189101	0.0412449	69.3135	0.193235	0.0427722	72.4239	0.193306	0.0446916	58.0106	0.130326	0.0357974	71.7416	0.14822	0.0442705	60.531	0.134912	0.0373527	80.869	0.38434	0.0499029	66.0521	0.320302	0.0407596	94.5471	0.432835	0.0583434	46.1586	0.165149
22:1	20:2	22:1/20:2	12.7767	0.0454009	0.0078585	8.98719	0.0325854	0.00552773	10.9838	0.0442504	0.00675578	10.1495	0.0358757	0.00624265	11.205	0.0392221	0.00689186	10.2517	0.0364873	0.0063055	9.39585	0.026583	0.00577908	8.53492	0.023794	0.00524955	11.3499	0.0302941	0.00698098	0	0	0	0	0	0	12.1779	0.0271421	0.00749021	8.61488	0.0409433	0.00529873	0	0	0	14.2239	0.0651169	0.00874868	0	0
22:1	20:3	22:1/20:3	0	0	0	0	0	0	0	0	0	0	0	0	0	0	0	0	0	0	0	0	0	0	0	0	0	0	0	0	0	0	0	0	0	0	0	0	0	0	0	0	0	0	0	0	0	0	0
22:1	22:0	22:1/22:0	0	0	0	0	0	0	0	0	0	0	0	0	0	0	0	0	0	0	0	0	0	0	0	0	0	0	0	0	0	0	0	0	0	0	0	0	0	0	0	0	0	0	0	0	0	0	0
22:1	22:1	22:1/22:1	0	0	0	0	0	0	0	0	0	0	0	0	0	0	0	6.98976	0.0248775	0.00450935	0	0	0	0	0	0	0	0	0	0	0	0	0	0	0	0	0	0	0	0	0	0	0	0	7.844	0.0359097	0.00506045	0	0
22:1	22:2	22:1/22:2	0	0	0	0	0	0	0	0	0	0	0	0	0	0	0	0	0	0	0	0	0	0	0	0	0	0	0	0	0	0	0	0	0	0	0	0	0	0	0	0	0	0	0	0	0	0	0
22:1	22:3	22:1/22:3	0	0	0	0	0	0	0	0	0	0	0	0	0	0	0	0	0	0	0	0	0	0	0	0	0	0	0	0	0	0	0	0	0	0	0	0	0	0	0	0	0	0	0	0	0	0	0
22:1	24:0	22:1/24:0	0	0	0	0	0	0	0	0	0	0	0	0	0	0	0	0	0	0	0	0	0	0	0	0	0	0	0	0	0	0	0	0	0	0	0	0	0	0	0	0	0	0	0	0	0	0	0
22:1	24:1	22:1/24:1	0	0	0	0	0	0	0	0	0	0	0	0	0	0	0	0	0	0	0	0	0	0	0	0	0	0	0	0	0	0	0	0	0	0	0	0	0	0	0	0	0	0	0	0	0	0	0
22:1	24:2	22:1/24:2	0	0	0	0	0	0	0	0	0	0	0	0	0	0	0	0	0	0	0	0	0	0	0	0	0	0	0	0	0	0	0	0	0	0	0	0	0	0	0	0	0	0	0	0	0	0	0
22:1	24:3	22:1/24:3	0	0	0	0	0	0	0	0	0	0	0	0	0	0	0	0	0	0	0	0	0	0	0	0	0	0	0	0	0	0	0	0	0	0	0	0	0	0	0	0	0	0	0	0	0	0	0
22:1	26:0	22:1/26:0	0	0	0	0	0	0	0	0	0	0	0	0	0	0	0	0	0	0	0	0	0	0	0	0	0	0	0	0	0	0	0	0	0	0	0	0	0	0	0	0	0	0	0	0	0	0	0
22:1	26:1	22:1/26:1	0	0	0	0	0	0	0	0	0	0	0	0	0	0	0	0	0	0	0	0	0	0	0	0	0	0	0	0	0	0	0	0	0	0	0	0	0	0	0	0	0	0	0	0	0	0	0
22:1	28:0	22:1/28:0	0	0	0	0	0	0	0	0	0	0	0	0	0	0	0	0	0	0	0	0	0	0	0	0	0	0	0	0	0	0	0	0	0	0	0	0	0	0	0	0	0	0	0	0	0	0	0
22:1	28:1	22:1/28:1	0	0	0	0	0	0	0	0	0	0	0	0	0	0	0	0	0	0	0	0	0	0	0	0	0	0	0	0	0	0	0	0	0	0	0	0	0	0	0	0	0	0	0	0	0	0	0
22:1	30:0	22:1/30:0	0	0	0	0	0	0	0	0	0	0	0	0	0	0	0	0	0	0	0	0	0	0	0	0	0	0	0	0	0	0	0	0	0	0	0	0	0	0	0	0	0	0	0	0	0	0	0
22:1	30:1	22:1/30:1	0	0	0	0	0	0	0	0	0	0	0	0	0	0	0	0	0	0	0	0	0	0	0	0	0	0	0	0	0	0	0	0	0	0	0	0	0	0	0	0	0	0	0	0	0	0	0
22:1	32:0	22:1/32:0	0	0	0	0	0	0	0	0	0	0	0	0	0	0	0	0	0	0	0	0	0	0	0	0	0	0	0	0	0	0	0	0	0	0	0	0	0	0	0	0	0	0	0	0	0	0	0
22:1	32:1	22:1/32:1	0	0	0	0	0	0	0	0	0	0	0	0	0	0	0	0	0	0	0	0	0	0	0	0	0	0	0	0	0	0	0	0	0	0	0	0	0	0	0	0	0	0	0	0	0	0	0
22:2	16:0	22:2/16:0	20.3148	0.0721873	0.0113961	19.6563	0.0712692	0.0110267	15.7276	0.0633618	0.00882284	19.8618	0.0702057	0.011142	24.6202	0.0861803	0.0138114	21.5208	0.0765954	0.0120727	23.4015	0.066208	0.0131277	32.3917	0.0903026	0.018171	30.1435	0.0804559	0.0169098	0	0	0	0	0	0	0	0	0	0	0	0	0	0	0	13.0988	0.0599658	0.0073481	0	0
22:2	16:1	22:2/16:1	162.413	0.577124	0.0907827	148.325	0.537791	0.0829079	147.064	0.592476	0.0822032	160.123	0.565988	0.0895024	159.107	0.556937	0.0889347	153.995	0.548088	0.0860771	167.712	0.474494	0.0937443	218.594	0.609404	0.122186	239.713	0.639816	0.13399	263.359	0.591661	0.147208	269.98	0.557788	0.150908	277.76	0.619073	0.155257	95.418	0.453486	0.053335	94.0059	0.455857	0.0525457	84.8345	0.388371	0.0474192	123.13	0.44054
22:2	16:2	22:2/16:2	61.944	0.220114	0.0344994	60.8658	0.220685	0.0338989	44.6253	0.179782	0.0248538	51.6016	0.182396	0.0287392	69.3432	0.242728	0.0386204	55.2484	0.196636	0.0307703	61.7255	0.174635	0.0343777	72.8587	0.203118	0.0405783	86.0579	0.229697	0.0479295	77.5859	0.174304	0.0432111	73.1404	0.15111	0.0407352	77.21	0.172086	0.0430018	53.099	0.25236	0.0295733	36.5362	0.177173	0.0203487	28.1821	0.129017	0.0156959	70.6696	0.252846
22:2	16:3	22:2/16:3	0	0	0	0	0	0	0	0	0	0	0	0	0	0	0	0	0	0	0	0	0	0	0	0	0	0	0	0	0	0	0	0	0	0	0	0	0	0	0	0	0	0	0	0	0	123.436	0.441638
22:2	18:0	22:2/18:0	0	0	0	0	0	0	0	0	0	0	0	0	0	0	0	0	0	0	0	0	0	0	0	0	0	0	0	0	0	0	0	0	0	0	0	0	0	0	0	0	0	0	0	0	0	0	0
22:2	18:1	22:2/18:1	48.2443	0.171433	0.0283201	46.5592	0.168813	0.0273309	37.6138	0.151534	0.0220798	58.6627	0.207356	0.0344359	62.7281	0.219573	0.0368223	54.7199	0.194755	0.0321213	75.7719	0.214376	0.0444792	68.6638	0.191423	0.0403067	88.9916	0.237527	0.0522393	81.7035	0.183554	0.0479611	83.6306	0.172784	0.0490924	68.5748	0.15284	0.0402544	65.9759	0.313559	0.0387288	48.2733	0.234088	0.0283371	40.0482	0.18334	0.0235089	55.9702	0.200253
22:2	18:2	22:2/18:2	0	0	0	0	0	0	0	0	0	14.6657	0.0518389	0.0085794	16.5604	0.0579678	0.00968779	17.6055	0.0626602	0.0102992	20.7147	0.0586065	0.0121181	0	0	0	22.0755	0.0589217	0.0129141	0	0	0	0	0	0	0	0	0	0	0	0	0	0	0	0	0	0	0	0
22:2	18:3	22:2/18:3	0	0	0	0	0	0	0	0	0	0	0	0	0	0	0	0	0	0	0	0	0	0	0	0	0	0	0	0	0	0	0	0	0	0	0	0	0	0	0	0	0	0	0	0	0	0	0
22:2	20:0	22:2/20:0	0	0	0	0	0	0	0	0	0	0	0	0	0	0	0	0	0	0	0	0	0	0	0	0	0	0	0	0	0	0	0	0	0	0	0	0	0	0	0	0	0	0	0	0	0	0	0
22:2	20:1	22:2/20:1	28.3181	0.100626	0.0174175	0	0	0	0	0	0	24.4479	0.0864163	0.0150371	27.7108	0.0969986	0.017044	25.2833	0.0899866	0.0155509	18.1747	0.0514202	0.0111787	24.0758	0.0671194	0.0148082	21.5624	0.0575522	0.0132624	0	0	0	0	0	0	0	0	0	22.9129	0.108896	0.014093	31.1687	0.151144	0.0191708	26.1478	0.119704	0.0160827	0	0
22:2	20:2	22:2/20:2	0	0	0	0	0	0	0	0	0	0	0	0	0	0	0	0	0	0	0	0	0	0	0	0	0	0	0	0	0	0	0	0	0	0	0	0	0	0	0	0	0	0	0	0	0	54.2225	0.194
22:2	20:3	22:2/20:3	0	0	0	0	0	0	0	0	0	0	0	0	0	0	0	0	0	0	0	0	0	0	0	0	0	0	0	0	0	0	0	0	0	0	0	0	0	0	0	0	0	0	0	0	0	65.476	0.234264
22:2	22:0	22:2/22:0	0	0	0	0	0	0	0	0	0	0	0	0	0	0	0	0	0	0	0	0	0	0	0	0	0	0	0	0	0	0	0	0	0	0	0	0	0	0	0	0	0	0	0	0	0	0	0
22:2	22:1	22:2/22:1	0	0	0	0	0	0	0	0	0	0	0	0	0	0	0	0	0	0	0	0	0	0	0	0	0	0	0	0	0	0	0	0	0	0	0	0	0	0	0	0	0	0	0	0	0	0	0
22:2	22:2	22:2/22:2	0	0	0	0	0	0	0	0	0	0	0	0	0	0	0	0	0	0	0	0	0	0	0	0	0	0	0	0	0	0	0	0	0	0	0	0	0	0	0	0	0	0	0	0	0	0	0
22:2	22:3	22:2/22:3	0	0	0	0	0	0	0	0	0	0	0	0	0	0	0	0	0	0	0	0	0	0	0	0	0	0	0	0	0	0	0	0	0	0	0	0	0	0	0	0	0	0	0	0	0	0	0
22:2	24:0	22:2/24:0	0	0	0	0	0	0	0	0	0	0	0	0	0	0	0	0	0	0	0	0	0	0	0	0	0	0	0	0	0	0	0	0	0	0	0	0	0	0	0	0	0	0	0	0	0	0	0
22:2	24:1	22:2/24:1	0	0	0	0	0	0	0	0	0	0	0	0	0	0	0	0	0	0	0	0	0	0	0	0	0	0	0	0	0	0	0	0	0	0	0	0	0	0	0	0	0	0	0	0	0	0	0
22:2	24:2	22:2/24:2	0	0	0	0	0	0	0	0	0	0	0	0	0	0	0	0	0	0	0	0	0	0	0	0	0	0	0	0	0	0	0	0	0	0	0	0	0	0	0	0	0	0	0	0	0	0	0
22:2	24:3	22:2/24:3	0	0	0	0	0	0	0	0	0	0	0	0	0	0	0	0	0	0	0	0	0	0	0	0	0	0	0	0	0	0	0	0	0	0	0	0	0	0	0	0	0	0	0	0	0	0	0
22:2	26:0	22:2/26:0	0	0	0	0	0	0	0	0	0	0	0	0	0	0	0	0	0	0	0	0	0	0	0	0	0	0	0	0	0	0	0	0	0	0	0	0	0	0	0	0	0	0	0	0	0	0	0
22:2	26:1	22:2/26:1	0	0	0	0	0	0	0	0	0	0	0	0	0	0	0	0	0	0	0	0	0	0	0	0	0	0	0	0	0	0	0	0	0	0	0	0	0	0	0	0	0	0	0	0	0	0	0
22:2	28:0	22:2/28:0	0	0	0	0	0	0	0	0	0	0	0	0	0	0	0	0	0	0	0	0	0	0	0	0	0	0	0	0	0	0	0	0	0	0	0	0	0	0	0	0	0	0	0	0	0	0	0
22:2	28:1	22:2/28:1	0	0	0	0	0	0	0	0	0	0	0	0	0	0	0	0	0	0	0	0	0	0	0	0	0	0	0	0	0	0	0	0	0	0	0	0	0	0	0	0	0	0	0	0	0	0	0
22:2	30:0	22:2/30:0	0	0	0	0	0	0	0	0	0	0	0	0	0	0	0	0	0	0	0	0	0	0	0	0	0	0	0	0	0	0	0	0	0	0	0	0	0	0	0	0	0	0	0	0	0	0	0
22:2	30:1	22:2/30:1	0	0	0	0	0	0	0	0	0	0	0	0	0	0	0	0	0	0	0	0	0	0	0	0	0	0	0	0	0	0	0	0	0	0	0	0	0	0	0	0	0	0	0	0	0	0	0
22:2	32:0	22:2/32:0	0	0	0	0	0	0	0	0	0	0	0	0	0	0	0	0	0	0	0	0	0	0	0	0	0	0	0	0	0	0	0	0	0	0	0	0	0	0	0	0	0	0	0	0	0	0	0
22:2	32:1	22:2/32:1	0	0	0	0	0	0	0	0	0	0	0	0	0	0	0	0	0	0	0	0	0	0	0	0	0	0	0	0	0	0	0	0	0	0	0	0	0	0	0	0	0	0	0	0	0	0	0
22:3	16:0	22:3/16:0	27.0864	0.0962497	0.0151403	37.7606	0.136911	0.0211067	23.0672	0.0929307	0.0128937	36.3508	0.128489	0.0203187	38.4692	0.134657	0.0215028	28.8161	0.10256	0.0161071	29.2518	0.08276	0.0163506	34.9225	0.0973581	0.0195203	35.9608	0.0959827	0.0201007	33.9262	0.0762184	0.0189634	31.6492	0.0653883	0.0176907	0	0	0	16.8586	0.0801228	0.00942332	0	0	0	0	0	0	0	0
22:3	16:1	22:3/16:1	37.1663	0.132068	0.0206996	52.4482	0.190165	0.0292108	32.8128	0.132193	0.018275	44.565	0.157524	0.0248203	52.0075	0.182047	0.0289654	42.007	0.149509	0.0233956	50.2175	0.142076	0.0279684	66.523	0.185455	0.0370497	59.5784	0.15902	0.0331819	39.201	0.0880688	0.0218328	55.8712	0.115432	0.0311172	55.2752	0.123198	0.0307853	29.9531	0.142356	0.0166823	37.1886	0.180336	0.020712	20.4961	0.0938308	0.0114152	48.0557	0.171936
22:3	16:2	22:3/16:2	0	0	0	0	0	0	0	0	0	0	0	0	25.5222	0.0893379	0.014163	0	0	0	0	0	0	19.6401	0.0547534	0.0108989	0	0	0	0	0	0	0	0	0	0	0	0	20.4226	0.0970609	0.0113331	0	0	0	0	0	0	0	0
22:3	16:3	22:3/16:3	0	0	0	0	0	0	0	0	0	0	0	0	0	0	0	0	0	0	0	0	0	0	0	0	0	0	0	0	0	0	0	0	0	0	0	0	0	0	0	0	0	0	0	0	0	86.688	0.310157
22:3	18:0	22:3/18:0	0	0	0	0	0	0	0	0	0	0	0	0	0	0	0	0	0	0	13.0643	0.0369619	0.00766896	0	0	0	0	0	0	0	0	0	0	0	0	0	0	0	0	0	0	0	0	0	0	0	0	0	0
22:3	18:1	22:3/18:1	0	0	0	0	0	0	0	0	0	16.1324	0.0570232	0.00943741	19.5713	0.0685071	0.0114492	0	0	0	0	0	0	0	0	0	24.8348	0.0662863	0.0145283	0	0	0	0	0	0	0	0	0	0	0	0	0	0	0	0	0	0	0	0
22:3	18:2	22:3/18:2	0	0	0	0	0	0	0	0	0	20.0432	0.070847	0.0116849	0	0	0	0	0	0	0	0	0	0	0	0	0	0	0	52.767	0.118546	0.0307623	48.6962	0.100608	0.028389	0	0	0	0	0	0	0	0	0	0	0	0	0	0
22:3	18:3	22:3/18:3	0	0	0	0	0	0	0	0	0	0	0	0	0	0	0	0	0	0	0	0	0	0	0	0	0	0	0	0	0	0	0	0	0	0	0	0	0	0	0	0	0	0	0	0	0	0	0
22:3	20:0	22:3/20:0	0	0	0	0	0	0	0	0	0	0	0	0	0	0	0	0	0	0	0	0	0	0	0	0	0	0	0	0	0	0	0	0	0	0	0	0	0	0	0	0	0	0	0	0	0	0	0
22:3	20:1	22:3/20:1	0	0	0	0	0	0	0	0	0	0	0	0	0	0	0	0	0	0	0	0	0	0	0	0	0	0	0	0	0	0	0	0	0	0	0	0	0	0	0	0	0	0	0	0	0	0	0
22:3	20:2	22:3/20:2	0	0	0	0	0	0	0	0	0	0	0	0	0	0	0	0	0	0	0	0	0	0	0	0	0	0	0	0	0	0	0	0	0	0	0	0	0	0	0	0	0	0	0	0	0	30.6918	0.109811
22:3	20:3	22:3/20:3	0	0	0	21.7083	0.0787093	0.0132208	0	0	0	13.573	0.0479765	0.00826621	29.8258	0.104402	0.0181645	0	0	0	0	0	0	16.9449	0.0472395	0.0103198	0	0	0	0	0	0	0	0	0	0	0	0	15.0941	0.0717368	0.00919263	12.7243	0.061703	0.00774934	0	0	0	0	0
22:3	22:0	22:3/22:0	0	0	0	0	0	0	0	0	0	0	0	0	0	0	0	0	0	0	0	0	0	0	0	0	0	0	0	0	0	0	0	0	0	0	0	0	0	0	0	0	0	0	0	0	0	0	0
22:3	22:1	22:3/22:1	0	0	0	0	0	0	0	0	0	0	0	0	0	0	0	0	0	0	0	0	0	0	0	0	0	0	0	0	0	0	0	0	0	0	0	0	0	0	0	0	0	0	0	0	0	0	0
22:3	22:2	22:3/22:2	0	0	0	0	0	0	0	0	0	0	0	0	0	0	0	0	0	0	0	0	0	0	0	0	0	0	0	0	0	0	0	0	0	0	0	0	0	0	0	0	0	0	0	0	0	0	0
22:3	22:3	22:3/22:3	0	0	0	0	0	0	0	0	0	15.9163	0.0562594	0.0101398	0	0	0	0	0	0	0	0	0	0	0	0	0	0	0	0	0	0	0	0	0	0	0	0	0	0	0	0	0	0	0	0	0	0	0
22:3	24:0	22:3/24:0	0	0	0	0	0	0	0	0	0	0	0	0	0	0	0	0	0	0	0	0	0	0	0	0	0	0	0	0	0	0	0	0	0	0	0	0	0	0	0	0	0	0	0	0	0	0	0
22:3	24:1	22:3/24:1	0	0	0	0	0	0	0	0	0	0	0	0	0	0	0	0	0	0	0	0	0	0	0	0	0	0	0	0	0	0	0	0	0	0	0	0	0	0	0	0	0	0	0	0	0	0	0
22:3	24:2	22:3/24:2	0	0	0	0	0	0	0	0	0	0	0	0	0	0	0	0	0	0	0	0	0	0	0	0	0	0	0	0	0	0	0	0	0	0	0	0	0	0	0	0	0	0	0	0	0	0	0
22:3	24:3	22:3/24:3	0	0	0	0	0	0	0	0	0	0	0	0	0	0	0	0	0	0	0	0	0	0	0	0	0	0	0	0	0	0	0	0	0	0	0	0	0	0	0	0	0	0	0	0	0	0	0
22:3	26:0	22:3/26:0	0	0	0	0	0	0	0	0	0	0	0	0	0	0	0	0	0	0	27.6729	0.0782928	0.0193496	0	0	0	0	0	0	0	0	0	0	0	0	0	0	0	0	0	0	0	0	0	0	0	0	34.1549	0.122201
22:3	26:1	22:3/26:1	0	0	0	0	0	0	0	0	0	0	0	0	0	0	0	0	0	0	0	0	0	0	0	0	0	0	0	0	0	0	0	0	0	0	0	0	0	0	0	0	0	0	0	0	0	0	0
22:3	28:0	22:3/28:0	0	0	0	0	0	0	0	0	0	0	0	0	0	0	0	0	0	0	0	0	0	0	0	0	0	0	0	0	0	0	0	0	0	0	0	0	0	0	0	0	0	0	0	0	0	0	0
22:3	28:1	22:3/28:1	0	0	0	0	0	0	0	0	0	0	0	0	0	0	0	0	0	0	0	0	0	0	0	0	0	0	0	0	0	0	0	0	0	0	0	0	0	0	0	0	0	0	0	0	0	0	0
22:3	30:0	22:3/30:0	0	0	0	0	0	0	0	0	0	0	0	0	0	0	0	0	0	0	0	0	0	0	0	0	0	0	0	0	0	0	0	0	0	0	0	0	0	0	0	0	0	0	0	0	0	0	0
22:3	30:1	22:3/30:1	0	0	0	0	0	0	0	0	0	0	0	0	0	0	0	0	0	0	0	0	0	0	0	0	0	0	0	0	0	0	0	0	0	0	0	0	0	0	0	0	0	0	0	0	0	0	0
22:3	32:0	22:3/32:0	0	0	0	0	0	0	0	0	0	0	0	0	0	0	0	0	0	0	0	0	0	0	0	0	0	0	0	0	0	0	0	0	0	0	0	0	0	0	0	0	0	0	0	0	0	0	0
22:3	32:1	22:3/32:1	0	0	0	0	0	0	0	0	0	0	0	0	0	0	0	0	0	0	0	0	0	0	0	0	0	0	0	0	0	0	0	0	0	0	0	0	0	0	0	0	0	0	0	0	0	0	0
24:0	16:0	24:0/16:0	5.58148	0.0198334	0.00331016	4.60591	0.0166999	0.00273159	14.0562	0.0566281	0.0083362	3.21789	0.0113743	0.00190841	3.87801	0.0135746	0.0022999	4.30875	0.0153354	0.00255536	9.07058	0.0256627	0.00537942	7.81636	0.0217907	0.00463558	8.25061	0.0220217	0.00489312	17.742	0.039859	0.0105221	4.02177	0.0083091	0.00238516	2.41001	0.00537144	0.00142928	6.70906	0.0318857	0.00397889	5.69547	0.0276186	0.00337777	9.06206	0.0414859	0.00537436	31.5109	0.112741
24:0	16:1	24:0/16:1	55.3912	0.196829	0.0327388	55.4314	0.200981	0.0327625	57.4733	0.231542	0.0339694	61.0085	0.215647	0.0360589	58.9369	0.206303	0.0348345	54.5836	0.19427	0.0322614	51.0802	0.144517	0.0301908	53.1272	0.14811	0.0314006	66.6715	0.177952	0.0394059	53.1067	0.119309	0.0313885	69.1704	0.142908	0.0408829	68.3875	0.152422	0.0404201	69.7543	0.331516	0.041228	72.4232	0.351197	0.0428054	73.0341	0.334349	0.0431665	58.1776	0.208151
24:0	16:2	24:0/16:2	35.4869	0.1261	0.0209029	30.9871	0.112352	0.0182524	28.045	0.112985	0.0165194	35.6301	0.125942	0.0209872	39.5485	0.138435	0.0232953	36.1694	0.128732	0.0213049	33.978	0.0961314	0.0200141	28.6221	0.0797936	0.0168593	31.2807	0.083491	0.0184252	42.0259	0.0944152	0.0247545	30.8978	0.0638358	0.0181997	34.9169	0.0778229	0.0205671	38.1827	0.181468	0.0224907	35.5084	0.172189	0.0209155	42.6309	0.195163	0.0251109	24.3813	0.087233
24:0	16:3	24:0/16:3	0	0	0	0	0	0	0	0	0	3.9455	0.0139462	0.00231607	4.24771	0.0148687	0.00249347	2.99732	0.0106679	0.00175947	5.25803	0.0148761	0.00308654	0	0	0	6.38253	0.0170356	0.00374664	0	0	0	0	0	0	0	0	0	4.32912	0.0205747	0.00254125	0	0	0	0	0	0	6.95857	0.0248968
24:0	18:0	24:0/18:0	1.94389	0.00690747	0.00120738	2.4954	0.00904774	0.00154993	3.10517	0.0125098	0.00192867	1.10594	0.00390916	0.000686913	1.35021	0.00472625	0.000838633	1.31158	0.0046681	0.000814645	2.12135	0.00600178	0.0013176	1.82869	0.00509808	0.00113583	2.61281	0.00697383	0.00162285	7.83246	0.0175963	0.00486486	0	0	0	2.21264	0.00493155	0.00137431	0	0	0	0	0	0	1.1785	0.00539514	0.000731983	6.92004	0.0247589
24:0	18:1	24:0/18:1	0	0	0	0	0	0	4.91347	0.0197949	0.00304193	4.91742	0.0173816	0.00304437	4.17772	0.0146237	0.00258642	4.15271	0.0147801	0.00257094	8.02677	0.0227095	0.00496937	6.17747	0.0172218	0.00382447	6.6203	0.0176702	0.00409862	5.26292	0.0118236	0.00325827	0	0	0	8.48034	0.018901	0.00525017	8.83606	0.0419945	0.0054704	4.13882	0.0200701	0.00256234	3.9987	0.018306	0.0024756	0	0
24:0	18:2	24:0/18:2	0	0	0	0	0	0	0	0	0	0	0	0	3.70516	0.0129695	0.00228639	0	0	0	3.80126	0.0107546	0.00234569	0	0	0	0	0	0	0	0	0	0	0	0	0	0	0	0	0	0	0	0	0	3.61403	0.0165449	0.00223016	0	0
24:0	18:3	24:0/18:3	0	0	0	0	0	0	0	0	0	0	0	0	0	0	0	0	0	0	0	0	0	0	0	0	0	0	0	0	0	0	0	0	0	0	0	0	0	0	0	0	0	0	0	0	0	0	0
24:0	20:0	24:0/20:0	1.90045	0.00675311	0.00123371	1.76929	0.00641501	0.00114856	1.91272	0.00770578	0.00124168	0	0	0	0	0	0	1.24764	0.00444051	0.000809927	1.76287	0.00498756	0.0011444	0	0	0	0	0	0	0	0	0	0	0	0	0	0	0	0	0	0	0	0	0	0	0	0	0	0
24:0	20:1	24:0/20:1	0	0	0	0	0	0	0	0	0	3.7899	0.0133962	0.00245264	0	0	0	0	0	0	0	0	0	0	0	0	0	0	0	0	0	0	0	0	0	0	0	0	0	0	0	0	0	0	0	0	0	0	0
24:0	20:2	24:0/20:2	0	0	0	0	0	0	0	0	0	0	0	0	0	0	0	0	0	0	0	0	0	0	0	0	0	0	0	0	0	0	0	0	0	0	0	0	0	0	0	0	0	0	0	0	0	0	0
24:0	20:3	24:0/20:3	0	0	0	0	0	0	0	0	0	0	0	0	0	0	0	0	0	0	0	0	0	0	0	0	0	0	0	0	0	0	0	0	0	0	0	0	0	0	0	0	0	0	0	0	0	0	0
24:0	22:0	24:0/22:0	0.262025	0.000931086	0.000177449	0.372788	0.00135164	0.00025246	0.397677	0.00160212	0.000269315	0	0	0	0	0	0	0.0461047	0.000164093	3.12231e-05	0	0	0	0	0	0	0	0	0	0	0	0	0	0	0	0	0	0	0	0	0	0	0	0	0	0	0	0	0
24:0	22:1	24:0/22:1	0	0	0	0	0	0	0	0	0	0	0	0	0	0	0	0	0	0	0	0	0	0	0	0	0	0	0	0	0	0	0	0	0	0	0	0	0	0	0	0	0	0	0	0	0	0	0
24:0	22:2	24:0/22:2	0	0	0	0	0	0	0	0	0	0	0	0	0	0	0	0	0	0	0	0	0	0	0	0	0	0	0	0	0	0	0	0	0	0	0	0	0	0	0	0	0	0	0	0	0	0	0
24:0	22:3	24:0/22:3	0	0	0	0	0	0	0	0	0	0	0	0	0	0	0	0	0	0	0	0	0	0	0	0	0	0	0	0	0	0	0	0	0	0	0	0	0	0	0	0	0	0	0	0	0	0	0
24:0	24:0	24:0/24:0	0	0	0	0	0	0	0	0	0	0	0	0	0	0	0	0	0	0	0	0	0	0	0	0	0	0	0	0	0	0	0	0	0	0	0	0	0	0	0	0	0	0	0	0	0	0	0
24:0	24:1	24:0/24:1	0	0	0	0	0	0	0	0	0	0	0	0	0	0	0	0	0	0	0	0	0	0	0	0	0	0	0	0	0	0	0	0	0	0	0	0	0	0	0	0	0	0	0	0	0	0	0
24:0	24:2	24:0/24:2	0	0	0	0	0	0	0	0	0	0	0	0	0	0	0	0	0	0	0	0	0	0	0	0	0	0	0	0	0	0	0	0	0	0	0	0	0	0	0	0	0	0	0	0	0	0	0
24:0	24:3	24:0/24:3	0	0	0	0	0	0	0	0	0	0	0	0	0	0	0	0	0	0	0	0	0	0	0	0	0	0	0	0	0	0	0	0	0	0	0	0	0	0	0	0	0	0	0	0	0	0	0
24:0	26:0	24:0/26:0	0	0	0	0	0	0	0	0	0	0	0	0	0	0	0	0	0	0	0	0	0	0	0	0	0	0	0	0	0	0	0	0	0	0	0	0	0	0	0	0	0	0	0	0	0	0	0
24:0	26:1	24:0/26:1	0	0	0	0	0	0	0	0	0	0	0	0	0	0	0	0	0	0	0	0	0	0	0	0	0	0	0	0	0	0	0	0	0	0	0	0	0	0	0	0	0	0	0	0	0	0	0
24:0	28:0	24:0/28:0	0	0	0	0	0	0	0	0	0	0	0	0	0	0	0	0	0	0	0	0	0	0	0	0	0	0	0	0	0	0	0	0	0	0	0	0	0	0	0	0	0	0	0	0	0	0	0
24:0	28:1	24:0/28:1	0	0	0	0	0	0	0	0	0	0	0	0	0	0	0	0	0	0	0	0	0	0	0	0	0	0	0	0	0	0	0	0	0	0	0	0	0	0	0	0	0	0	0	0	0	0	0
24:0	30:0	24:0/30:0	0	0	0	0	0	0	0	0	0	0	0	0	0	0	0	0	0	0	0	0	0	0	0	0	0	0	0	0	0	0	0	0	0	0	0	0	0	0	0	0	0	0	0	0	0	0	0
24:0	30:1	24:0/30:1	0	0	0	0	0	0	0	0	0	0	0	0	0	0	0	0	0	0	0	0	0	0	0	0	0	0	0	0	0	0	0	0	0	0	0	0	0	0	0	0	0	0	0	0	0	0	0
24:0	32:0	24:0/32:0	0	0	0	0	0	0	0	0	0	0	0	0	0	0	0	0	0	0	0	0	0	0	0	0	0	0	0	0	0	0	0	0	0	0	0	0	0	0	0	0	0	0	0	0	0	0	0
24:0	32:1	24:0/32:1	0	0	0	0	0	0	0	0	0	0	0	0	0	0	0	0	0	0	0	0	0	0	0	0	0	0	0	0	0	0	0	0	0	0	0	0	0	0	0	0	0	0	0	0	0	0	0
24:1	16:0	24:1/16:0	3.84086	0.0136482	0.00227013	4.42931	0.0160596	0.00261793	4.86327	0.0195926	0.00287442	5.61568	0.0198498	0.00331913	4.66661	0.016335	0.00275818	5.29245	0.0188365	0.00312808	6.16264	0.0174355	0.0036424	3.85236	0.0107397	0.00227692	4.15103	0.0110795	0.00245345	6.20743	0.0139456	0.00366888	0	0	0	0	0	0	0	0	0	0	0	0	4.18666	0.0191665	0.00247451	0	0
24:1	16:1	24:1/16:1	136.937	0.486596	0.0806601	124.568	0.451655	0.0733745	117.508	0.473405	0.069216	139.322	0.492463	0.0820649	139.433	0.488072	0.0821305	143.48	0.510664	0.0845139	136.707	0.386774	0.0805244	129.083	0.359861	0.0760337	140.841	0.375918	0.0829595	158.076	0.355133	0.0931117	165.975	0.342909	0.0977642	170.512	0.380037	0.100437	162.172	0.770742	0.095524	145.711	0.706585	0.085828	176.072	0.806056	0.103712	114.819	0.410807
24:1	16:2	24:1/16:2	25.548	0.090783	0.014997	25.3703	0.0919869	0.0148928	23.9131	0.0963387	0.0140374	24.9971	0.0883575	0.0146737	34.3395	0.120202	0.0201578	26.1197	0.0929635	0.0153326	35.8676	0.101478	0.0210548	38.4765	0.107266	0.0225863	32.4219	0.086537	0.0190321	30.7192	0.0690136	0.0180326	37.4139	0.0772983	0.0219625	41.5967	0.0927108	0.0244178	27.4731	0.130569	0.0161271	26.5858	0.128921	0.0156062	25.2966	0.115807	0.0148495	19.198	0.0686878
24:1	16:3	24:1/16:3	0	0	0	0	0	0	0	0	0	0	0	0	0	0	0	0	0	0	0	0	0	0	0	0	0	0	0	0	0	0	0	0	0	0	0	0	0	0	0	0	0	0	0	0	0	0	0
24:1	18:0	24:1/18:0	0	0	0	0	0	0	0	0	0	0	0	0	0	0	0	0	0	0	0	0	0	0	0	0	0	0	0	0	0	0	0	0	0	0	0	0	0	0	0	0	0	0	0	0	0	0	0
24:1	18:1	24:1/18:1	13.8412	0.0491839	0.0085412	10.5731	0.0383357	0.0065245	11.2517	0.0453296	0.00694322	14.3625	0.0507672	0.00886285	12.1879	0.0426626	0.00752098	12.6749	0.0451117	0.00782147	9.60936	0.027187	0.00592978	12.9316	0.0360512	0.00797988	12.4309	0.0331793	0.00767091	14.0025	0.0314578	0.00864069	14.5142	0.0299867	0.00895645	14.3268	0.0319317	0.00884086	18.8973	0.0898118	0.0116612	18.3774	0.0891163	0.0113404	19.0349	0.0871413	0.0117461	11.9243	0.0426633
24:1	18:2	24:1/18:2	0	0	0	0	0	0	0	0	0	0	0	0	0	0	0	6.89657	0.0245458	0.00424186	0	0	0	0	0	0	0	0	0	0	0	0	0	0	0	0	0	0	0	0	0	0	0	0	6.27524	0.0287279	0.0038597	0	0
24:1	18:3	24:1/18:3	0	0	0	0	0	0	0	0	0	0	0	0	0	0	0	0	0	0	0	0	0	0	0	0	0	0	0	0	0	0	0	0	0	0	0	0	0	0	0	0	0	0	0	0	0	0	0
24:1	20:0	24:1/20:0	0	0	0	0	0	0	0	0	0	0	0	0	0	0	0	0	0	0	0	0	0	0	0	0	0	0	0	0	0	0	0	0	0	0	0	0	0	0	0	0	0	0	0	0	0	0	0
24:1	20:1	24:1/20:1	0	0	0	0	0	0	0	0	0	0	0	0	0	0	0	6.0189	0.0214221	0.00388301	0	0	0	0	0	0	0	0	0	0	0	0	0	0	0	0	0	0	0	0	0	0	0	0	0	0	0	0	0
24:1	20:2	24:1/20:2	0	0	0	0	0	0	0	0	0	0	0	0	0	0	0	0	0	0	0	0	0	0	0	0	0	0	0	0	0	0	0	0	0	0	0	0	0	0	0	0	0	0	0	0	0	0	0
24:1	20:3	24:1/20:3	0	0	0	0	0	0	0	0	0	0	0	0	0	0	0	0	0	0	0	0	0	0	0	0	0	0	0	0	0	0	0	0	0	0	0	0	0	0	0	0	0	0	0	0	0	0	0
24:1	22:0	24:1/22:0	0	0	0	0	0	0	0	0	0	0	0	0	0	0	0	0	0	0	0	0	0	0	0	0	0	0	0	0	0	0	0	0	0	0	0	0	0	0	0	0	0	0	0	0	0	0	0
24:1	22:1	24:1/22:1	0	0	0	0	0	0	0	0	0	0	0	0	0	0	0	0	0	0	0	0	0	0	0	0	0	0	0	0	0	0	0	0	0	0	0	0	0	0	0	0	0	0	0	0	0	0	0
24:1	22:2	24:1/22:2	0	0	0	0	0	0	0	0	0	0	0	0	0	0	0	0	0	0	0	0	0	0	0	0	0	0	0	0	0	0	0	0	0	0	0	0	0	0	0	0	0	0	0	0	0	0	0
24:1	22:3	24:1/22:3	0	0	0	0	0	0	0	0	0	0	0	0	0	0	0	0	0	0	0	0	0	0	0	0	0	0	0	0	0	0	0	0	0	0	0	0	0	0	0	0	0	0	0	0	0	0	0
24:1	24:0	24:1/24:0	0	0	0	0	0	0	0	0	0	0	0	0	0	0	0	0	0	0	0	0	0	0	0	0	0	0	0	0	0	0	0	0	0	0	0	0	0	0	0	0	0	0	0	0	0	0	0
24:1	24:1	24:1/24:1	0	0	0	0	0	0	0	0	0	0	0	0	0	0	0	0	0	0	0	0	0	0	0	0	0	0	0	0	0	0	0	0	0	0	0	0	0	0	0	0	0	0	0	0	0	0	0
24:1	24:2	24:1/24:2	0	0	0	0	0	0	0	0	0	0	0	0	0	0	0	0	0	0	0	0	0	0	0	0	0	0	0	0	0	0	0	0	0	0	0	0	0	0	0	0	0	0	0	0	0	0	0
24:1	24:3	24:1/24:3	0	0	0	0	0	0	0	0	0	0	0	0	0	0	0	0	0	0	0	0	0	0	0	0	0	0	0	0	0	0	0	0	0	0	0	0	0	0	0	0	0	0	0	0	0	0	0
24:1	26:0	24:1/26:0	0	0	0	0	0	0	0	0	0	0	0	0	0	0	0	0	0	0	0	0	0	0	0	0	0	0	0	0	0	0	0	0	0	0	0	0	0	0	0	0	0	0	0	0	0	0	0
24:1	26:1	24:1/26:1	0	0	0	0	0	0	0	0	0	0	0	0	0	0	0	0	0	0	0	0	0	0	0	0	0	0	0	0	0	0	0	0	0	0	0	0	0	0	0	0	0	0	0	0	0	0	0
24:1	28:0	24:1/28:0	0	0	0	0	0	0	0	0	0	0	0	0	0	0	0	0	0	0	0	0	0	0	0	0	0	0	0	0	0	0	0	0	0	0	0	0	0	0	0	0	0	0	0	0	0	0	0
24:1	28:1	24:1/28:1	0	0	0	0	0	0	0	0	0	0	0	0	0	0	0	0	0	0	0	0	0	0	0	0	0	0	0	0	0	0	0	0	0	0	0	0	0	0	0	0	0	0	0	0	0	0	0
24:1	30:0	24:1/30:0	0	0	0	0	0	0	0	0	0	0	0	0	0	0	0	0	0	0	0	0	0	0	0	0	0	0	0	0	0	0	0	0	0	0	0	0	0	0	0	0	0	0	0	0	0	0	0
24:1	30:1	24:1/30:1	0	0	0	0	0	0	0	0	0	0	0	0	0	0	0	0	0	0	0	0	0	0	0	0	0	0	0	0	0	0	0	0	0	0	0	0	0	0	0	0	0	0	0	0	0	0	0
24:1	32:0	24:1/32:0	0	0	0	0	0	0	0	0	0	0	0	0	0	0	0	0	0	0	0	0	0	0	0	0	0	0	0	0	0	0	0	0	0	0	0	0	0	0	0	0	0	0	0	0	0	0	0
24:1	32:1	24:1/32:1	0	0	0	0	0	0	0	0	0	0	0	0	0	0	0	0	0	0	0	0	0	0	0	0	0	0	0	0	0	0	0	0	0	0	0	0	0	0	0	0	0	0	0	0	0	0	0
24:2	16:0	24:2/16:0	0	0	0	0	0	0	0	0	0	0	0	0	0	0	0	0	0	0	0	0	0	0	0	0	0	0	0	0	0	0	0	0	0	0	0	0	0	0	0	0	0	0	0	0	0	0	0
24:2	16:1	24:2/16:1	55.7185	0.197992	0.0327076	43.8599	0.159026	0.0257464	40.3491	0.162554	0.0236855	48.8857	0.172797	0.0286966	49.1789	0.172146	0.0288687	42.8242	0.152417	0.0251384	57.7831	0.163481	0.0339195	53.4785	0.149089	0.0313927	54.4989	0.145463	0.0319916	63.8309	0.143402	0.0374697	53.989	0.111543	0.0316923	69.4892	0.154878	0.0407911	45.4025	0.215781	0.0266519	40.7942	0.19782	0.0239468	41.6503	0.190674	0.0244493	31.4221	0.112424
24:2	16:2	24:2/16:2	0	0	0	0	0	0	0	0	0	14.6657	0.0518389	0.0085794	15.0548	0.0526976	0.00880702	0	0	0	0	0	0	0	0	0	0	0	0	0	0	0	0	0	0	0	0	0	0	0	0	0	0	0	0	0	0	0	0
24:2	16:3	24:2/16:3	0	0	0	0	0	0	0	0	0	0	0	0	0	0	0	0	0	0	0	0	0	0	0	0	0	0	0	0	0	0	0	0	0	0	0	0	0	0	0	0	0	0	0	0	0	58.9162	0.210794
24:2	18:0	24:2/18:0	0	0	0	0	0	0	0	0	0	0	0	0	0	0	0	0	0	0	0	0	0	0	0	0	0	0	0	0	0	0	0	0	0	0	0	0	0	0	0	0	0	0	0	0	0	0	0
24:2	18:1	24:2/18:1	0	0	0	0	0	0	0	0	0	0	0	0	0	0	0	0	0	0	0	0	0	0	0	0	0	0	0	0	0	0	0	0	0	0	0	0	0	0	0	0	0	0	0	0	0	0	0
24:2	18:2	24:2/18:2	0	0	0	0	0	0	0	0	0	0	0	0	0	0	0	0	0	0	0	0	0	0	0	0	0	0	0	0	0	0	0	0	0	0	0	0	0	0	0	0	0	0	0	0	0	0	0
24:2	18:3	24:2/18:3	0	0	0	0	0	0	0	0	0	0	0	0	0	0	0	0	0	0	0	0	0	0	0	0	0	0	0	0	0	0	0	0	0	0	0	0	0	0	0	0	0	0	0	0	0	0	0
24:2	20:0	24:2/20:0	0	0	0	0	0	0	0	0	0	0	0	0	0	0	0	0	0	0	0	0	0	0	0	0	0	0	0	0	0	0	0	0	0	0	0	0	0	0	0	0	0	0	0	0	0	0	0
24:2	20:1	24:2/20:1	0	0	0	0	0	0	0	0	0	0	0	0	0	0	0	0	0	0	0	0	0	0	0	0	0	0	0	0	0	0	0	0	0	0	0	0	0	0	0	0	0	0	0	0	0	0	0
24:2	20:2	24:2/20:2	0	0	0	0	0	0	0	0	0	0	0	0	0	0	0	0	0	0	0	0	0	0	0	0	0	0	0	0	0	0	0	0	0	0	0	0	0	0	0	0	0	0	0	0	0	34.1014	0.12201
24:2	20:3	24:2/20:3	0	0	0	0	0	0	0	0	0	0	0	0	0	0	0	0	0	0	0	0	0	0	0	0	0	0	0	0	0	0	0	0	0	0	0	0	0	0	0	0	0	0	0	0	0	0	0
24:2	22:0	24:2/22:0	0	0	0	0	0	0	0	0	0	0	0	0	0	0	0	0	0	0	0	0	0	0	0	0	0	0	0	0	0	0	0	0	0	0	0	0	0	0	0	0	0	0	0	0	0	0	0
24:2	22:1	24:2/22:1	0	0	0	0	0	0	0	0	0	0	0	0	0	0	0	0	0	0	0	0	0	0	0	0	0	0	0	0	0	0	0	0	0	0	0	0	0	0	0	0	0	0	0	0	0	0	0
24:2	22:2	24:2/22:2	0	0	0	0	0	0	0	0	0	0	0	0	0	0	0	0	0	0	0	0	0	0	0	0	0	0	0	0	0	0	0	0	0	0	0	0	0	0	0	0	0	0	0	0	0	0	0
24:2	22:3	24:2/22:3	0	0	0	0	0	0	0	0	0	0	0	0	0	0	0	0	0	0	0	0	0	0	0	0	0	0	0	0	0	0	0	0	0	0	0	0	0	0	0	0	0	0	0	0	0	0	0
24:2	24:0	24:2/24:0	0	0	0	0	0	0	0	0	0	0	0	0	0	0	0	0	0	0	0	0	0	0	0	0	0	0	0	0	0	0	0	0	0	0	0	0	0	0	0	0	0	0	0	0	0	0	0
24:2	24:1	24:2/24:1	0	0	0	0	0	0	0	0	0	0	0	0	0	0	0	0	0	0	0	0	0	0	0	0	0	0	0	0	0	0	0	0	0	0	0	0	0	0	0	0	0	0	0	0	0	0	0
24:2	24:2	24:2/24:2	0	0	0	0	0	0	0	0	0	0	0	0	0	0	0	0	0	0	0	0	0	0	0	0	0	0	0	0	0	0	0	0	0	0	0	0	0	0	0	0	0	0	0	0	0	0	0
24:2	24:3	24:2/24:3	0	0	0	0	0	0	0	0	0	0	0	0	0	0	0	0	0	0	0	0	0	0	0	0	0	0	0	0	0	0	0	0	0	0	0	0	0	0	0	0	0	0	0	0	0	0	0
24:2	26:0	24:2/26:0	0	0	0	0	0	0	0	0	0	0	0	0	0	0	0	0	0	0	0	0	0	0	0	0	0	0	0	0	0	0	0	0	0	0	0	0	0	0	0	0	0	0	0	0	0	0	0
24:2	26:1	24:2/26:1	0	0	0	0	0	0	0	0	0	0	0	0	0	0	0	0	0	0	0	0	0	0	0	0	0	0	0	0	0	0	0	0	0	0	0	0	0	0	0	0	0	0	0	0	0	0	0
24:2	28:0	24:2/28:0	0	0	0	0	0	0	0	0	0	0	0	0	0	0	0	0	0	0	0	0	0	0	0	0	0	0	0	0	0	0	0	0	0	0	0	0	0	0	0	0	0	0	0	0	0	0	0
24:2	28:1	24:2/28:1	0	0	0	0	0	0	0	0	0	0	0	0	0	0	0	0	0	0	0	0	0	0	0	0	0	0	0	0	0	0	0	0	0	0	0	0	0	0	0	0	0	0	0	0	0	0	0
24:2	30:0	24:2/30:0	0	0	0	0	0	0	0	0	0	0	0	0	0	0	0	0	0	0	0	0	0	0	0	0	0	0	0	0	0	0	0	0	0	0	0	0	0	0	0	0	0	0	0	0	0	0	0
24:2	30:1	24:2/30:1	0	0	0	0	0	0	0	0	0	0	0	0	0	0	0	0	0	0	0	0	0	0	0	0	0	0	0	0	0	0	0	0	0	0	0	0	0	0	0	0	0	0	0	0	0	0	0
24:2	32:0	24:2/32:0	0	0	0	0	0	0	0	0	0	0	0	0	0	0	0	0	0	0	0	0	0	0	0	0	0	0	0	0	0	0	0	0	0	0	0	0	0	0	0	0	0	0	0	0	0	0	0
24:2	32:1	24:2/32:1	0	0	0	0	0	0	0	0	0	0	0	0	0	0	0	0	0	0	0	0	0	0	0	0	0	0	0	0	0	0	0	0	0	0	0	0	0	0	0	0	0	0	0	0	0	0	0
24:3	16:0	24:3/16:0	0	0	0	0	0	0	0	0	0	8.89755	0.0314503	0.00522299	13.6183	0.0476693	0.00799413	0	0	0	0	0	0	0	0	0	0	0	0	0	0	0	0	0	0	0	0	0	0	0	0	0	0	0	0	0	0	0	0
24:3	16:1	24:3/16:1	0	0	0	0	0	0	0	0	0	0	0	0	16.5604	0.0579678	0.00968779	0	0	0	0	0	0	0	0	0	0	0	0	0	0	0	0	0	0	0	0	0	0	0	0	0	0	0	0	0	0	0	0
24:3	16:2	24:3/16:2	0	0	0	0	0	0	0	0	0	0	0	0	0	0	0	0	0	0	0	0	0	0	0	0	0	0	0	0	0	0	0	0	0	0	0	0	0	0	0	0	0	0	0	0	0	0	0
24:3	16:3	24:3/16:3	0	0	0	0	0	0	0	0	0	0	0	0	0	0	0	0	0	0	0	0	0	0	0	0	0	0	0	0	0	0	0	0	0	0	0	0	0	0	0	0	0	0	0	0	0	35.3496	0.126476
24:3	18:0	24:3/18:0	0	0	0	0	0	0	0	0	0	0	0	0	0	0	0	0	0	0	0	0	0	0	0	0	0	0	0	0	0	0	0	0	0	0	0	0	0	0	0	0	0	0	0	0	0	0	0
24:3	18:1	24:3/18:1	0	0	0	0	0	0	0	0	0	0	0	0	0	0	0	0	0	0	0	0	0	0	0	0	0	0	0	0	0	0	0	0	0	0	0	0	0	0	0	0	0	0	0	0	0	0	0
24:3	18:2	24:3/18:2	0	0	0	0	0	0	0	0	0	0	0	0	0	0	0	0	0	0	0	0	0	0	0	0	0	0	0	0	0	0	0	0	0	0	0	0	0	0	0	0	0	0	0	0	0	0	0
24:3	18:3	24:3/18:3	0	0	0	0	0	0	0	0	0	0	0	0	0	0	0	0	0	0	0	0	0	0	0	0	0	0	0	0	0	0	0	0	0	0	0	0	0	0	0	0	0	0	0	0	0	0	0
24:3	20:0	24:3/20:0	0	0	0	0	0	0	0	0	0	0	0	0	0	0	0	0	0	0	0	0	0	0	0	0	0	0	0	0	0	0	0	0	0	0	0	0	0	0	0	0	0	0	0	0	0	31.4992	0.1127
24:3	20:1	24:3/20:1	0	0	0	0	0	0	0	0	0	0	0	0	0	0	0	0	0	0	0	0	0	0	0	0	0	0	0	0	0	0	0	0	0	0	0	0	0	0	0	0	0	0	0	0	0	0	0
24:3	20:2	24:3/20:2	0	0	0	0	0	0	0	0	0	0	0	0	0	0	0	0	0	0	0	0	0	0	0	0	0	0	0	0	0	0	0	0	0	0	0	0	0	0	0	0	0	0	0	0	0	0	0
24:3	20:3	24:3/20:3	0	0	0	0	0	0	0	0	0	0	0	0	0	0	0	0	0	0	0	0	0	0	0	0	0	0	0	0	0	0	0	0	0	0	0	0	0	0	0	0	0	0	0	0	0	0	0
24:3	22:0	24:3/22:0	0	0	0	0	0	0	0	0	0	0	0	0	0	0	0	0	0	0	0	0	0	0	0	0	0	0	0	0	0	0	0	0	0	0	0	0	0	0	0	0	0	0	0	0	0	0	0
24:3	22:1	24:3/22:1	0	0	0	0	0	0	0	0	0	0	0	0	0	0	0	0	0	0	0	0	0	0	0	0	0	0	0	0	0	0	0	0	0	0	0	0	0	0	0	0	0	0	0	0	0	0	0
24:3	22:2	24:3/22:2	0	0	0	0	0	0	0	0	0	0	0	0	0	0	0	0	0	0	0	0	0	0	0	0	0	0	0	0	0	0	0	0	0	0	0	0	0	0	0	0	0	0	0	0	0	0	0
24:3	22:3	24:3/22:3	0	0	0	0	0	0	0	0	0	0	0	0	0	0	0	0	0	0	0	0	0	0	0	0	0	0	0	0	0	0	0	0	0	0	0	0	0	0	0	0	0	0	0	0	0	0	0
24:3	24:0	24:3/24:0	0	0	0	0	0	0	0	0	0	0	0	0	0	0	0	0	0	0	0	0	0	0	0	0	0	0	0	0	0	0	0	0	0	0	0	0	0	0	0	0	0	0	0	0	0	0	0
24:3	24:1	24:3/24:1	0	0	0	0	0	0	0	0	0	0	0	0	0	0	0	0	0	0	0	0	0	0	0	0	0	0	0	0	0	0	0	0	0	0	0	0	0	0	0	0	0	0	0	0	0	0	0
24:3	24:2	24:3/24:2	0	0	0	0	0	0	0	0	0	0	0	0	0	0	0	0	0	0	0	0	0	0	0	0	0	0	0	0	0	0	0	0	0	0	0	0	0	0	0	0	0	0	0	0	0	0	0
24:3	24:3	24:3/24:3	0	0	0	0	0	0	0	0	0	0	0	0	0	0	0	0	0	0	0	0	0	0	0	0	0	0	0	0	0	0	0	0	0	0	0	0	0	0	0	0	0	0	0	0	0	0	0
24:3	26:0	24:3/26:0	0	0	0	0	0	0	0	0	0	0	0	0	0	0	0	0	0	0	0	0	0	0	0	0	0	0	0	0	0	0	0	0	0	0	0	0	0	0	0	0	0	0	0	0	0	0	0
24:3	26:1	24:3/26:1	0	0	0	0	0	0	0	0	0	0	0	0	0	0	0	0	0	0	0	0	0	0	0	0	0	0	0	0	0	0	0	0	0	0	0	0	0	0	0	0	0	0	0	0	0	0	0
24:3	28:0	24:3/28:0	0	0	0	0	0	0	0	0	0	0	0	0	0	0	0	0	0	0	0	0	0	0	0	0	0	0	0	0	0	0	0	0	0	0	0	0	0	0	0	0	0	0	0	0	0	0	0
24:3	28:1	24:3/28:1	0	0	0	0	0	0	0	0	0	0	0	0	0	0	0	0	0	0	0	0	0	0	0	0	0	0	0	0	0	0	0	0	0	0	0	0	0	0	0	0	0	0	0	0	0	0	0
24:3	30:0	24:3/30:0	0	0	0	0	0	0	0	0	0	0	0	0	0	0	0	0	0	0	0	0	0	0	0	0	0	0	0	0	0	0	0	0	0	0	0	0	0	0	0	0	0	0	0	0	0	0	0
24:3	30:1	24:3/30:1	0	0	0	0	0	0	0	0	0	0	0	0	0	0	0	0	0	0	0	0	0	0	0	0	0	0	0	0	0	0	0	0	0	0	0	0	0	0	0	0	0	0	0	0	0	0	0
24:3	32:0	24:3/32:0	0	0	0	0	0	0	0	0	0	0	0	0	0	0	0	0	0	0	0	0	0	0	0	0	0	0	0	0	0	0	0	0	0	0	0	0	0	0	0	0	0	0	0	0	0	0	0
24:3	32:1	24:3/32:1	0	0	0	0	0	0	0	0	0	0	0	0	0	0	0	0	0	0	0	0	0	0	0	0	0	0	0	0	0	0	0	0	0	0	0	0	0	0	0	0	0	0	0	0	0	0	0
26:0	16:0	26:0/16:0	1.32415	0.00470528	0.000822451	0.548492	0.0019887	0.000340677	3.94321	0.015886	0.00244919	0	0	0	0	0	0	0	0	0	1.02	0.00288581	0.000633538	1.1625	0.00324087	0.000722049	0.19554	0.000521915	0.000121453	15.5466	0.0349268	0.00965621	2.99521	0.00618819	0.00186037	0.993024	0.00221326	0.000616782	9.13494	0.043415	0.00567385	9.3144	0.0451677	0.00578531	16.0983	0.0736979	0.00999893	7.89906	0.0282617
26:0	16:1	26:0/16:1	10.4118	0.0369975	0.00644593	10.4871	0.0380237	0.00649254	8.83235	0.0355828	0.0054681	7.81171	0.0276121	0.00483622	10.4356	0.0365287	0.00646067	10.8323	0.0385537	0.00670628	10.5007	0.0297089	0.00650099	8.67136	0.0241743	0.00536843	9.21147	0.0245863	0.00570281	9.31495	0.0209269	0.00576688	14.367	0.0296828	0.00889463	13.2095	0.0294414	0.00817801	12.5784	0.0597806	0.0077873	13.2458	0.064232	0.00820046	13.9095	0.0636772	0.00861133	10.3173	0.036914
26:0	16:2	26:0/16:2	5.29572	0.018818	0.0032679	4.29011	0.0155549	0.00264736	0	0	0	3.80995	0.0134671	0.00235106	4.63146	0.0162119	0.002858	4.68428	0.016672	0.00289059	0	0	0	4.33314	0.0120801	0.00267391	0	0	0	6.80751	0.0152937	0.0042008	0	0	0	0	0	0	5.0924	0.0242023	0.00314243	5.43833	0.0263717	0.0033559	7.55656	0.0345938	0.00466303	0	0
26:0	16:3	26:0/16:3	0	0	0	0	0	0	0	0	0	0	0	0	0	0	0	0	0	0	0	0	0	0	0	0	0	0	0	0	0	0	0	0	0	0	0	0	0	0	0	0	0	0	0	0	0	0	0
26:0	18:0	26:0/18:0	0.256091	0.00091	0.000166246	0.183489	0.000665288	0.000119115	0.0296692	0.000119528	1.92603e-05	0	0	0	0	0	0	0	0	0	0	0	0	0	0	0	0	0	0	7.74329	0.017396	0.0050267	1.34956	0.00278823	0.00087609	0	0	0	0	0	0	0	0	0	0.256423	0.0011739	0.000166462	1.64338	0.00587978
26:0	18:1	26:0/18:1	0	0	0	0	0	0	0	0	0	0	0	0	0	0	0	0	0	0	0	0	0	0	0	0	0	0	0	0	0	0	0	0	0	0	0	0	0	0	0	0	0	0	0	0	0	0	0
26:0	18:2	26:0/18:2	0	0	0	0	0	0	0	0	0	0	0	0	0	0	0	0	0	0	0	0	0	0	0	0	0	0	0	0	0	0	0	0	0	0	0	0	0	0	0	0	0	0	0	0	0	0	0
26:0	18:3	26:0/18:3	0	0	0	0	0	0	0	0	0	0	0	0	0	0	0	0	0	0	0	0	0	0	0	0	0	0	0	0	0	0	0	0	0	0	0	0	0	0	0	0	0	0	0	0	0	0	0
26:0	20:0	26:0/20:0	0	0	0	0	0	0	0	0	0	0	0	0	0	0	0	0	0	0	0.827077	0.00233998	0.000560114	0	0	0	0	0	0	0	0	0	0	0	0	0	0	0	0	0	0	0	0	0	0	0	0	0	0
26:0	20:1	26:0/20:1	0	0	0	0	0	0	0	0	0	0	0	0	0	0	0	2.50889	0.00892947	0.00169401	0	0	0	0	0	0	0	0	0	0	0	0	0	0	0	0	0	0	4.8447	0.023025	0.00327117	3.62369	0.0175721	0.00244673	5.75415	0.0263424	0.00388524	0	0
26:0	20:2	26:0/20:2	0	0	0	0	0	0	0	0	0	0	0	0	0	0	0	0	0	0	0	0	0	0	0	0	0	0	0	0	0	0	0	0	0	0	0	0	0	0	0	0	0	0	0	0	0	0	0
26:0	20:3	26:0/20:3	0	0	0	0	0	0	0	0	0	0	0	0	0	0	0	0	0	0	0	0	0	0	0	0	0	0	0	0	0	0	0	0	0	0	0	0	0	0	0	0	0	0	0	0	0	0	0
26:0	22:0	26:0/22:0	0	0	0	0	0	0	0	0	0	0.125983	0.000445313	8.88525e-05	0.868012	0.00303838	0.000612187	1.04148	0.00370676	0.000734528	1.85146	0.00523818	0.00130578	2.07149	0.00577498	0.00146097	1.69928	0.00453554	0.00119846	0.399211	0.000896865	0.000281554	0	0	0	1.67281	0.00372837	0.00117979	0	0	0	0	0	0	0	0	0	0	0
26:0	22:1	26:0/22:1	0	0	0	0	0	0	0	0	0	0	0	0	0	0	0	0	0	0	0	0	0	0	0	0	0	0	0	0	0	0	0	0	0	0	0	0	0	0	0	0	0	0	0	0	0	0	0
26:0	22:2	26:0/22:2	0	0	0	0	0	0	0	0	0	0	0	0	0	0	0	0	0	0	0	0	0	0	0	0	0	0	0	0	0	0	0	0	0	0	0	0	0	0	0	0	0	0	0	0	0	0	0
26:0	22:3	26:0/22:3	0	0	0	0	0	0	0	0	0	0	0	0	0	0	0	0	0	0	0	0	0	0	0	0	0	0	0	0	0	0	0	0	0	0	0	0	0	0	0	0	0	0	0	0	0	0	0
26:0	24:0	26:0/24:0	0	0	0	0	0	0	0	0	0	0	0	0	0	0	0	0	0	0	0	0	0	0	0	0	0	0	0	0	0	0	0	0	0	0	0	0	0	0	0	0	0	0	0	0	0	0	0
26:0	24:1	26:0/24:1	0	0	0	0	0	0	0	0	0	0	0	0	0	0	0	0	0	0	0	0	0	0	0	0	0	0	0	0	0	0	0	0	0	0	0	0	0	0	0	0	0	0	0	0	0	0	0
26:0	24:2	26:0/24:2	0	0	0	0	0	0	0	0	0	0	0	0	0	0	0	0	0	0	0	0	0	0	0	0	0	0	0	0	0	0	0	0	0	0	0	0	0	0	0	0	0	0	0	0	0	0	0
26:0	24:3	26:0/24:3	0	0	0	0	0	0	0	0	0	0	0	0	0	0	0	0	0	0	0	0	0	0	0	0	0	0	0	0	0	0	0	0	0	0	0	0	0	0	0	0	0	0	0	0	0	0	0
26:0	26:0	26:0/26:0	0	0	0	0	0	0	0	0	0	0	0	0	0	0	0	0	0	0	0	0	0	0	0	0	0	0	0	0	0	0	0	0	0	0	0	0	0	0	0	0	0	0	0	0	0	0	0
26:0	26:1	26:0/26:1	0	0	0	0	0	0	0	0	0	0	0	0	0	0	0	0	0	0	0	0	0	0	0	0	0	0	0	0	0	0	0	0	0	0	0	0	0	0	0	0	0	0	0	0	0	0	0
26:0	28:0	26:0/28:0	0	0	0	0	0	0	0	0	0	0	0	0	0	0	0	0	0	0	0	0	0	0	0	0	0	0	0	0	0	0	0	0	0	0	0	0	0	0	0	0	0	0	0	0	0	0	0
26:0	28:1	26:0/28:1	0	0	0	0	0	0	0	0	0	0	0	0	0	0	0	0	0	0	0	0	0	0	0	0	0	0	0	0	0	0	0	0	0	0	0	0	0	0	0	0	0	0	0	0	0	0	0
26:0	30:0	26:0/30:0	0	0	0	0	0	0	0	0	0	0	0	0	0	0	0	0	0	0	0	0	0	0	0	0	0	0	0	0	0	0	0	0	0	0	0	0	0	0	0	0	0	0	0	0	0	0	0
26:0	30:1	26:0/30:1	0	0	0	0	0	0	0	0	0	0	0	0	0	0	0	0	0	0	0	0	0	0	0	0	0	0	0	0	0	0	0	0	0	0	0	0	0	0	0	0	0	0	0	0	0	0	0
26:0	32:0	26:0/32:0	0	0	0	0	0	0	0	0	0	0	0	0	0	0	0	0	0	0	0	0	0	0	0	0	0	0	0	0	0	0	0	0	0	0	0	0	0	0	0	0	0	0	0	0	0	0	0
26:0	32:1	26:0/32:1	0	0	0	0	0	0	0	0	0	0	0	0	0	0	0	0	0	0	0	0	0	0	0	0	0	0	0	0	0	0	0	0	0	0	0	0	0	0	0	0	0	0	0	0	0	0	0
26:1	16:0	26:1/16:0	0	0	0	0	0	0	0	0	0	0	0	0	0	0	0	2.89267	0.0102954	0.00179085	4.03885	0.0114268	0.00250045	0	0	0	0	0	0	0	0	0	0	0	0	0	0	0	0	0	0	0	0	0	0	0	0	0	0
26:1	16:1	26:1/16:1	14.3737	0.0510759	0.00886977	16.917	0.0613372	0.0104392	10.4481	0.0420921	0.00644733	17.8095	0.0629515	0.01099	16.1196	0.0564248	0.00994711	18.4531	0.0656771	0.0113871	13.6667	0.0386661	0.00843348	15.0007	0.0418195	0.0092567	18.6465	0.0497692	0.0115064	19.3369	0.0434422	0.0119325	17.8318	0.036841	0.0110037	18.2667	0.0407129	0.0112721	27.79	0.132076	0.0171488	24.2368	0.11753	0.0149561	29.7029	0.135979	0.0183292	16.9249	0.0605548
26:1	16:2	26:1/16:2	0	0	0	0	0	0	0	0	0	0	0	0	5.70086	0.0199553	0.00350641	0	0	0	0	0	0	0	0	0	0	0	0	0	0	0	0	0	0	0	0	0	0	0	0	0	0	0	8.15784	0.0373464	0.00501762	0	0
26:1	16:3	26:1/16:3	0	0	0	0	0	0	0	0	0	0	0	0	0	0	0	0	0	0	0	0	0	0	0	0	0	0	0	0	0	0	0	0	0	0	0	0	0	0	0	0	0	0	0	0	0	46.5432	0.166525
26:1	18:0	26:1/18:0	0	0	0	0	0	0	0	0	0	0	0	0	0	0	0	0	0	0	0	0	0	0	0	0	0	0	0	0	0	0	0	0	0	0	0	0	0	0	0	0	0	0	0	0	0	0	0
26:1	18:1	26:1/18:1	0	0	0	0	0	0	0	0	0	0	0	0	0	0	0	0	0	0	0	0	0	0	0	0	0	0	0	0	0	0	0	0	0	0	0	0	0	0	0	0	0	0	0	0	0	0	0
26:1	18:2	26:1/18:2	0	0	0	0	0	0	0	0	0	0	0	0	0	0	0	0	0	0	0	0	0	0	0	0	0	0	0	0	0	0	0	0	0	0	0	0	0	0	0	0	0	0	0	0	0	0	0
26:1	18:3	26:1/18:3	0	0	0	0	0	0	0	0	0	0	0	0	0	0	0	0	0	0	0	0	0	0	0	0	0	0	0	0	0	0	0	0	0	0	0	0	0	0	0	0	0	0	0	0	0	0	0
26:1	20:0	26:1/20:0	0	0	0	0	0	0	0	0	0	0	0	0	0	0	0	0	0	0	0	0	0	0	0	0	0	0	0	0	0	0	0	0	0	0	0	0	0	0	0	0	0	0	0	0	0	0	0
26:1	20:1	26:1/20:1	0	0	0	0	0	0	0	0	0	0	0	0	0	0	0	0	0	0	0	0	0	0	0	0	0	0	0	0	0	0	0	0	0	0	0	0	0	0	0	0	0	0	0	0	0	0	0
26:1	20:2	26:1/20:2	0	0	0	0	0	0	0	0	0	0	0	0	0	0	0	0	0	0	0	0	0	0	0	0	0	0	0	0	0	0	0	0	0	0	0	0	0	0	0	0	0	0	0	0	0	15.4391	0.0552391
26:1	20:3	26:1/20:3	0	0	0	0	0	0	0	0	0	0	0	0	0	0	0	0	0	0	0	0	0	0	0	0	0	0	0	0	0	0	0	0	0	0	0	0	0	0	0	0	0	0	0	0	0	18.36	0.0656894
26:1	22:0	26:1/22:0	0	0	0	0	0	0	0	0	0	0	0	0	0	0	0	0	0	0	0	0	0	0	0	0	0	0	0	0	0	0	0	0	0	0	0	0	0	0	0	0	0	0	0	0	0	0	0
26:1	22:1	26:1/22:1	0	0	0	0	0	0	0	0	0	0	0	0	0	0	0	0	0	0	0	0	0	0	0	0	0	0	0	0	0	0	0	0	0	0	0	0	0	0	0	0	0	0	0	0	0	0	0
26:1	22:2	26:1/22:2	0	0	0	0	0	0	0	0	0	0	0	0	0	0	0	0	0	0	0	0	0	0	0	0	0	0	0	0	0	0	0	0	0	0	0	0	0	0	0	0	0	0	0	0	0	0	0
26:1	22:3	26:1/22:3	0	0	0	0	0	0	0	0	0	0	0	0	0	0	0	0	0	0	0	0	0	0	0	0	0	0	0	0	0	0	0	0	0	0	0	0	0	0	0	0	0	0	0	0	0	0	0
26:1	24:0	26:1/24:0	0	0	0	0	0	0	0	0	0	0	0	0	0	0	0	0	0	0	0	0	0	0	0	0	0	0	0	0	0	0	0	0	0	0	0	0	0	0	0	0	0	0	0	0	0	0	0
26:1	24:1	26:1/24:1	0	0	0	0	0	0	0	0	0	0	0	0	0	0	0	0	0	0	0	0	0	0	0	0	0	0	0	0	0	0	0	0	0	0	0	0	0	0	0	0	0	0	0	0	0	0	0
26:1	24:2	26:1/24:2	0	0	0	0	0	0	0	0	0	0	0	0	0	0	0	0	0	0	0	0	0	0	0	0	0	0	0	0	0	0	0	0	0	0	0	0	0	0	0	0	0	0	0	0	0	0	0
26:1	24:3	26:1/24:3	0	0	0	0	0	0	0	0	0	0	0	0	0	0	0	0	0	0	0	0	0	0	0	0	0	0	0	0	0	0	0	0	0	0	0	0	0	0	0	0	0	0	0	0	0	0	0
26:1	26:0	26:1/26:0	0	0	0	0	0	0	0	0	0	0	0	0	0	0	0	0	0	0	0	0	0	0	0	0	0	0	0	0	0	0	0	0	0	0	0	0	0	0	0	0	0	0	0	0	0	0	0
26:1	26:1	26:1/26:1	0	0	0	0	0	0	0	0	0	0	0	0	0	0	0	0	0	0	0	0	0	0	0	0	0	0	0	0	0	0	0	0	0	0	0	0	0	0	0	0	0	0	0	0	0	0	0
26:1	28:0	26:1/28:0	0	0	0	0	0	0	0	0	0	0	0	0	0	0	0	0	0	0	0	0	0	0	0	0	0	0	0	0	0	0	0	0	0	0	0	0	0	0	0	0	0	0	0	0	0	0	0
26:1	28:1	26:1/28:1	0	0	0	0	0	0	0	0	0	0	0	0	0	0	0	0	0	0	0	0	0	0	0	0	0	0	0	0	0	0	0	0	0	0	0	0	0	0	0	0	0	0	0	0	0	0	0
26:1	30:0	26:1/30:0	0	0	0	0	0	0	0	0	0	0	0	0	0	0	0	0	0	0	0	0	0	0	0	0	0	0	0	0	0	0	0	0	0	0	0	0	0	0	0	0	0	0	0	0	0	0	0
26:1	30:1	26:1/30:1	0	0	0	0	0	0	0	0	0	0	0	0	0	0	0	0	0	0	0	0	0	0	0	0	0	0	0	0	0	0	0	0	0	0	0	0	0	0	0	0	0	0	0	0	0	0	0
26:1	32:0	26:1/32:0	0	0	0	0	0	0	0	0	0	0	0	0	0	0	0	0	0	0	0	0	0	0	0	0	0	0	0	0	0	0	0	0	0	0	0	0	0	0	0	0	0	0	0	0	0	0	0
26:1	32:1	26:1/32:1	0	0	0	0	0	0	0	0	0	0	0	0	0	0	0	0	0	0	0	0	0	0	0	0	0	0	0	0	0	0	0	0	0	0	0	0	0	0	0	0	0	0	0	0	0	0	0
28:0	16:0	28:0/16:0	2.0472	0.0072746	0.00132898	0.587163	0.00212892	0.000381168	1.13228	0.0045616	0.000735039	0	0	0	0	0	0	0	0	0	1.63641	0.00462977	0.00106231	0.711225	0.00198278	0.000461705	1.90385	0.00508154	0.00123592	13.1883	0.0296287	0.00856141	4.70059	0.00971157	0.00305147	2.10623	0.00469437	0.0013673	5.5539	0.0263956	0.00360542	6.2108	0.0301176	0.00403185	10.8011	0.0494474	0.00701175	6.36108	0.0227591
28:0	16:1	28:0/16:1	0	0	0	0	0	0	0	0	0	0	0	0	0	0	0	0	0	0	0	0	0	0	0	0	0	0	0	0	0	0	0	0	0	0	0	0	0	0	0	0	0	0	0	0	0	0	0
28:0	16:2	28:0/16:2	0	0	0	0	0	0	0	0	0	0	0	0	0	0	0	0	0	0	0	0	0	0	0	0	0	0	0	0	0	0	0	0	0	0	0	0	0	0	0	0	0	0	0	0	0	0	0
28:0	16:3	28:0/16:3	0	0	0	0	0	0	0	0	0	0	0	0	0	0	0	0	0	0	0	0	0	0	0	0	0	0	0	0	0	0	0	0	0	0	0	0	0	0	0	0	0	0	0	0	0	0	0
28:0	18:0	28:0/18:0	0	0	0	0	0	0	0	0	0	0	0	0	0	0	0	0	0	0	0	0	0	0	0	0	0	0	0	0	0	0	0	0	0	0	0	0	0	0	0	0	0	0	0	0	0	0	0
28:0	18:1	28:0/18:1	0	0	0	0	0	0	0	0	0	0	0	0	0	0	0	2.33558	0.00831264	0.001577	0	0	0	0	0	0	0	0	0	0	0	0	0	0	0	0	0	0	3.66063	0.0173976	0.00247168	5.06489	0.0245608	0.00341984	5.96121	0.0272903	0.00402504	0	0
28:0	18:2	28:0/18:2	0	0	0	0	0	0	0	0	0	0	0	0	0	0	0	0	0	0	0	0	0	0	0	0	0	0	0	0	0	0	0	0	0	0	0	0	0	0	0	0	0	0	0	0	0	0	0
28:0	18:3	28:0/18:3	0	0	0	0	0	0	0	0	0	0	0	0	0	0	0	0	0	0	0	0	0	0	0	0	0	0	0	0	0	0	0	0	0	0	0	0	0	0	0	0	0	0	0	0	0	0	0
28:0	20:0	28:0/20:0	0.706904	0.00251193	0.000498562	0	0	0	0.271521	0.00109388	0.000191497	1.02385	0.00361902	0.000722097	1.05989	0.00371002	0.000747512	1.6163	0.00575263	0.00113994	1.79977	0.00509196	0.00126933	2.25341	0.00628212	0.00158927	1.01164	0.00270016	0.000713482	1.58372	0.00355798	0.00111696	1.48521	0.0030685	0.00104748	1.16622	0.00259928	0.000822506	0	0	0	0	0	0	0.353124	0.00161659	0.000249049	0	0
28:0	20:1	28:0/20:1	0	0	0	0	0	0	0	0	0	0	0	0	0	0	0	0	0	0	0	0	0	0	0	0	0	0	0	0	0	0	0	0	0	0	0	0	0	0	0	0	0	0	0	0	0	0	0
28:0	20:2	28:0/20:2	0	0	0	0	0	0	0	0	0	0	0	0	0	0	0	0	0	0	0	0	0	0	0	0	0	0	0	0	0	0	0	0	0	0	0	0	0	0	0	0	0	0	0	0	0	0	0
28:0	20:3	28:0/20:3	0	0	0	0	0	0	0	0	0	0	0	0	0	0	0	0	0	0	0	0	0	0	0	0	0	0	0	0	0	0	0	0	0	0	0	0	0	0	0	0	0	0	0	0	0	0	0
28:0	22:0	28:0/22:0	0	0	0	0	0	0	0	0	0	1.42571	0.00503946	0.00104551	1.58102	0.0055342	0.00115941	1.55691	0.00554127	0.00114173	2.10018	0.00594189	0.00154012	0	0	0	1.82181	0.00486259	0.00133599	0	0	0	0	0	0	0	0	0	0	0	0	0	0	0	0	0	0	0	0
28:0	22:1	28:0/22:1	0	0	0	0	0	0	0	0	0	0	0	0	0	0	0	0	0	0	0	0	0	0	0	0	0	0	0	0	0	0	0	0	0	0	0	0	0	0	0	0	0	0	0	0	0	0	0
28:0	22:2	28:0/22:2	0	0	0	0	0	0	0	0	0	0	0	0	0	0	0	0	0	0	0	0	0	0	0	0	0	0	0	0	0	0	0	0	0	0	0	0	0	0	0	0	0	0	0	0	0	0	0
28:0	22:3	28:0/22:3	0	0	0	0	0	0	0	0	0	0	0	0	0	0	0	0	0	0	0	0	0	0	0	0	0	0	0	0	0	0	0	0	0	0	0	0	0	0	0	0	0	0	0	0	0	0	0
28:0	24:0	28:0/24:0	0	0	0	0	0	0	0	0	0	0	0	0	0	0	0	0	0	0	0	0	0	0	0	0	0	0	0	0	0	0	0	0	0	0	0	0	0	0	0	0	0	0	0	0	0	0	0
28:0	24:1	28:0/24:1	0	0	0	0	0	0	0	0	0	0	0	0	0	0	0	0	0	0	0	0	0	0	0	0	0	0	0	0	0	0	0	0	0	0	0	0	0	0	0	0	0	0	0	0	0	0	0
28:0	24:2	28:0/24:2	0	0	0	0	0	0	0	0	0	0	0	0	0	0	0	0	0	0	0	0	0	0	0	0	0	0	0	0	0	0	0	0	0	0	0	0	0	0	0	0	0	0	0	0	0	0	0
28:0	24:3	28:0/24:3	0	0	0	0	0	0	0	0	0	0	0	0	0	0	0	0	0	0	0	0	0	0	0	0	0	0	0	0	0	0	0	0	0	0	0	0	0	0	0	0	0	0	0	0	0	0	0
28:0	26:0	28:0/26:0	0	0	0	0	0	0	0	0	0	0	0	0	0	0	0	0	0	0	0	0	0	0	0	0	0	0	0	0	0	0	0	0	0	0	0	0	0	0	0	0	0	0	0	0	0	0	0
28:0	26:1	28:0/26:1	0	0	0	0	0	0	0	0	0	0	0	0	0	0	0	0	0	0	0	0	0	0	0	0	0	0	0	0	0	0	0	0	0	0	0	0	0	0	0	0	0	0	0	0	0	0	0
28:0	28:0	28:0/28:0	0	0	0	0	0	0	0	0	0	0	0	0	0	0	0	0	0	0	0	0	0	0	0	0	0	0	0	0	0	0	0	0	0	0	0	0	0	0	0	0	0	0	0	0	0	0	0
28:0	28:1	28:0/28:1	0	0	0	0	0	0	0	0	0	0	0	0	0	0	0	0	0	0	0	0	0	0	0	0	0	0	0	0	0	0	0	0	0	0	0	0	0	0	0	0	0	0	0	0	0	0	0
28:0	30:0	28:0/30:0	0	0	0	0	0	0	0	0	0	0	0	0	0	0	0	0	0	0	0	0	0	0	0	0	0	0	0	0	0	0	0	0	0	0	0	0	0	0	0	0	0	0	0	0	0	0	0
28:0	30:1	28:0/30:1	0	0	0	0	0	0	0	0	0	0	0	0	0	0	0	0	0	0	0	0	0	0	0	0	0	0	0	0	0	0	0	0	0	0	0	0	0	0	0	0	0	0	0	0	0	0	0
28:0	32:0	28:0/32:0	0	0	0	0	0	0	0	0	0	0	0	0	0	0	0	0	0	0	0	0	0	0	0	0	0	0	0	0	0	0	0	0	0	0	0	0	0	0	0	0	0	0	0	0	0	0	0
28:0	32:1	28:0/32:1	0	0	0	0	0	0	0	0	0	0	0	0	0	0	0	0	0	0	0	0	0	0	0	0	0	0	0	0	0	0	0	0	0	0	0	0	0	0	0	0	0	0	0	0	0	0	0
28:1	16:0	28:1/16:0	0	0	0	0	0	0	0	0	0	0	0	0	0	0	0	0	0	0	0	0	0	0	0	0	0	0	0	0	0	0	0	0	0	0	0	0	0	0	0	0	0	0	0	0	0	0	0
28:1	16:1	28:1/16:1	0	0	0	0	0	0	0	0	0	0	0	0	0	0	0	0	0	0	0	0	0	0	0	0	0	0	0	0	0	0	0	0	0	0	0	0	0	0	0	0	0	0	0	0	0	0	0
28:1	16:2	28:1/16:2	0	0	0	0	0	0	0	0	0	0	0	0	0	0	0	0	0	0	0	0	0	0	0	0	0	0	0	0	0	0	0	0	0	0	0	0	0	0	0	0	0	0	0	0	0	0	0
28:1	16:3	28:1/16:3	0	0	0	0	0	0	0	0	0	0	0	0	0	0	0	0	0	0	0	0	0	0	0	0	0	0	0	0	0	0	0	0	0	0	0	0	0	0	0	0	0	0	0	0	0	26.4447	0.0946155
28:1	18:0	28:1/18:0	0	0	0	0	0	0	0	0	0	0	0	0	0	0	0	0	0	0	0	0	0	0	0	0	0	0	0	0	0	0	0	0	0	0	0	0	0	0	0	0	0	0	0.921007	0.00421635	0.000621869	0	0
28:1	18:1	28:1/18:1	0	0	0	0	0	0	0	0	0	0	0	0	0	0	0	0	0	0	0	0	0	0	0	0	0	0	0	0	0	0	0	0	0	0	0	0	0	0	0	0	0	0	0	0	0	0	0
28:1	18:2	28:1/18:2	0	0	0	0	0	0	0	0	0	0	0	0	0	0	0	0	0	0	0	0	0	0	0	0	0	0	0	0	0	0	0	0	0	0	0	0	0	0	0	0	0	0	0	0	0	0	0
28:1	18:3	28:1/18:3	0	0	0	0	0	0	0	0	0	0	0	0	0	0	0	0	0	0	0	0	0	0	0	0	0	0	0	0	0	0	0	0	0	0	0	0	0	0	0	0	0	0	0	0	0	0	0
28:1	20:0	28:1/20:0	0	0	0	0	0	0	0	0	0	0	0	0	0	0	0	0	0	0	0	0	0	0	0	0	0	0	0	0	0	0	0	0	0	0	0	0	0	0	0	0	0	0	0	0	0	0	0
28:1	20:1	28:1/20:1	0	0	0	0	0	0	0	0	0	0	0	0	0	0	0	0	0	0	0	0	0	0	0	0	0	0	0	0	0	0	0	0	0	0	0	0	0	0	0	0	0	0	0	0	0	0	0
28:1	20:2	28:1/20:2	0	0	0	0	0	0	0	0	0	0	0	0	0	0	0	0	0	0	0	0	0	0	0	0	0	0	0	0	0	0	0	0	0	0	0	0	0	0	0	0	0	0	0	0	0	13.4682	0.0481871
28:1	20:3	28:1/20:3	0	0	0	0	0	0	0	0	0	0	0	0	0	0	0	0	0	0	0	0	0	0	0	0	0	0	0	0	0	0	0	0	0	0	0	0	0	0	0	0	0	0	0	0	0	0	0
28:1	22:0	28:1/22:0	0	0	0	0	0	0	0	0	0	0	0	0	0	0	0	0	0	0	0	0	0	0	0	0	0	0	0	0	0	0	0	0	0	0	0	0	0	0	0	0	0	0	0	0	0	0	0
28:1	22:1	28:1/22:1	0	0	0	0	0	0	0	0	0	0	0	0	0	0	0	0	0	0	0	0	0	0	0	0	0	0	0	0	0	0	0	0	0	0	0	0	0	0	0	0	0	0	0	0	0	0	0
28:1	22:2	28:1/22:2	0	0	0	0	0	0	0	0	0	0	0	0	0	0	0	0	0	0	0	0	0	0	0	0	0	0	0	0	0	0	0	0	0	0	0	0	0	0	0	0	0	0	0	0	0	0	0
28:1	22:3	28:1/22:3	0	0	0	0	0	0	0	0	0	0	0	0	0	0	0	0	0	0	0	0	0	0	0	0	0	0	0	0	0	0	0	0	0	0	0	0	0	0	0	0	0	0	0	0	0	0	0
28:1	24:0	28:1/24:0	0	0	0	0	0	0	0	0	0	0	0	0	0	0	0	0	0	0	0	0	0	0	0	0	0	0	0	0	0	0	0	0	0	0	0	0	0	0	0	0	0	0	0	0	0	0	0
28:1	24:1	28:1/24:1	0	0	0	0	0	0	0	0	0	0	0	0	0	0	0	0	0	0	0	0	0	0	0	0	0	0	0	0	0	0	0	0	0	0	0	0	0	0	0	0	0	0	0	0	0	0	0
28:1	24:2	28:1/24:2	0	0	0	0	0	0	0	0	0	0	0	0	0	0	0	0	0	0	0	0	0	0	0	0	0	0	0	0	0	0	0	0	0	0	0	0	0	0	0	0	0	0	0	0	0	0	0
28:1	24:3	28:1/24:3	0	0	0	0	0	0	0	0	0	0	0	0	0	0	0	0	0	0	0	0	0	0	0	0	0	0	0	0	0	0	0	0	0	0	0	0	0	0	0	0	0	0	0	0	0	0	0
28:1	26:0	28:1/26:0	0	0	0	0	0	0	0	0	0	0	0	0	0	0	0	0	0	0	0	0	0	0	0	0	0	0	0	0	0	0	0	0	0	0	0	0	0	0	0	0	0	0	0	0	0	0	0
28:1	26:1	28:1/26:1	0	0	0	0	0	0	0	0	0	0	0	0	0	0	0	0	0	0	0	0	0	0	0	0	0	0	0	0	0	0	0	0	0	0	0	0	0	0	0	0	0	0	0	0	0	0	0
28:1	28:0	28:1/28:0	0	0	0	0	0	0	0	0	0	0	0	0	0	0	0	0	0	0	0	0	0	0	0	0	0	0	0	0	0	0	0	0	0	0	0	0	0	0	0	0	0	0	0	0	0	0	0
28:1	28:1	28:1/28:1	0	0	0	0	0	0	0	0	0	0	0	0	0	0	0	0	0	0	0	0	0	0	0	0	0	0	0	0	0	0	0	0	0	0	0	0	0	0	0	0	0	0	0	0	0	0	0
28:1	30:0	28:1/30:0	0	0	0	0	0	0	0	0	0	0	0	0	0	0	0	0	0	0	0	0	0	0	0	0	0	0	0	0	0	0	0	0	0	0	0	0	0	0	0	0	0	0	0	0	0	0	0
28:1	30:1	28:1/30:1	0	0	0	0	0	0	0	0	0	0	0	0	0	0	0	0	0	0	0	0	0	0	0	0	0	0	0	0	0	0	0	0	0	0	0	0	0	0	0	0	0	0	0	0	0	0	0
28:1	32:0	28:1/32:0	0	0	0	0	0	0	0	0	0	0	0	0	0	0	0	0	0	0	0	0	0	0	0	0	0	0	0	0	0	0	0	0	0	0	0	0	0	0	0	0	0	0	0	0	0	0	0
28:1	32:1	28:1/32:1	0	0	0	0	0	0	0	0	0	0	0	0	0	0	0	0	0	0	0	0	0	0	0	0	0	0	0	0	0	0	0	0	0	0	0	0	0	0	0	0	0	0	0	0	0	0	0
30:0	16:0	30:0/16:0	0	0	0	0	0	0	0	0	0	0	0	0	0	0	0	0	0	0	0	0	0	0	0	0	0	0	0	0	0	0	0	0	0	0	0	0	0	0	0	0	0	0	0	0	0	0	0
30:0	16:1	30:0/16:1	0.908464	0.00322816	0.0006134	1.67368	0.00606836	0.00113008	0.616937	0.00248545	0.00041656	0	0	0	0	0	0	2.2985	0.00818066	0.00155196	1.31127	0.00370988	0.000885378	0	0	0	1.15097	0.00307205	0.000777143	2.2123	0.00497013	0.00149375	0	0	0	0	0	0	5.6842	0.0270149	0.003838	5.5936	0.0271247	0.00377683	6.77654	0.0310229	0.00457556	2.97342	0.0106385
30:0	16:2	30:0/16:2	0	0	0	0	0	0	0	0	0	0	0	0	0	0	0	0	0	0	0	0	0	0	0	0	0	0	0	0	0	0	0	0	0	0	0	0	0	0	0	0	0	0	0	0	0	0	0
30:0	16:3	30:0/16:3	0	0	0	0	0	0	0	0	0	0	0	0	0	0	0	0	0	0	0	0	0	0	0	0	0	0	0	0	0	0	0	0	0	0	0	0	0	0	0	0	0	0	0	0	0	0	0
30:0	18:0	30:0/18:0	0	0	0	0	0	0	0	0	0	0	0	0	0	0	0	0	0	0	0	0	0	0	0	0	0	0	0	2.82302	0.00634218	0.00199101	0	0	0	0	0	0	0	0	0	0	0	0	0	0	0	0	0
30:0	18:1	30:0/18:1	0	0	0	0	0	0	0	0	0	0	0	0	0	0	0	0	0	0	0	0	0	0	0	0	0	0	0	0	0	0	0	0	0	0	0	0	0	0	0	0	0	0	0	0	0	0	0
30:0	18:2	30:0/18:2	0	0	0	0	0	0	0	0	0	0	0	0	0	0	0	0	0	0	0	0	0	0	0	0	0	0	0	0	0	0	0	0	0	0	0	0	0	0	0	0	0	0	0	0	0	0	0
30:0	18:3	30:0/18:3	0	0	0	0	0	0	0	0	0	0	0	0	0	0	0	0	0	0	0	0	0	0	0	0	0	0	0	0	0	0	0	0	0	0	0	0	0	0	0	0	0	0	0	0	0	0	0
30:0	20:0	30:0/20:0	0	0	0	0	0	0	0	0	0	0	0	0	0	0	0	0	0	0	0	0	0	0	0	0	0	0	0	0	0	0	0	0	0	0	0	0	0	0	0	0	0	0	0	0	0	0	0
30:0	20:1	30:0/20:1	0	0	0	0	0	0	0	0	0	0	0	0	0	0	0	0	0	0	0	0	0	0	0	0	0	0	0	0	0	0	0	0	0	0	0	0	0	0	0	0	0	0	0	0	0	0	0
30:0	20:2	30:0/20:2	0	0	0	0	0	0	0	0	0	0	0	0	0	0	0	0	0	0	0	0	0	0	0	0	0	0	0	0	0	0	0	0	0	0	0	0	0	0	0	0	0	0	0	0	0	0	0
30:0	20:3	30:0/20:3	0	0	0	0	0	0	0	0	0	0	0	0	0	0	0	0	0	0	0	0	0	0	0	0	0	0	0	0	0	0	0	0	0	0	0	0	0	0	0	0	0	0	0	0	0	0	0
30:0	22:0	30:0/22:0	1.88357	0.00669313	0.00143411	0	0	0	0	0	0	0	0	0	0	0	0	0	0	0	0	0	0	0	0	0	0	0	0	0	0	0	0	0	0	0	0	0	0	0	0	0	0	0	0	0	0	0	0
30:0	22:1	30:0/22:1	0	0	0	0	0	0	0	0	0	0	0	0	0	0	0	0	0	0	0	0	0	0	0	0	0	0	0	0	0	0	0	0	0	0	0	0	0	0	0	0	0	0	0	0	0	0	0
30:0	22:2	30:0/22:2	0	0	0	0	0	0	0	0	0	0	0	0	0	0	0	0	0	0	0	0	0	0	0	0	0	0	0	0	0	0	0	0	0	0	0	0	0	0	0	0	0	0	0	0	0	0	0
30:0	22:3	30:0/22:3	0	0	0	0	0	0	0	0	0	0	0	0	0	0	0	0	0	0	0	0	0	0	0	0	0	0	0	0	0	0	0	0	0	0	0	0	0	0	0	0	0	0	0	0	0	0	0
30:0	24:0	30:0/24:0	5.22614	0.0185707	0.0041257	4.39694	0.0159423	0.00347109	3.28746	0.0132442	0.00259523	0	0	0	0	0	0	0	0	0	0	0	0	0	0	0	0	0	0	0	0	0	0	0	0	0	0	0	0	0	0	0	0	0	0	0	0	0	0
30:0	24:1	30:0/24:1	0	0	0	0	0	0	0	0	0	0	0	0	0	0	0	0	0	0	0	0	0	0	0	0	0	0	0	0	0	0	0	0	0	0	0	0	0	0	0	0	0	0	0	0	0	0	0
30:0	24:2	30:0/24:2	0	0	0	0	0	0	0	0	0	0	0	0	0	0	0	0	0	0	0	0	0	0	0	0	0	0	0	0	0	0	0	0	0	0	0	0	0	0	0	0	0	0	0	0	0	0	0
30:0	24:3	30:0/24:3	0	0	0	0	0	0	0	0	0	0	0	0	0	0	0	0	0	0	0	0	0	0	0	0	0	0	0	0	0	0	0	0	0	0	0	0	0	0	0	0	0	0	0	0	0	0	0
30:0	26:0	30:0/26:0	4.45478	0.0158297	0.00364172	2.84924	0.0103307	0.00232922	3.11572	0.0125523	0.00254706	0	0	0	0	0	0	0	0	0	0	0	0	0	0	0	0	0	0	0	0	0	0	0	0	0	0	0	0	0	0	0	0	0	0	0	0	0	0
30:0	26:1	30:0/26:1	0	0	0	0	0	0	0	0	0	0	0	0	0	0	0	0	0	0	0	0	0	0	0	0	0	0	0	0	0	0	0	0	0	0	0	0	0	0	0	0	0	0	0	0	0	0	0
30:0	28:0	30:0/28:0	0	0	0	0	0	0	0	0	0	0	0	0	0	0	0	0	0	0	0	0	0	0	0	0	0	0	0	0	0	0	0	0	0	0	0	0	0	0	0	0	0	0	0	0	0	0	0
30:0	28:1	30:0/28:1	0	0	0	0	0	0	0	0	0	0	0	0	0	0	0	0	0	0	0	0	0	0	0	0	0	0	0	0	0	0	0	0	0	0	0	0	0	0	0	0	0	0	0	0	0	0	0
30:0	30:0	30:0/30:0	0	0	0	0	0	0	0	0	0	0	0	0	0	0	0	0	0	0	0	0	0	0	0	0	0	0	0	0	0	0	0	0	0	0	0	0	0	0	0	0	0	0	0	0	0	0	0
30:0	30:1	30:0/30:1	0	0	0	0	0	0	0	0	0	0	0	0	0	0	0	0	0	0	0	0	0	0	0	0	0	0	0	0	0	0	0	0	0	0	0	0	0	0	0	0	0	0	0	0	0	0	0
30:0	32:0	30:0/32:0	0	0	0	0	0	0	0	0	0	0	0	0	0	0	0	0	0	0	0	0	0	0	0	0	0	0	0	0	0	0	0	0	0	0	0	0	0	0	0	0	0	0	0	0	0	0	0
30:0	32:1	30:0/32:1	0	0	0	0	0	0	0	0	0	0	0	0	0	0	0	0	0	0	0	0	0	0	0	0	0	0	0	0	0	0	0	0	0	0	0	0	0	0	0	0	0	0	0	0	0	0	0
30:1	16:0	30:1/16:0	0	0	0	0	0	0	0	0	0	0	0	0	0	0	0	0	0	0	0	0	0	0	0	0	1.5742	0.00420169	0.00106291	0	0	0	0	0	0	0	0	0	0	0	0	0	0	0	8.14479	0.0372867	0.00549941	0	0
30:1	16:1	30:1/16:1	0	0	0	0	0	0	0	0	0	0	0	0	0	0	0	0	0	0	0	0	0	0	0	0	0	0	0	0	0	0	0	0	0	0	0	0	0	0	0	0	0	0	0	0	0	0	0
30:1	16:2	30:1/16:2	0	0	0	0	0	0	0	0	0	0	0	0	0	0	0	0	0	0	0	0	0	0	0	0	0	0	0	0	0	0	0	0	0	0	0	0	0	0	0	0	0	0	0	0	0	0	0
30:1	16:3	30:1/16:3	0	0	0	0	0	0	0	0	0	0	0	0	0	0	0	0	0	0	0	0	0	0	0	0	0	0	0	0	0	0	0	0	0	0	0	0	0	0	0	0	0	0	0	0	0	24.2019	0.0865908
30:1	18:0	30:1/18:0	0	0	0	0	0	0	0	0	0	0	0	0	0	0	0	0	0	0	0	0	0	0	0	0	0	0	0	0	0	0	0	0	0	0	0	0	0	0	0	0	0	0	0	0	0	0	0
30:1	18:1	30:1/18:1	0	0	0	0	0	0	0	0	0	0	0	0	0	0	0	0	0	0	0	0	0	0	0	0	0	0	0	0	0	0	0	0	0	0	0	0	0	0	0	0	0	0	0	0	0	0	0
30:1	18:2	30:1/18:2	0	0	0	0	0	0	0	0	0	0	0	0	0	0	0	0	0	0	0	0	0	0	0	0	0	0	0	0	0	0	0	0	0	0	0	0	0	0	0	0	0	0	0	0	0	0	0
30:1	18:3	30:1/18:3	0	0	0	0	0	0	0	0	0	0	0	0	0	0	0	0	0	0	0	0	0	0	0	0	0	0	0	0	0	0	0	0	0	0	0	0	0	0	0	0	0	0	0	0	0	0	0
30:1	20:0	30:1/20:0	0	0	0	0	0	0	0	0	0	0	0	0	0	0	0	0	0	0	0	0	0	0	0	0	0	0	0	0	0	0	0	0	0	0	0	0	0	0	0	0	0	0	0	0	0	0	0
30:1	20:1	30:1/20:1	0	0	0	0	0	0	0	0	0	0	0	0	0	0	0	0	0	0	0	0	0	0	0	0	0	0	0	0	0	0	0	0	0	0	0	0	0	0	0	0	0	0	0	0	0	0	0
30:1	20:2	30:1/20:2	0	0	0	0	0	0	0	0	0	0	0	0	0	0	0	0	0	0	0	0	0	0	0	0	0	0	0	0	0	0	0	0	0	0	0	0	0	0	0	0	0	0	0	0	0	0	0
30:1	20:3	30:1/20:3	0	0	0	0	0	0	0	0	0	0	0	0	0	0	0	0	0	0	0	0	0	0	0	0	0	0	0	0	0	0	0	0	0	0	0	0	0	0	0	0	0	0	0	0	0	0	0
30:1	22:0	30:1/22:0	0	0	0	0	0	0	0	0	0	0	0	0	0	0	0	0	0	0	0	0	0	0	0	0	0	0	0	0	0	0	0	0	0	0	0	0	0	0	0	0	0	0	0	0	0	0	0
30:1	22:1	30:1/22:1	0	0	0	0	0	0	0	0	0	0	0	0	0	0	0	0	0	0	0	0	0	0	0	0	0	0	0	0	0	0	0	0	0	0	0	0	0	0	0	0	0	0	0	0	0	0	0
30:1	22:2	30:1/22:2	0	0	0	0	0	0	0	0	0	0	0	0	0	0	0	0	0	0	0	0	0	0	0	0	0	0	0	0	0	0	0	0	0	0	0	0	0	0	0	0	0	0	0	0	0	0	0
30:1	22:3	30:1/22:3	0	0	0	0	0	0	0	0	0	0	0	0	0	0	0	0	0	0	0	0	0	0	0	0	0	0	0	0	0	0	0	0	0	0	0	0	0	0	0	0	0	0	0	0	0	0	0
30:1	24:0	30:1/24:0	0	0	0	0	0	0	0	0	0	0	0	0	0	0	0	0	0	0	0	0	0	0	0	0	0	0	0	0	0	0	0	0	0	0	0	0	0	0	0	0	0	0	0	0	0	0	0
30:1	24:1	30:1/24:1	0	0	0	0	0	0	0	0	0	0	0	0	0	0	0	0	0	0	0	0	0	0	0	0	0	0	0	0	0	0	0	0	0	0	0	0	0	0	0	0	0	0	0	0	0	0	0
30:1	24:2	30:1/24:2	0	0	0	0	0	0	0	0	0	0	0	0	0	0	0	0	0	0	0	0	0	0	0	0	0	0	0	0	0	0	0	0	0	0	0	0	0	0	0	0	0	0	0	0	0	0	0
30:1	24:3	30:1/24:3	0	0	0	0	0	0	0	0	0	0	0	0	0	0	0	0	0	0	0	0	0	0	0	0	0	0	0	0	0	0	0	0	0	0	0	0	0	0	0	0	0	0	0	0	0	0	0
30:1	26:0	30:1/26:0	0	0	0	0	0	0	0	0	0	0	0	0	0	0	0	0	0	0	0	0	0	0	0	0	0	0	0	0	0	0	0	0	0	0	0	0	0	0	0	0	0	0	0	0	0	0	0
30:1	26:1	30:1/26:1	0	0	0	0	0	0	0	0	0	0	0	0	0	0	0	0	0	0	0	0	0	0	0	0	0	0	0	0	0	0	0	0	0	0	0	0	0	0	0	0	0	0	0	0	0	0	0
30:1	28:0	30:1/28:0	0	0	0	0	0	0	0	0	0	0	0	0	0	0	0	0	0	0	0	0	0	0	0	0	0	0	0	0	0	0	0	0	0	0	0	0	0	0	0	0	0	0	0	0	0	0	0
30:1	28:1	30:1/28:1	0	0	0	0	0	0	0	0	0	0	0	0	0	0	0	0	0	0	0	0	0	0	0	0	0	0	0	0	0	0	0	0	0	0	0	0	0	0	0	0	0	0	0	0	0	0	0
30:1	30:0	30:1/30:0	0	0	0	0	0	0	0	0	0	0	0	0	0	0	0	0	0	0	0	0	0	0	0	0	0	0	0	0	0	0	0	0	0	0	0	0	0	0	0	0	0	0	0	0	0	0	0
30:1	30:1	30:1/30:1	0	0	0	0	0	0	0	0	0	0	0	0	0	0	0	0	0	0	0	0	0	0	0	0	0	0	0	0	0	0	0	0	0	0	0	0	0	0	0	0	0	0	0	0	0	0	0
30:1	32:0	30:1/32:0	0	0	0	0	0	0	0	0	0	0	0	0	0	0	0	0	0	0	0	0	0	0	0	0	0	0	0	0	0	0	0	0	0	0	0	0	0	0	0	0	0	0	0	0	0	0	0
30:1	32:1	30:1/32:1	0	0	0	0	0	0	0	0	0	0	0	0	0	0	0	0	0	0	0	0	0	0	0	0	0	0	0	0	0	0	0	0	0	0	0	0	0	0	0	0	0	0	0	0	0	0	0
32:0	16:0	32:0/16:0	2.98229	0.0105973	0.00210333	2.70454	0.00980603	0.00190744	2.67861	0.0107913	0.00188916	2.8846	0.0101962	0.00203443	2.58526	0.00904944	0.00182332	1.67574	0.00596418	0.00118186	2.46162	0.00696448	0.00173612	3.20567	0.00893689	0.00226088	2.70352	0.00721595	0.00190672	5.39226	0.0121142	0.00380303	0	0	0	0	0	0	0	0	0	1.75992	0.00853425	0.00124123	3.06563	0.0140344	0.00216211	0	0
32:0	16:1	32:0/16:1	0	0	0	0	0	0	0	0	0	0	0	0	0	0	0	0	0	0	0	0	0	0	0	0	0	0	0	0	0	0	0	0	0	0	0	0	0	0	0	0	0	0	0	0	0	0	0
32:0	16:2	32:0/16:2	0	0	0	0	0	0	0	0	0	0	0	0	0	0	0	0	0	0	0	0	0	0	0	0	0	0	0	0	0	0	0	0	0	0	0	0	0	0	0	0	0	0	0	0	0	0	0
32:0	16:3	32:0/16:3	0	0	0	0	0	0	0	0	0	0	0	0	0	0	0	0	0	0	0	0	0	0	0	0	0	0	0	0	0	0	0	0	0	0	0	0	0	0	0	0	0	0	0	0	0	0	0
32:0	18:0	32:0/18:0	0	0	0	0	0	0	0	0	0	0	0	0	0	0	0	0	0	0	0	0	0	0	0	0	0	0	0	0	0	0	0	0	0	0	0	0	0	0	0	0	0	0	0	0	0	0	0
32:0	18:1	32:0/18:1	0	0	0	0	0	0	0	0	0	0	0	0	0	0	0	0	0	0	0	0	0	0	0	0	0	0	0	0	0	0	0	0	0	0	0	0	0	0	0	0	0	0	0	0	0	0	0
32:0	18:2	32:0/18:2	0	0	0	0	0	0	0	0	0	0	0	0	0	0	0	0	0	0	0	0	0	0	0	0	0	0	0	0	0	0	0	0	0	0	0	0	0	0	0	0	0	0	0	0	0	0	0
32:0	18:3	32:0/18:3	0	0	0	0	0	0	0	0	0	0	0	0	0	0	0	0	0	0	0	0	0	0	0	0	0	0	0	0	0	0	0	0	0	0	0	0	0	0	0	0	0	0	0	0	0	0	0
32:0	20:0	32:0/20:0	0	0	0	0	0	0	0	0	0	0	0	0	0	0	0	0	0	0	0	0	0	0	0	0	0	0	0	0	0	0	0	0	0	0	0	0	0	0	0	0	0	0	0	0	0	0	0
32:0	20:1	32:0/20:1	0	0	0	0	0	0	0	0	0	0	0	0	0	0	0	0	0	0	0	0	0	0	0	0	0	0	0	0	0	0	0	0	0	0	0	0	0	0	0	0	0	0	0	0	0	0	0
32:0	20:2	32:0/20:2	0	0	0	0	0	0	0	0	0	0	0	0	0	0	0	0	0	0	0	0	0	0	0	0	0	0	0	0	0	0	0	0	0	0	0	0	0	0	0	0	0	0	0	0	0	0	0
32:0	20:3	32:0/20:3	0	0	0	0	0	0	0	0	0	0	0	0	0	0	0	0	0	0	0	0	0	0	0	0	0	0	0	0	0	0	0	0	0	0	0	0	0	0	0	0	0	0	0	0	0	0	0
32:0	22:0	32:0/22:0	0	0	0	0	0	0	0	0	0	0	0	0	0	0	0	0	0	0	0	0	0	0	0	0	0	0	0	0	0	0	0	0	0	0	0	0	0	0	0	0	0	0	0	0	0	0	0
32:0	22:1	32:0/22:1	0	0	0	0	0	0	0	0	0	0	0	0	0	0	0	0	0	0	0	0	0	0	0	0	0	0	0	0	0	0	0	0	0	0	0	0	0	0	0	0	0	0	0	0	0	0	0
32:0	22:2	32:0/22:2	4.79038	0.0170223	0.00376238	5.46173	0.0198029	0.00428965	0	0	0	0	0	0	0	0	0	0	0	0	0	0	0	0	0	0	0	0	0	0	0	0	0	0	0	0	0	0	0	0	0	0	0	0	0	0	0	0	0
32:0	22:3	32:0/22:3	0	0	0	0	0	0	0	0	0	0	0	0	0	0	0	0	0	0	0	0	0	0	0	0	0	0	0	0	0	0	0	0	0	0	0	0	0	0	0	0	0	0	0	0	0	0	0
32:0	24:0	32:0/24:0	3.1712	0.0112686	0.00259241	2.32439	0.0084277	0.00190016	0	0	0	0	0	0	0	0	0	0	0	0	0	0	0	0	0	0	0	0	0	0	0	0	0	0	0	0	0	0	0	0	0	0	0	0	0	0	0	0	0
32:0	24:1	32:0/24:1	0	0	0	0	0	0	0	0	0	0	0	0	0	0	0	0	0	0	0	0	0	0	0	0	0	0	0	0	0	0	0	0	0	0	0	0	0	0	0	0	0	0	0	0	0	0	0
32:0	24:2	32:0/24:2	0	0	0	0	0	0	0	0	0	0	0	0	0	0	0	0	0	0	0	0	0	0	0	0	0	0	0	0	0	0	0	0	0	0	0	0	0	0	0	0	0	0	0	0	0	0	0
32:0	24:3	32:0/24:3	0	0	0	0	0	0	0	0	0	0	0	0	0	0	0	0	0	0	0	0	0	0	0	0	0	0	0	0	0	0	0	0	0	0	0	0	0	0	0	0	0	0	0	0	0	0	0
32:0	26:0	32:0/26:0	2.50622	0.00890566	0.00211911	1.78422	0.00646917	0.00150863	0	0	0	0	0	0	0	0	0	0	0	0	0	0	0	0	0	0	0	0	0	0	0	0	0	0	0	0	0	0	0	0	0	0	0	0	0	0	0	0	0
32:0	26:1	32:0/26:1	0	0	0	0	0	0	0	0	0	0	0	0	0	0	0	0	0	0	0	0	0	0	0	0	0	0	0	0	0	0	0	0	0	0	0	0	0	0	0	0	0	0	0	0	0	0	0
32:0	28:0	32:0/28:0	0	0	0	0	0	0	0	0	0	0	0	0	0	0	0	0	0	0	0	0	0	0	0	0	0	0	0	0	0	0	0	0	0	0	0	0	0	0	0	0	0	0	0	0	0	0	0
32:0	28:1	32:0/28:1	0	0	0	0	0	0	0	0	0	0	0	0	0	0	0	0	0	0	0	0	0	0	0	0	0	0	0	0	0	0	0	0	0	0	0	0	0	0	0	0	0	0	0	0	0	0	0
32:0	30:0	32:0/30:0	0	0	0	0	0	0	0	0	0	0	0	0	0	0	0	0	0	0	0	0	0	0	0	0	0	0	0	0	0	0	0	0	0	0	0	0	0	0	0	0	0	0	0	0	0	0	0
32:0	30:1	32:0/30:1	0	0	0	0	0	0	0	0	0	0	0	0	0	0	0	0	0	0	0	0	0	0	0	0	0	0	0	0	0	0	0	0	0	0	0	0	0	0	0	0	0	0	0	0	0	0	0
32:0	32:0	32:0/32:0	0	0	0	0	0	0	0	0	0	0	0	0	0	0	0	0	0	0	0	0	0	0	0	0	0	0	0	0	0	0	0	0	0	0	0	0	0	0	0	0	0	0	0	0	0	0	0
32:0	32:1	32:0/32:1	0	0	0	0	0	0	0	0	0	0	0	0	0	0	0	0	0	0	0	0	0	0	0	0	0	0	0	0	0	0	0	0	0	0	0	0	0	0	0	0	0	0	0	0	0	0	0
32:1	16:0	32:1/16:0	7.43586	0.0264228	0.00522934	7.8185	0.028348	0.00549843	5.723	0.0230562	0.00402475	11.9581	0.0422682	0.00840961	14.2135	0.049753	0.00999579	5.10498	0.0181693	0.00359012	7.60296	0.0215105	0.00534685	12.8917	0.03594	0.00906622	11.3979	0.030422	0.00801566	6.02639	0.0135388	0.00423811	11.8117	0.0244034	0.00830669	9.02478	0.0201145	0.00634676	0	0	0	0	0	0	0	0	0	0	0
32:1	16:1	32:1/16:1	0	0	0	0	0	0	0	0	0	0	0	0	0	0	0	0	0	0	0	0	0	0	0	0	0	0	0	0	0	0	0	0	0	0	0	0	0	0	0	0	0	0	0	0	0	0	0
32:1	16:2	32:1/16:2	0	0	0	0	0	0	0	0	0	0	0	0	0	0	0	0	0	0	0	0	0	0	0	0	0	0	0	0	0	0	0	0	0	0	0	0	0	0	0	0	0	0	0	0	0	0	0
32:1	16:3	32:1/16:3	0	0	0	0	0	0	0	0	0	0	0	0	0	0	0	0	0	0	0	0	0	0	0	0	0	0	0	0	0	0	0	0	0	0	0	0	0	0	0	0	0	0	0	0	0	0	0
32:1	18:0	32:1/18:0	0	0	0	0	0	0	0	0	0	0	0	0	4.93183	0.0172633	0.00360671	0	0	0	0	0	0	5.16139	0.0143891	0.00377459	0	0	0	5.70284	0.012812	0.00417056	6.85712	0.014167	0.0050147	0	0	0	0	0	0	0	0	0	0	0	0	0	0
32:1	18:1	32:1/18:1	0	0	0	0	0	0	0	0	0	0	0	0	0	0	0	0	0	0	0	0	0	0	0	0	0	0	0	0	0	0	0	0	0	0	0	0	0	0	0	0	0	0	0	0	0	0	0
32:1	18:2	32:1/18:2	0	0	0	0	0	0	0	0	0	0	0	0	0	0	0	0	0	0	0	0	0	0	0	0	0	0	0	19.5991	0.0440311	0.014254	0	0	0	0	0	0	0	0	0	0	0	0	0	0	0	0	0
32:1	18:3	32:1/18:3	0	0	0	0	0	0	0	0	0	0	0	0	0	0	0	0	0	0	0	0	0	0	0	0	0	0	0	0	0	0	0	0	0	0	0	0	0	0	0	0	0	0	0	0	0	0	0
32:1	20:0	32:1/20:0	0	0	0	0	0	0	0	0	0	0	0	0	0	0	0	0	0	0	0	0	0	0	0	0	0	0	0	0	0	0	0	0	0	0	0	0	0	0	0	0	0	0	0	0	0	0	0
32:1	20:1	32:1/20:1	0	0	0	0	0	0	0	0	0	0	0	0	0	0	0	0	0	0	0	0	0	0	0	0	0	0	0	0	0	0	0	0	0	0	0	0	0	0	0	0	0	0	0	0	0	0	0
32:1	20:2	32:1/20:2	0	0	0	0	0	0	0	0	0	0	0	0	0	0	0	0	0	0	0	0	0	0	0	0	0	0	0	0	0	0	0	0	0	0	0	0	0	0	0	0	0	0	0	0	0	0	0
32:1	20:3	32:1/20:3	0	0	0	0	0	0	0	0	0	0	0	0	0	0	0	0	0	0	0	0	0	0	0	0	0	0	0	0	0	0	0	0	0	0	0	0	0	0	0	0	0	0	0	0	0	0	0
32:1	22:0	32:1/22:0	0	0	0	0	0	0	0	0	0	0	0	0	0	0	0	0	0	0	0	0	0	0	0	0	0	0	0	0	0	0	0	0	0	0	0	0	0	0	0	0	0	0	0	0	0	0	0
32:1	22:1	32:1/22:1	0	0	0	0	0	0	0	0	0	0	0	0	0	0	0	0	0	0	0	0	0	0	0	0	0	0	0	0	0	0	0	0	0	0	0	0	0	0	0	0	0	0	0	0	0	0	0
32:1	22:2	32:1/22:2	0	0	0	0	0	0	0	0	0	0	0	0	0	0	0	0	0	0	0	0	0	0	0	0	0	0	0	0	0	0	0	0	0	0	0	0	0	0	0	0	0	0	0	0	0	0	0
32:1	22:3	32:1/22:3	0	0	0	0	0	0	0	0	0	0	0	0	0	0	0	0	0	0	0	0	0	0	0	0	0	0	0	0	0	0	0	0	0	0	0	0	0	0	0	0	0	0	0	0	0	0	0
32:1	24:0	32:1/24:0	0	0	0	0	0	0	0	0	0	0	0	0	0	0	0	0	0	0	0	0	0	0	0	0	0	0	0	0	0	0	0	0	0	0	0	0	0	0	0	0	0	0	0	0	0	0	0
32:1	24:1	32:1/24:1	0	0	0	0	0	0	0	0	0	0	0	0	0	0	0	0	0	0	0	0	0	0	0	0	0	0	0	0	0	0	0	0	0	0	0	0	0	0	0	0	0	0	0	0	0	0	0
32:1	24:2	32:1/24:2	0	0	0	0	0	0	0	0	0	0	0	0	0	0	0	0	0	0	0	0	0	0	0	0	0	0	0	0	0	0	0	0	0	0	0	0	0	0	0	0	0	0	0	0	0	0	0
32:1	24:3	32:1/24:3	0	0	0	0	0	0	0	0	0	0	0	0	0	0	0	0	0	0	0	0	0	0	0	0	0	0	0	0	0	0	0	0	0	0	0	0	0	0	0	0	0	0	0	0	0	0	0
32:1	26:0	32:1/26:0	0	0	0	0	0	0	0	0	0	0	0	0	0	0	0	0	0	0	0	0	0	0	0	0	0	0	0	0	0	0	0	0	0	0	0	0	0	0	0	0	0	0	0	0	0	0	0
32:1	26:1	32:1/26:1	0	0	0	0	0	0	0	0	0	0	0	0	0	0	0	0	0	0	0	0	0	0	0	0	0	0	0	0	0	0	0	0	0	0	0	0	0	0	0	0	0	0	0	0	0	0	0
32:1	28:0	32:1/28:0	0	0	0	0	0	0	0	0	0	0	0	0	0	0	0	0	0	0	0	0	0	0	0	0	0	0	0	0	0	0	0	0	0	0	0	0	0	0	0	0	0	0	0	0	0	0	0
32:1	28:1	32:1/28:1	0	0	0	0	0	0	0	0	0	0	0	0	0	0	0	0	0	0	0	0	0	0	0	0	0	0	0	0	0	0	0	0	0	0	0	0	0	0	0	0	0	0	0	0	0	0	0
32:1	30:0	32:1/30:0	0	0	0	0	0	0	0	0	0	0	0	0	0	0	0	0	0	0	0	0	0	0	0	0	0	0	0	0	0	0	0	0	0	0	0	0	0	0	0	0	0	0	0	0	0	0	0
32:1	30:1	32:1/30:1	0	0	0	0	0	0	0	0	0	0	0	0	0	0	0	0	0	0	0	0	0	0	0	0	0	0	0	0	0	0	0	0	0	0	0	0	0	0	0	0	0	0	0	0	0	0	0
32:1	32:0	32:1/32:0	0	0	0	0	0	0	0	0	0	0	0	0	0	0	0	0	0	0	0	0	0	0	0	0	0	0	0	0	0	0	0	0	0	0	0	0	0	0	0	0	0	0	0	0	0	0	0
32:1	32:1	32:1/32:1	0	0	0	0	0	0	0	0	0	0	0	0	0	0	0	0	0	0	0	0	0	0	0	0	0	0	0	0	0	0	0	0	0	0	0	0	0	0	0	0	0	0	0	0	0	0	0
[truncated: 61 more columns]

## Sheet: All WE species mean tech. repl.
			MaFAR/MaWSD5-11 (mean)			MaFAR/MaWSD5-11 (standard dev.)			MaFAR/MaWSD5-12 (mean)			MaFAR/MaWSD5-12 (standard dev.)			MaFAR/MaWSD5-17 (mean)			MaFAR/MaWSD5-17 (standard dev.)			MaFAR/MaWSD2-2 (mean)			MaFAR/MaWSD2-2 (standard dev.)			MaFAR/MaWSD2-6 (mean)			MaFAR/MaWSD2-6 (standard dev.)			MaFAR/MaWSD2-17 (mean)			MaFAR/MaWSD2-17 (standard dev.)			clMaFAR/clMaWSD5-4 (mean)			clMaFAR/clMaWSD5-4 (standard dev.)			clMaFAR/clMaWSD5-12 (mean)			clMaFAR/clMaWSD5-12 (standard dev.)
OH	COOH	WE	nmol/g Seed	mol %	mg/g Seed	nmol/g Seed	mol %	mg/g Seed	nmol/g Seed	mol %	mg/g Seed	nmol/g Seed	mol %	mg/g Seed	nmol/g Seed	mol %	mg/g Seed	nmol/g Seed	mol %	mg/g Seed	nmol/g Seed	mol %	mg/g Seed	nmol/g Seed	mol %	mg/g Seed	nmol/g Seed	mol %	mg/g Seed	nmol/g Seed	mol %	mg/g Seed	nmol/g Seed	mol %	mg/g Seed	nmol/g Seed	mol %	mg/g Seed	nmol/g Seed	mol %	mg/g Seed	nmol/g Seed	mol %	mg/g Seed	nmol/g Seed	mol %	mg/g Seed	nmol/g Seed	mol %
		Sum:	26848.1		14.8936	1450.89		0.819056	28318.6		15.7188	193.483		0.116371	36227.1		19.9752	901.747		0.522366	45927		25.3069	1756.08		0.945395	21168.8		12.0326	506.953		0.30463	25635		14.2253	1979.11		1.09553	24518.7		13.3711	1360.71		0.747492	11251.8		6.15824	457.762
16:0	16:0	16:0/16:0	531.434	1.98161	0.25554	19.8789	0.049292	0.00955874	613.029	2.16523	0.294775	15.7629	0.0701826	0.00757957	966.579	2.67347	0.464779	55.0471	0.215839	0.0264694	1036.22	2.2581	0.498264	43.0006	0.10146	0.0206768	89.7519	0.423807	0.0431571	9.0261	0.0402542	0.00434019	524.698	2.05582	0.252301	20.5688	0.136423	0.00989052	410.648	1.67657	0.19746	15.9678	0.0371514	0.0076781	172.697	1.54251	0.0830413	17.5591	0.213492
16:0	16:1	16:0/16:1	45.4582	0.168945	0.0217669	4.30806	0.00732339	0.00206284	56.9873	0.201242	0.0272874	0.150866	0.000841493	7.22395e-05	67.141	0.185432	0.0321493	2.98644	0.00926147	0.00143001	60.6644	0.132099	0.0290481	2.31758	0.0017553	0.00110974	5.60858	0.0265746	0.00268558	1.01624	0.00512951	0.000486611	31.1966	0.121051	0.014938	6.30581	0.017752	0.00301943	77.9401	0.317214	0.0373203	7.7006	0.0172271	0.00368731	34.7461	0.309695	0.0166376	1.31716	0.0232935
16:0	16:2	16:0/16:2	5.67218	0.0213146	0.00270459	0.873615	0.00422804	0.000416555	7.25422	0.0256181	0.00345894	0.295891	0.00107094	0.000141086	8.69265	0.023983	0.00414481	1.07388	0.00282006	0.000512044	10.6402	0.0231735	0.00507344	0.627086	0.00119104	0.000299006	1.0425	0.00505533	0.000497083	1.47432	0.00714932	0.000702982	7.12817	0.0280483	0.00339884	0.319868	0.00319416	0.000152519	8.19558	0.0335615	0.0039078	0.755788	0.00378304	0.000360373	5.32008	0.0470907	0.00253671	1.12754	0.00892918
16:0	16:3	16:0/16:3	0	0	0	0	0	0	3.88054	0.0137003	0.00184249	0.308485	0.00105383	0.000146469	5.67312	0.0156269	0.00269361	0.631507	0.00134701	0.000299841	0	0	0	0	0	0	0	0	0	0	0	0	7.44804	0.026648	0.00353634	10.5331	0.037686	0.00500114	0	0	0	0	0	0	0.768686	0.00724241	0.000364973	1.08709	0.0102423
16:0	18:0	16:0/18:0	150.957	0.563186	0.0768226	3.95191	0.017603	0.00201114	165.066	0.583038	0.0840025	5.08186	0.0218841	0.00258617	266.297	0.736589	0.135519	15.8435	0.061293	0.00806281	753.785	1.6426	0.383603	42.3291	0.0969573	0.0215414	67.978	0.321071	0.0345942	7.14836	0.0328214	0.00363782	399.338	1.56379	0.203224	18.5844	0.0975147	0.00945766	199.3	0.813477	0.101424	10.99	0.0318638	0.00559285	92.6718	0.829536	0.0471609	12.988	0.151705
16:0	18:1	16:0/18:1	360.356	1.3464	0.18266	4.24726	0.0792811	0.00215288	365.774	1.29166	0.185406	2.71374	0.008196	0.00137556	670.993	1.85271	0.340118	8.9385	0.0214326	0.00453081	1084.68	2.3607	0.549811	54.989	0.0326713	0.0278732	170.064	0.803546	0.0862029	8.13169	0.0377134	0.00412185	562.104	2.19455	0.284923	38.3434	0.0357059	0.0194358	603.05	2.45825	0.305678	43.1689	0.0838849	0.0218817	190.28	1.69241	0.0964504	5.46109	0.0436938
16:0	18:2	16:0/18:2	254.297	0.949445	0.128387	5.60423	0.0457464	0.00282941	353.24	1.24723	0.17834	19.5181	0.0659712	0.0098541	514.359	1.42029	0.259685	5.89003	0.0194999	0.0029737	623.161	1.35343	0.314616	79.0065	0.133377	0.039888	61.0279	0.288715	0.0308112	4.40052	0.0254243	0.00222169	353.086	1.38214	0.178263	15.8343	0.073965	0.00799428	607.376	2.4788	0.306646	50.4547	0.177936	0.0254731	175.012	1.55348	0.0883585	12.639	0.052327
16:0	18:3	16:0/18:3	50.5669	0.189146	0.0254278	3.36026	0.0189159	0.00168972	63.8434	0.225377	0.032104	4.40664	0.0145069	0.0022159	92.5318	0.255378	0.0465301	3.27988	0.0045055	0.00164931	84.499	0.183313	0.0424907	14.205	0.0258328	0.00714305	16.0049	0.0758276	0.00804816	1.85972	0.0102211	0.00093517	61.6261	0.240378	0.030989	5.23056	0.00886151	0.00263021	76.2814	0.310896	0.0383585	7.90899	0.0253252	0.00397707	27.6388	0.244688	0.0138983	4.31924	0.0309627
16:0	20:0	16:0/20:0	99.446	0.371049	0.0533981	2.79465	0.013252	0.0015006	127.328	0.44976	0.0683694	4.99735	0.0204942	0.00268336	160.745	0.444221	0.0863128	4.02536	0.0212605	0.00216144	505.439	1.10261	0.271398	12.0173	0.0592297	0.00645277	93.9501	0.443528	0.050447	6.11248	0.0220954	0.00328213	287.368	1.12627	0.154304	5.6563	0.0693682	0.00303718	85.5056	0.349407	0.0459127	2.61555	0.0143388	0.00140444	49.5226	0.443474	0.0265915	7.37389	0.0851999
16:0	20:1	16:0/20:1	251.91	0.941398	0.134757	5.55403	0.0612387	0.00297107	297.925	1.05199	0.159372	9.24792	0.0299193	0.00494708	378.768	1.04574	0.202618	8.20921	0.0164754	0.00439143	601.994	1.30923	0.322031	43.2142	0.0471797	0.023117	223.49	1.05562	0.119554	6.95515	0.0134007	0.00372059	400.44	1.56391	0.214211	26.5809	0.0459173	0.0142192	200.24	0.817072	0.107116	9.87625	0.0149068	0.0052832	97.6259	0.867947	0.052224	4.35066	0.0265467
16:0	20:2	16:0/20:2	32.2359	0.120077	0.0171793	2.12569	0.00471948	0.00113283	37.6061	0.13278	0.0200412	0.961886	0.00254895	0.000512612	52.9532	0.146337	0.02822	1.65149	0.00743799	0.000880117	67.3574	0.146457	0.0358964	7.1068	0.0124053	0.00378738	17.3535	0.0821595	0.00924808	1.2238	0.00769532	0.000652191	39.562	0.154438	0.0210835	2.73438	0.00270335	0.00145722	26.5157	0.108131	0.0141309	2.31065	0.00722316	0.0012314	12.3494	0.10983	0.00658132	1.29136	0.0110427
16:0	20:3	16:0/20:3	6.93176	0.0259991	0.00368013	0.582231	0.00355866	0.000309111	6.04975	0.0213576	0.00321186	0.335337	0.00107347	0.000178033	9.31231	0.0256631	0.00494398	1.1979	0.0028592	0.000635972	18.1529	0.0394351	0.00963753	3.43989	0.00699939	0.00182626	0	0	0	0	0	0	40.6169	0.149808	0.0215639	37.9819	0.132661	0.0201649	8.07267	0.0331252	0.00428585	0.440992	0.00362651	0.000234126	2.35978	0.0212585	0.00125282	1.73685	0.0154003
16:0	22:0	16:0/22:0	5.58176	0.0208376	0.00315374	0.183044	0.00105813	0.000103421	7.80686	0.0275787	0.00441095	0.543926	0.00206897	0.000307323	12.7819	0.0352626	0.00722187	0.718723	0.00134705	0.000406085	107.991	0.234937	0.0610157	6.61841	0.00551721	0.00373946	13.6425	0.0643577	0.00770811	1.24396	0.00446229	0.00070285	53.1329	0.208084	0.0300206	2.76663	0.0137753	0.00156317	8.51596	0.0347588	0.00481159	0.849629	0.00310724	0.000480048	4.78267	0.0425311	0.00270225	0.265965	0.00211187
16:0	22:1	16:0/22:1	17.5385	0.0658707	0.00987405	1.66267	0.0100965	0.000936072	22.4843	0.0793734	0.0126585	1.17189	0.00359233	0.000659768	26.2624	0.0725394	0.0147855	1.43075	0.00438372	0.000805499	53.9339	0.117407	0.0303644	2.55469	0.00213944	0.00143827	24.9813	0.118131	0.0140643	0.669415	0.00547676	0.000376876	34.9189	0.136113	0.0196591	5.83956	0.0199575	0.00328763	23.6792	0.0964964	0.0133312	4.60396	0.0176779	0.002592	11.2794	0.100077	0.00635023	1.10841	0.00697561
16:0	22:2	16:0/22:2	21.3026	0.0789004	0.0119503	3.35351	0.00852127	0.00188124	19.8069	0.0699525	0.0111112	0.776069	0.00294334	0.000435357	27.5143	0.0759395	0.0154349	1.30085	0.00279943	0.000729747	27.4148	0.0597982	0.0153791	0.942546	0.00345025	0.000528747	17.6407	0.0831896	0.00989603	1.77237	0.00652163	0.000994259	17.4565	0.0680792	0.0097927	1.45187	0.00118796	0.000814463	8.74078	0.035317	0.00490338	2.09879	0.00661666	0.00117737	3.99204	0.0353335	0.00223945	0.555159	0.0035852
16:0	22:3	16:0/22:3	8.59728	0.0319509	0.00480555	1.10353	0.0029578	0.000616829	9.93205	0.0350829	0.00555163	1.16699	0.00419405	0.0006523	12.0743	0.0332795	0.00674908	1.40443	0.00337037	0.000785024	12.1532	0.0266158	0.00679317	1.49428	0.00415226	0.000835242	6.17234	0.0292852	0.0034501	1.05279	0.00564622	0.000588471	6.54122	0.02562	0.00365629	1.03465	0.00418489	0.00057833	6.06751	0.0247527	0.0033915	4.37818	0.017568	0.00244723	1.08403	0.0102135	0.000605932	1.53305	0.0144441
16:0	24:0	16:0/24:0	2.09906	0.00791219	0.00124487	0.349714	0.00178371	0.000207402	2.04574	0.00722484	0.00121325	0.0198654	0.000119341	1.17814e-05	4.23643	0.0116935	0.00251247	0.327277	0.000854812	0.000194096	54.8439	0.11952	0.0325258	0.957187	0.00294667	0.000567671	9.44292	0.04456	0.00560023	0.912661	0.00358007	0.000541265	25.1882	0.0988159	0.0149382	2.43696	0.0115603	0.00144527	5.90929	0.0242072	0.00350458	0.73941	0.00342371	0.000438516	3.91873	0.0350478	0.00232405	0.462124	0.005559
16:0	24:1	16:0/24:1	0	0	0	0	0	0	3.7964	0.0134079	0.00224385	0.298913	0.00107883	0.000176672	5.66121	0.0155862	0.00334604	1.08567	0.00272168	0.00064168	15.6151	0.033872	0.00922924	2.17188	0.00334555	0.00128368	7.43139	0.0350699	0.00439229	0.659208	0.00250889	0.000389622	11.7028	0.0452033	0.00691688	2.35978	0.00582022	0.00139474	3.65019	0.0149218	0.00215743	2.61042	0.0105573	0.00154288	2.44277	0.0217758	0.00144379	1.82285	0.0159013
16:0	24:2	16:0/24:2	22.2731	0.0826089	0.0131195	3.04999	0.0075672	0.00179653	20.8339	0.0735823	0.0122718	1.2217	0.0044892	0.000719619	21.8991	0.0604456	0.0128992	0.655293	0.000726419	0.000385987	22.548	0.0494459	0.0132814	3.46201	0.00919389	0.00203923	24.9883	0.117703	0.0147189	3.6437	0.0143445	0.00214625	44.4197	0.166704	0.0261645	31.4667	0.107243	0.0185348	3.92968	0.0158816	0.0023147	3.03538	0.0118173	0.00178793	2.40763	0.0215229	0.00141817	1.74883	0.0153989
16:0	24:3	16:0/24:3	0	0	0	0	0	0	2.1496	0.00762643	0.00126185	1.53271	0.00544199	0.000899721	2.69093	0.00738855	0.00157962	1.90803	0.005226	0.00112004	0	0	0	0	0	0	0	0	0	0	0	0	0	0	0	0	0	0	0	0	0	0	0	0	0	0	0	0	0
16:0	26:0	16:0/26:0	0	0	0	0	0	0	0	0	0	0	0	0	0.503141	0.0014235	0.000312508	0.711548	0.00201313	0.000441953	5.71236	0.0125207	0.00354804	0.912455	0.0023651	0.00056674	0.492852	0.00225627	0.000306118	0.696998	0.00319084	0.000432916	2.96859	0.0114884	0.00184384	0.765674	0.0023003	0.000475571	0	0	0	0	0	0	0.392819	0.00370106	0.000243986	0.55553	0.0052341
16:0	26:1	16:0/26:1	0	0	0	0	0	0	0	0	0	0	0	0	0	0	0	0	0	0	0	0	0	0	0	0	0	0	0	0	0	0	0	0	0	0	0	0	0	0	0	0	0	0	0	0	0	0	0
16:0	28:0	16:0/28:0	0	0	0	0	0	0	0	0	0	0	0	0	0	0	0	0	0	0	0	0	0	0	0	0	0	0	0	0	0	0	0	0	0	0	0	0	0	0	0	0	0	0	0	0	0	0	0
16:0	28:1	16:0/28:1	0	0	0	0	0	0	0	0	0	0	0	0	0	0	0	0	0	0	0	0	0	0	0	0	0	0	0	0	0	0	0	0	0	0	0	0	0	0	0	0	0	0	0	0	0	0	0
16:0	30:0	16:0/30:0	0	0	0	0	0	0	0	0	0	0	0	0	0	0	0	0	0	0	0	0	0	0	0	0	0	0	0	0	0	0	0	0	0	0	0	0	0	0	0	0	0	0	0	0	0	0	0
16:0	30:1	16:0/30:1	0	0	0	0	0	0	0	0	0	0	0	0	0	0	0	0	0	0	0	0	0	0	0	0	0	0	0	0	0	0	0	0	0	0	0	0	0	0	0	0	0	0	0	0	0	0	0
16:0	32:0	16:0/32:0	0	0	0	0	0	0	0	0	0	0	0	0	0	0	0	0	0	0	0	0	0	0	0	0	0	0	0	0	0	0	0	0	0	0	0	0	0	0	0	0	0	0	0	0	0	0	0
16:0	32:1	16:0/32:1	0	0	0	0	0	0	0	0	0	0	0	0	0	0	0	0	0	0	0	0	0	0	0	0	0	0	0	0	0	0	0	0	0	0	0	0	0	0	0	0	0	0	0	0	0	0	0
16:1	16:0	16:1/16:0	0	0	0	0	0	0	0.697423	0.00248204	0.00033395	0.970428	0.00345401	0.000464674	0.713305	0.00191782	0.000341554	0.831	0.00221051	0.000397911	5.8889	0.0130495	0.0028198	2.95265	0.00680925	0.00141383	0	0	0	0	0	0	0.61695	0.00220736	0.000295416	0.872499	0.00312168	0.000417782	0.242725	0.00106597	0.000116225	0.343265	0.00150751	0.000164367	0	0	0	0	0
16:1	16:1	16:1/16:1	0	0	0	0	0	0	0	0	0	0	0	0	0	0	0	0	0	0	0	0	0	0	0	0	0	0	0	0	0	0	0	0	0	0	0	0	0	0	0	0	0	0	0	0	0	0	0
16:1	16:2	16:1/16:2	0	0	0	0	0	0	0	0	0	0	0	0	0	0	0	0	0	0	0	0	0	0	0	0	0	0	0	0	0	0	0	0	0	0	0	0	0	0	0	0	0	0	0	0	0	0	0
16:1	16:3	16:1/16:3	0	0	0	0	0	0	0	0	0	0	0	0	0	0	0	0	0	0	0	0	0	0	0	0	0	0	0	0	0	0	55.5683	0.200023	0.0262719	69.9975	0.249701	0.0330938	0	0	0	0	0	0	0	0	0	0	0
16:1	18:0	16:1/18:0	1.42307	0.00515972	0.000721336	2.01253	0.00729695	0.00102012	4.01887	0.0141858	0.00203711	0.289695	0.000929946	0.000146842	6.2708	0.0173163	0.00317858	0.236717	0.000695011	0.000119989	9.43912	0.020503	0.00478457	1.37483	0.00251403	0.000696882	0	0	0	0	0	0	5.74788	0.0221942	0.00291352	1.26188	0.00361466	0.000639629	3.92314	0.016043	0.00198858	2.80213	0.0113477	0.00142036	1.25548	0.0107624	0.000636384	1.77551	0.0152203
16:1	18:1	16:1/18:1	5.15139	0.0185073	0.00260079	3.68198	0.0132631	0.00185893	8.18224	0.0289017	0.00413097	0.593728	0.00220785	0.000299756	10.2847	0.0283303	0.00519242	1.14259	0.00244724	0.000576859	14.1218	0.0305582	0.00712971	3.06302	0.00552427	0.00154643	0	0	0	0	0	0	3.31062	0.0118449	0.00167143	4.68192	0.0167512	0.00236376	7.77062	0.0317242	0.00392316	5.58735	0.0224832	0.00282089	4.02834	0.0362006	0.00203379	2.85112	0.0256167
16:1	18:2	16:1/18:2	0	0	0	0	0	0	0	0	0	0	0	0	4.19106	0.01176	0.00210749	3.02997	0.00848089	0.00152364	3.03339	0.00681478	0.00152535	4.28985	0.00963755	0.00215717	0	0	0	0	0	0	0	0	0	0	0	0	0	0	0	0	0	0	0	0	0	0	0
16:1	18:3	16:1/18:3	0	0	0	0	0	0	0	0	0	0	0	0	0	0	0	0	0	0	0	0	0	0	0	0	0	0	0	0	0	0	0	0	0	0	0	0	0	0	0	0	0	0	0	0	0	0	0
16:1	20:0	16:1/20:0	5.23075	0.019662	0.00279814	0.582414	0.0033448	0.000311557	5.75115	0.0203247	0.00307652	1.24051	0.0044728	0.000663596	6.36526	0.017535	0.00340503	0.770103	0.00172215	0.000411959	11.6516	0.0253161	0.00623291	1.1178	0.00144196	0.000597955	4.0245	0.0189949	0.00215286	0.244014	0.000691585	0.000130533	6.87055	0.026899	0.00367533	0.963247	0.00380891	0.000515279	0	0	0	0	0	0	0	0	0	0	0
16:1	20:1	16:1/20:1	13.436	0.0499379	0.00716039	1.25326	0.00207078	0.000667894	13.4591	0.047512	0.00717269	1.01628	0.00334507	0.000541601	20.7295	0.0573206	0.0110473	1.73918	0.00565334	0.000926851	30.6311	0.0666927	0.0163241	2.02693	0.00362927	0.0010802	8.09549	0.0383117	0.00431428	0.425865	0.00290762	0.000226954	14.1048	0.0542529	0.0075168	3.8032	0.0106057	0.00202682	7.9663	0.0327994	0.00424543	5.63566	0.0234455	0.00300338	6.15811	0.0548478	0.0032818	0.494924	0.00510246
16:1	20:2	16:1/20:2	12.2041	0.0454867	0.00647923	1.87459	0.00654092	0.000995233	12.688	0.0447763	0.00673617	1.32604	0.00440232	0.000704004	19.2627	0.053184	0.0102267	0.501905	0.0012219	0.000266465	40.045	0.0869661	0.0212602	5.52484	0.00963308	0.00293318	6.79255	0.0322108	0.00360622	1.05716	0.0056005	0.000561256	30.6223	0.114447	0.0162576	22.3244	0.0763159	0.0118522	19.8196	0.0807135	0.0105224	1.73198	0.00350283	0.00091952	7.67768	0.068196	0.00407614	0.418576	0.00097235
16:1	20:3	16:1/20:3	0	0	0	0	0	0	3.62492	0.0128009	0.00191719	2.57464	0.00910516	0.00136171	4.74545	0.0129416	0.00250983	3.35796	0.0091511	0.001776	0	0	0	0	0	0	0	0	0	0	0	0	4.339	0.0155243	0.00229486	6.13627	0.0219547	0.00324542	4.66398	0.0191711	0.00246674	3.29816	0.013632	0.00174437	0	0	0	0	0
16:1	22:0	16:1/22:0	0	0	0	0	0	0	0	0	0	0	0	0	0	0	0	0	0	0	0	0	0	0	0	0	0	0	0	0	0	0	0	0	0	0	0	0	0	0	0	0	0	0	0	0	0	0	0
16:1	22:1	16:1/22:1	32.4183	0.120167	0.0181859	4.54045	0.0107673	0.00254709	31.6319	0.111688	0.0177448	1.1655	0.00370366	0.00065382	40.5791	0.112032	0.0227639	4.98358	0.0137991	0.00279568	49.1574	0.106942	0.0275762	3.86119	0.00597567	0.00216604	25.51	0.120485	0.0143105	0.894016	0.00209508	0.000501522	30.6142	0.119513	0.0171739	2.92389	0.00839304	0.00164023	12.2047	0.0502674	0.00684657	8.63673	0.0359787	0.00484501	7.65936	0.0681822	0.00429673	0.533268	0.00531893
16:1	22:2	16:1/22:2	36.2653	0.135888	0.0202709	2.31009	0.0158233	0.00129125	36.3058	0.128182	0.0202936	3.61757	0.0125568	0.00202208	48.5228	0.133954	0.0271224	6.16264	0.0170382	0.00344468	62.5379	0.136306	0.0349563	4.96196	0.0115529	0.00277354	22.6578	0.107017	0.0126648	0.786087	0.00200222	0.000439392	30.5554	0.119127	0.0170793	2.68628	0.00365474	0.00150153	38.1408	0.156214	0.0213193	2.2086	0.0141852	0.00123452	15.2234	0.134887	0.00850931	2.04139	0.0136095
16:1	22:3	16:1/22:3	2.67796	0.00970966	0.00149148	3.78721	0.0137315	0.00210927	6.2936	0.0222197	0.00350519	0.496344	0.00169481	0.000276436	6.70098	0.0183474	0.00373208	4.8738	0.0132086	0.00271444	0	0	0	0	0	0	0	0	0	0	0	0	0	0	0	0	0	0	2.55583	0.00979651	0.00142346	3.61449	0.0138544	0.00201307	0	0	0	0	0
16:1	24:0	16:1/24:0	0	0	0	0	0	0	0	0	0	0	0	0	0	0	0	0	0	0	0	0	0	0	0	0	0	0	0	0	0	0	0	0	0	0	0	0	0	0	0	0	0	0	0	0	0	0	0
16:1	24:1	16:1/24:1	19.8453	0.0743402	0.0116895	1.2568	0.00844002	0.000740296	19.6601	0.0693527	0.0115804	3.31949	0.0112307	0.00195528	20.5845	0.056812	0.0121249	1.43688	0.00363948	0.000846364	26.1339	0.0567586	0.0153937	3.18186	0.00517597	0.00187421	25.8676	0.122509	0.0152368	2.16696	0.0130802	0.0012764	28.3139	0.107559	0.0166778	12.68	0.0405858	0.00746889	2.75223	0.0105493	0.00162115	3.89225	0.014919	0.00229265	0	0	0	0	0
16:1	24:2	16:1/24:2	2.74273	0.0110496	0.00161002	3.87881	0.0156265	0.00227692	8.17919	0.0288476	0.0048013	1.7444	0.00601048	0.00102399	11.1929	0.0308039	0.00657042	2.12967	0.00538031	0.00125015	15.2449	0.0331074	0.00894898	1.6948	0.0024476	0.00099487	5.25774	0.0248788	0.00308637	3.81729	0.0182764	0.0022408	0	0	0	0	0	0	0	0	0	0	0	0	0	0	0	0	0
16:1	24:3	16:1/24:3	0	0	0	0	0	0	0	0	0	0	0	0	0	0	0	0	0	0	0	0	0	0	0	0	0	0	0	0	0	0	0	0	0	0	0	0	0	0	0	0	0	0	0	0	0	0	0
16:1	26:0	16:1/26:0	0	0	0	0	0	0	0	0	0	0	0	0	0	0	0	0	0	0	0	0	0	0	0	0	0	0	0	0	0	0	0	0	0	0	0	0	0	0	0	0	0	0	0	0	0	0	0
16:1	26:1	16:1/26:1	0	0	0	0	0	0	0	0	0	0	0	0	0	0	0	0	0	0	0	0	0	0	0	0	0	0	0	0	0	0	0	0	0	0	0	0	0	0	0	0	0	0	0	0	0	0	0
16:1	28:0	16:1/28:0	0	0	0	0	0	0	0	0	0	0	0	0	0	0	0	0	0	0	0	0	0	0	0	0	0	0	0	0	0	0	2.0079	0.00718399	0.00129942	2.8396	0.0101597	0.00183766	0	0	0	0	0	0	0	0	0	0	0
16:1	28:1	16:1/28:1	0	0	0	0	0	0	0	0	0	0	0	0	0	0	0	0	0	0	0	0	0	0	0	0	0	0	0	0	0	0	0	0	0	0	0	0	0	0	0	0	0	0	0	0	0	0	0
16:1	30:0	16:1/30:0	0	0	0	0	0	0	0	0	0	0	0	0	0	0	0	0	0	0	0	0	0	0	0	0	0	0	0	0	0	0	0	0	0	0	0	0	0	0	0	0	0	0	0	0	0	0	0
16:1	30:1	16:1/30:1	0	0	0	0	0	0	0	0	0	0	0	0	0	0	0	0	0	0	0	0	0	0	0	0	0	0	0	0	0	0	0	0	0	0	0	0	0	0	0	0	0	0	0	0	0	0	0
16:1	32:0	16:1/32:0	0	0	0	0	0	0	0	0	0	0	0	0	0	0	0	0	0	0	0	0	0	0	0	0	0	0	0	0	0	0	0	0	0	0	0	0	0	0	0	0	0	0	0	0	0	0	0
16:1	32:1	16:1/32:1	0	0	0	0	0	0	0	0	0	0	0	0	0	0	0	0	0	0	0	0	0	0	0	0	0	0	0	0	0	0	0	0	0	0	0	0	0	0	0	0	0	0	0	0	0	0	0
16:2	16:0	16:2/16:0	0	0	0	0	0	0	0	0	0	0	0	0	0	0	0	0	0	0	0	0	0	0	0	0	0	0	0	0	0	0	0	0	0	0	0	0	0	0	0	0	0	0	0	0	0	0	0
16:2	16:1	16:2/16:1	0	0	0	0	0	0	0	0	0	0	0	0	0	0	0	0	0	0	0	0	0	0	0	0	0	0	0	0	0	0	6.16897	0.0220717	0.00292904	8.72424	0.0312141	0.00414228	0	0	0	0	0	0	12.0503	0.106664	0.00572148	1.87914	0.0133483
16:2	16:2	16:2/16:2	0	0	0	0	0	0	0	0	0	0	0	0	9.12463	0.0248325	0.00431399	6.58454	0.0178007	0.00311308	0	0	0	0	0	0	0	0	0	0	0	0	0	0	0	0	0	0	0	0	0	0	0	0	0	0	0	0	0
16:2	16:3	16:2/16:3	0	0	0	0	0	0	0	0	0	0	0	0	7.38446	0.0202664	0.00347638	5.24839	0.0143492	0.00247079	0	0	0	0	0	0	0	0	0	0	0	0	19.2239	0.0687805	0.00905005	27.1867	0.0972703	0.0127987	0	0	0	0	0	0	0	0	0	0	0
16:2	18:0	16:2/18:0	0	0	0	0	0	0	0	0	0	0	0	0	0	0	0	0	0	0	0	0	0	0	0	0	0	0	0	0	0	0	0	0	0	0	0	0	0	0	0	0	0	0	0	0	0	0	0
16:2	18:1	16:2/18:1	4.51477	0.0166518	0.00227027	2.11986	0.00743801	0.00106598	1.05719	0.00370176	0.000531615	1.45322	0.00508606	0.000730761	9.05188	0.0246157	0.00455178	6.62048	0.0178503	0.00332914	7.2006	0.0155311	0.00362086	5.09194	0.011021	0.00256051	0	0	0	0	0	0	7.23723	0.0268938	0.00363928	5.1396	0.0190228	0.00258447	0.451514	0.0019829	0.000227046	0.638537	0.00280424	0.000321091	0.770848	0.00671694	0.000387625	1.09014	0.00949919
16:2	18:2	16:2/18:2	0	0	0	0	0	0	0	0	0	0	0	0	0	0	0	0	0	0	0	0	0	0	0	0	0	0	0	0	0	0	0	0	0	0	0	0	0	0	0	0	0	0	0	0	0	0	0
16:2	18:3	16:2/18:3	3.01525	0.0109326	0.00150408	4.26421	0.015461	0.00212709	0	0	0	0	0	0	7.69901	0.0210629	0.00384044	5.56718	0.0153554	0.00277704	0	0	0	0	0	0	0	0	0	0	0	0	0	0	0	0	0	0	0	0	0	0	0	0	0	0	0	0	0
16:2	20:0	16:2/20:0	0	0	0	0	0	0	0	0	0	0	0	0	0	0	0	0	0	0	0	0	0	0	0	0	0	0	0	0	0	0	0	0	0	0	0	0	0	0	0	0	0	0	0	0	0	0	0
16:2	20:1	16:2/20:1	29.864	0.11087	0.015855	4.02745	0.0107328	0.0021382	30.5449	0.107947	0.0162166	3.95328	0.0146344	0.00209883	59.2597	0.163008	0.0314615	10.1867	0.024123	0.00540822	92.0904	0.200162	0.0488915	8.63909	0.0123384	0.00458656	17.8332	0.0844136	0.00946777	1.30511	0.00797706	0.000692893	36.0042	0.137435	0.0191149	13.5255	0.0417118	0.00718079	47.8064	0.195004	0.0253808	2.56499	0.00177743	0.00136177	22.1059	0.195312	0.0117362	5.9413	0.0467678
16:2	20:2	16:2/20:2	12.4924	0.0451444	0.00660713	13.5077	0.049046	0.00714414	53.1975	0.188498	0.0281357	39.7757	0.141985	0.021037	108.315	0.294607	0.0572868	67.2472	0.176068	0.0355665	72.8689	0.160485	0.0385398	38.0867	0.0876703	0.0201438	34.5837	0.166187	0.018291	24.7611	0.119321	0.0130959	49.6216	0.178671	0.0262445	62.1338	0.221618	0.0328621	72.7997	0.297227	0.0385032	43.0034	0.173351	0.0227442	73.9098	0.649481	0.0390903	22.9998	0.182201
16:2	20:3	16:2/20:3	0	0	0	0	0	0	0	0	0	0	0	0	0	0	0	0	0	0	0	0	0	0	0	0	0	0	0	0	0	0	0	0	0	0	0	0	0	0	0	0	0	0	0	0	0	0	0
16:2	22:0	16:2/22:0	0	0	0	0	0	0	0	0	0	0	0	0	0	0	0	0	0	0	0	0	0	0	0	0	0	0	0	0	0	0	0	0	0	0	0	0	0	0	0	0	0	0	0	0	0	0	0
16:2	22:1	16:2/22:1	107.492	0.399872	0.0600838	8.26073	0.00973836	0.00461743	133.469	0.471119	0.0746038	11.518	0.038425	0.00643813	142.169	0.392233	0.079467	15.8445	0.0414807	0.00885644	184.966	0.402193	0.103389	13.7886	0.0142869	0.00770727	66.3656	0.314615	0.0370958	8.31939	0.0463504	0.00465022	96.311	0.376715	0.0538341	7.97354	0.0294917	0.0044569	104.603	0.425151	0.0584688	14.869	0.0411269	0.0083112	47.3566	0.420796	0.0264705	2.45801	0.0107282
16:2	22:2	16:2/22:2	30.8686	0.115439	0.0171921	2.6358	0.0127791	0.001468	23.742	0.0838593	0.013223	0.788349	0.00327819	0.000439067	33.8333	0.0928477	0.0188433	9.99298	0.0256783	0.00556554	38.5992	0.0839446	0.0214977	6.6258	0.01383	0.00369021	6.74177	0.0326924	0.0037548	9.53431	0.0462341	0.00531009	0	0	0	0	0	0	18.059	0.074372	0.0100579	12.7783	0.0532116	0.00711682	4.49243	0.0423269	0.00250204	6.35326	0.0598592
16:2	22:3	16:2/22:3	0	0	0	0	0	0	0	0	0	0	0	0	0	0	0	0	0	0	0	0	0	0	0	0	0	0	0	0	0	0	0	0	0	0	0	0	0	0	0	0	0	0	0	0	0	0	0
16:2	24:0	16:2/24:0	0	0	0	0	0	0	0	0	0	0	0	0	0	0	0	0	0	0	0	0	0	0	0	0	0	0	0	0	0	0	0	0	0	0	0	0	0	0	0	0	0	0	0	0	0	0	0
16:2	24:1	16:2/24:1	30.1184	0.111775	0.0176799	5.61114	0.0170008	0.00329382	25.6215	0.0904326	0.0150402	4.03466	0.0140229	0.0023684	30.1713	0.0830734	0.017711	3.91715	0.00874582	0.00229942	38.1376	0.0832382	0.0223873	2.58414	0.00748576	0.00151693	25.7837	0.121904	0.0151354	4.86823	0.0234689	0.00285772	27.6093	0.107111	0.016207	4.29071	0.00876039	0.00251871	7.68817	0.0337639	0.00451306	10.8727	0.0477493	0.00638244	10.6344	0.0926647	0.00624252	15.0393	0.131048
16:2	24:2	16:2/24:2	0	0	0	0	0	0	0	0	0	0	0	0	7.9426	0.0221427	0.00464641	11.2325	0.0313144	0.00657102	0	0	0	0	0	0	0	0	0	0	0	0	0	0	0	0	0	0	0	0	0	0	0	0	0	0	0	0	0
16:2	24:3	16:2/24:3	0	0	0	0	0	0	0	0	0	0	0	0	0	0	0	0	0	0	0	0	0	0	0	0	0	0	0	0	0	0	0	0	0	0	0	0	0	0	0	0	0	0	0	0	0	0	0
16:2	26:0	16:2/26:0	0	0	0	0	0	0	4.29788	0.0152967	0.00265215	6.07812	0.0216329	0.00375071	0.310034	0.000827511	0.000191317	0.438455	0.00117028	0.000270563	0	0	0	0	0	0	0	0	0	0	0	0	0	0	0	0	0	0	0	0	0	0	0	0	0	0	0	0	0
16:2	26:1	16:2/26:1	9.83411	0.0349448	0.00604864	13.9075	0.0494194	0.00855407	0	0	0	0	0	0	0	0	0	0	0	0	0	0	0	0	0	0	0	0	0	0	0	0	0	0	0	0	0	0	0	0	0	0	0	0	0	0	0	0	0
16:2	28:0	16:2/28:0	0	0	0	0	0	0	0	0	0	0	0	0	0	0	0	0	0	0	0	0	0	0	0	0	0	0	0	0	0	0	0	0	0	0	0	0	0	0	0	0	0	0	0	0	0	0	0
16:2	28:1	16:2/28:1	0	0	0	0	0	0	0	0	0	0	0	0	0	0	0	0	0	0	0	0	0	0	0	0	0	0	0	0	0	0	0	0	0	0	0	0	0	0	0	0	0	0	0	0	0	0	0
16:2	30:0	16:2/30:0	0	0	0	0	0	0	0	0	0	0	0	0	0	0	0	0	0	0	0	0	0	0	0	0	0	0	0	0	0	0	0	0	0	0	0	0	0	0	0	0	0	0	0	0	0	0	0
16:2	30:1	16:2/30:1	0	0	0	0	0	0	0	0	0	0	0	0	0	0	0	0	0	0	0	0	0	0	0	0	0	0	0	0	0	0	0	0	0	0	0	0	0	0	0	0	0	0	0	0	0	0	0
16:2	32:0	16:2/32:0	0	0	0	0	0	0	0	0	0	0	0	0	0	0	0	0	0	0	0	0	0	0	0	0	0	0	0	0	0	0	0	0	0	0	0	0	54.2408	0.219629	0.038036	76.7081	0.310603	0.053791	0	0	0	0	0
16:2	32:1	16:2/32:1	0	0	0	0	0	0	0	0	0	0	0	0	0	0	0	0	0	0	0	0	0	0	0	0	0	0	0	0	0	0	0	0	0	0	0	0	0	0	0	0	0	0	0	0	0	0	0
16:3	16:0	16:3/16:0	0	0	0	0	0	0	0	0	0	0	0	0	0	0	0	0	0	0	0	0	0	0	0	0	0	0	0	0	0	0	0	0	0	0	0	0	0	0	0	0	0	0	0	0	0	0	0
16:3	16:1	16:3/16:1	0	0	0	0	0	0	0	0	0	0	0	0	0	0	0	0	0	0	0	0	0	0	0	0	0	0	0	0	0	0	0	0	0	0	0	0	0	0	0	0	0	0	8.55935	0.0770004	0.00404674	6.05243	0.0546114
16:3	16:2	16:3/16:2	0	0	0	0	0	0	0	0	0	0	0	0	0	0	0	0	0	0	0	0	0	0	0	0	0	0	0	0	0	0	0	0	0	0	0	0	0	0	0	0	0	0	0	0	0	0	0
16:3	16:3	16:3/16:3	0	0	0	0	0	0	0	0	0	0	0	0	0	0	0	0	0	0	0	0	0	0	0	0	0	0	0	0	0	0	0	0	0	0	0	0	0	0	0	0	0	0	0	0	0	0	0
16:3	18:0	16:3/18:0	0	0	0	0	0	0	0	0	0	0	0	0	0	0	0	0	0	0	0	0	0	0	0	0	0	0	0	0	0	0	0	0	0	0	0	0	0	0	0	0	0	0	0	0	0	0	0
16:3	18:1	16:3/18:1	0	0	0	0	0	0	0	0	0	0	0	0	0	0	0	0	0	0	0	0	0	0	0	0	0	0	0	0	0	0	0	0	0	0	0	0	0	0	0	0	0	0	0	0	0	0	0
16:3	18:2	16:3/18:2	0	0	0	0	0	0	0	0	0	0	0	0	0	0	0	0	0	0	0	0	0	0	0	0	0	0	0	0	0	0	0	0	0	0	0	0	0	0	0	0	0	0	0	0	0	0	0
16:3	18:3	16:3/18:3	0	0	0	0	0	0	0	0	0	0	0	0	0	0	0	0	0	0	0	0	0	0	0	0	0	0	0	0	0	0	0	0	0	0	0	0	0	0	0	0	0	0	0	0	0	0	0
16:3	20:0	16:3/20:0	0	0	0	0	0	0	0	0	0	0	0	0	0	0	0	0	0	0	0	0	0	0	0	0	0	0	0	0	0	0	0	0	0	0	0	0	0	0	0	0	0	0	0	0	0	0	0
16:3	20:1	16:3/20:1	0	0	0	0	0	0	3.6289	0.0127026	0.00191929	5.13203	0.0179641	0.00271429	4.16102	0.0117725	0.00220073	5.88457	0.0166488	0.0031123	15.485	0.0331286	0.00818991	11.108	0.0235554	0.00587495	0	0	0	0	0	0	0	0	0	0	0	0	9.32633	0.0382553	0.00493262	6.60862	0.0270882	0.00349525	0	0	0	0	0
16:3	20:2	16:3/20:2	0	0	0	0	0	0	0	0	0	0	0	0	0	0	0	0	0	0	0	0	0	0	0	0	0	0	0	0	0	0	0	0	0	0	0	0	0	0	0	0	0	0	0	0	0	0	0
16:3	20:3	16:3/20:3	0	0	0	0	0	0	0	0	0	0	0	0	0	0	0	0	0	0	0	0	0	0	0	0	0	0	0	0	0	0	0	0	0	0	0	0	0	0	0	0	0	0	0	0	0	0	0
16:3	22:0	16:3/22:0	0	0	0	0	0	0	0	0	0	0	0	0	0	0	0	0	0	0	0	0	0	0	0	0	0	0	0	0	0	0	0	0	0	0	0	0	0	0	0	0	0	0	0	0	0	0	0
16:3	22:1	16:3/22:1	0	0	0	0	0	0	19.685	0.069533	0.0109635	3.35208	0.0119372	0.00186692	15.9083	0.0446673	0.00886007	11.2701	0.031622	0.00627682	11.991	0.0267256	0.00667832	16.9578	0.0377956	0.00944458	6.80752	0.0323536	0.00379142	9.62729	0.0457549	0.00536188	0	0	0	0	0	0	7.9306	0.030398	0.00441691	11.2156	0.0429893	0.00624645	0	0	0	0	0
16:3	22:2	16:3/22:2	0	0	0	0	0	0	0	0	0	0	0	0	0	0	0	0	0	0	0	0	0	0	0	0	0	0	0	0	0	0	0	0	0	0	0	0	0	0	0	0	0	0	0	0	0	0	0
16:3	22:3	16:3/22:3	0	0	0	0	0	0	0	0	0	0	0	0	0	0	0	0	0	0	0	0	0	0	0	0	0	0	0	0	0	0	0	0	0	0	0	0	0	0	0	0	0	0	0	0	0	0	0
16:3	24:0	16:3/24:0	0	0	0	0	0	0	0	0	0	0	0	0	0	0	0	0	0	0	0	0	0	0	0	0	0	0	0	0	0	0	0	0	0	0	0	0	0	0	0	0	0	0	0	0	0	0	0
16:3	24:1	16:3/24:1	0	0	0	0	0	0	0	0	0	0	0	0	0	0	0	0	0	0	0	0	0	0	0	0	0	0	0	0	0	0	0	0	0	0	0	0	0	0	0	0	0	0	27.3728	0.241113	0.016013	7.21186	0.0554204
16:3	24:2	16:3/24:2	0	0	0	0	0	0	0	0	0	0	0	0	0	0	0	0	0	0	0	0	0	0	0	0	0	0	0	0	0	0	0	0	0	0	0	0	0	0	0	0	0	0	0	0	0	0	0
16:3	24:3	16:3/24:3	0	0	0	0	0	0	0	0	0	0	0	0	0	0	0	0	0	0	0	0	0	0	0	0	0	0	0	0	0	0	0	0	0	0	0	0	0	0	0	0	0	0	0	0	0	0	0
16:3	26:0	16:3/26:0	0	0	0	0	0	0	0	0	0	0	0	0	0	0	0	0	0	0	0	0	0	0	0	0	0	0	0	0	0	0	0	0	0	0	0	0	0	0	0	0	0	0	0	0	0	0	0
16:3	26:1	16:3/26:1	0	0	0	0	0	0	0	0	0	0	0	0	0	0	0	0	0	0	0	0	0	0	0	0	0	0	0	0	0	0	0	0	0	0	0	0	0	0	0	0	0	0	0	0	0	0	0
16:3	28:0	16:3/28:0	0	0	0	0	0	0	0	0	0	0	0	0	0	0	0	0	0	0	0	0	0	0	0	0	0	0	0	0	0	0	0	0	0	0	0	0	0	0	0	0	0	0	0	0	0	0	0
16:3	28:1	16:3/28:1	0	0	0	0	0	0	0	0	0	0	0	0	0	0	0	0	0	0	0	0	0	0	0	0	0	0	0	0	0	0	0	0	0	0	0	0	0	0	0	0	0	0	0	0	0	0	0
16:3	30:0	16:3/30:0	0	0	0	0	0	0	0	0	0	0	0	0	0	0	0	0	0	0	0	0	0	0	0	0	0	0	0	0	0	0	0	0	0	0	0	0	0	0	0	0	0	0	0	0	0	0	0
16:3	30:1	16:3/30:1	0	0	0	0	0	0	0	0	0	0	0	0	0	0	0	0	0	0	0	0	0	0	0	0	0	0	0	0	0	0	0	0	0	0	0	0	0	0	0	0	0	0	0	0	0	0	0
16:3	32:0	16:3/32:0	0	0	0	0	0	0	0	0	0	0	0	0	0	0	0	0	0	0	0	0	0	0	0	0	0	0	0	0	0	0	0	0	0	0	0	0	0	0	0	0	0	0	0	0	0	0	0
16:3	32:1	16:3/32:1	0	0	0	0	0	0	0	0	0	0	0	0	0	0	0	0	0	0	0	0	0	0	0	0	0	0	0	0	0	0	0	0	0	0	0	0	0	0	0	0	0	0	0	0	0	0	0
18:0	16:0	18:0/16:0	889.356	3.31498	0.452596	38.5094	0.0622616	0.0195975	883.446	3.12075	0.449588	39.3244	0.159964	0.0200123	1325.79	3.66797	0.674697	91.3944	0.339101	0.0465109	1554	3.38542	0.790833	90.5662	0.190188	0.0460894	227.679	1.07363	0.115867	24.8038	0.0957226	0.0126227	640.936	2.50375	0.326174	42.5456	0.0819755	0.0216516	1560.33	6.36854	0.794057	79.1054	0.200682	0.0402569	806.522	7.19621	0.410441	44.2971	0.701394
18:0	16:1	18:0/16:1	91.9104	0.342986	0.0465882	1.86333	0.0120526	0.000944498	106.349	0.375587	0.0539069	1.514	0.00734694	0.000767428	131.144	0.362421	0.0664749	4.58406	0.0196587	0.0023236	129.472	0.281482	0.0656275	10.3366	0.0118594	0.00523951	25.7276	0.121863	0.013041	2.35691	0.0138366	0.00119469	57.9	0.225166	0.0293487	6.82704	0.00940505	0.00346053	287.239	1.17225	0.145597	24.5636	0.0872223	0.012451	138.489	1.2309	0.0701982	5.68868	0.0142482
18:0	16:2	18:0/16:2	8.21798	0.0308534	0.00414902	1.06927	0.00539914	0.000539845	11.1353	0.0393144	0.0056219	0.860439	0.00294525	0.00043441	13.4186	0.0370685	0.00677465	0.141279	0.00117819	7.13275e-05	16.9586	0.0366981	0.00856192	3.77784	0.00683389	0.00190732	1.37424	0.00643318	0.000693814	1.05137	0.00484365	0.000530808	8.71497	0.0339965	0.00439993	0.76654	0.00128818	0.000387003	26.7065	0.109073	0.0134833	1.41563	0.00533901	0.00071471	16.9251	0.150116	0.00854501	2.91834	0.0231726
18:0	16:3	18:0/16:3	7.24661	0.0270393	0.00364399	0.206732	0.00100562	0.000103956	6.86987	0.0242547	0.00345455	0.247442	0.000719734	0.000124428	9.03056	0.0249212	0.00454106	0.714046	0.00179225	0.000359062	7.1548	0.0155813	0.00359782	1.78261	0.00395296	0.000896396	0	0	0	0	0	0	49.0696	0.178864	0.0246749	54.7465	0.193513	0.0275296	11.6065	0.0472817	0.0058364	1.09831	0.00264416	0.000552292	9.3019	0.0824754	0.00467751	0.910073	0.00485786
18:0	18:0	18:0/18:0	349.07	1.30388	0.187435	2.51957	0.0692684	0.0013529	352.939	1.24665	0.189512	11.8948	0.050289	0.00638701	523.124	1.44665	0.280894	26.2778	0.107109	0.01411	1013.36	2.20616	0.544128	63.6881	0.105814	0.0341977	198.12	0.934242	0.106382	19.7821	0.0714064	0.0106221	610.25	2.38443	0.327677	35.4764	0.058291	0.0190493	929.011	3.79316	0.498838	43.3151	0.136171	0.0232583	543.411	4.84576	0.291788	23.9856	0.410521
18:0	18:1	18:0/18:1	697.674	2.60295	0.373214	17.0407	0.0808298	0.00911577	656.52	2.31821	0.351198	9.56827	0.0185042	0.00511845	1008.04	2.78374	0.539242	8.84695	0.0487641	0.00473259	1447.13	3.14722	0.774126	113.41	0.152385	0.0606673	471.892	2.23001	0.252434	14.202	0.0734257	0.00759724	773.234	3.02119	0.413634	44.1131	0.0649442	0.0235979	1869.86	7.62125	1.00026	130.144	0.184504	0.0696191	817.319	7.26382	0.437216	34.1907	0.0628344
18:0	18:2	18:0/18:2	475.974	1.7768	0.253658	6.90326	0.0734195	0.00367891	531.392	1.87621	0.283191	16.8073	0.0487108	0.00895702	753.073	2.07843	0.401331	30.1066	0.0549223	0.0160445	1231.28	2.67634	0.656177	156.784	0.291277	0.083554	238.981	1.13082	0.127359	12.5755	0.0831572	0.00670178	564.391	2.20833	0.300777	27.5085	0.108147	0.0146599	2154.61	8.80046	1.14824	128.243	0.506117	0.0683437	919.388	8.16021	0.489964	66.6994	0.270211
18:0	18:3	18:0/18:3	103.736	0.387185	0.0550745	3.06679	0.0174338	0.00162818	111.116	0.392152	0.0589922	10.8337	0.0358648	0.0057517	151.384	0.41792	0.080371	6.20877	0.0152431	0.00329628	238.89	0.519178	0.126828	33.3779	0.0636151	0.0177206	62.3722	0.295255	0.0331139	4.6432	0.0277979	0.00246511	141.623	0.552365	0.0751887	11.2731	0.00219586	0.00598496	321.328	1.31205	0.170596	16.9503	0.0584807	0.00899903	192.211	1.70595	0.102046	15.9477	0.0884198
18:0	20:0	18:0/20:0	152.052	0.567108	0.0859107	4.58126	0.0143057	0.00258845	174.836	0.617431	0.0987838	4.57001	0.0172242	0.0025821	200.24	0.552973	0.113138	1.50238	0.00954903	0.000848858	394.985	0.859962	0.22317	16.1791	0.00706771	0.00914132	149.858	0.707079	0.084671	11.4519	0.0373176	0.00647045	271.535	1.06403	0.15342	12.1637	0.0738403	0.00687259	236.415	0.965304	0.133577	19.8662	0.0746047	0.0112246	162.272	1.4447	0.0916852	7.34936	0.0892935
18:0	20:1	18:0/20:1	543.748	2.02881	0.306127	14.8183	0.0711862	0.00834261	578.365	2.04208	0.325615	20.2945	0.0615496	0.0114256	701.209	1.93282	0.394776	58.3143	0.111552	0.0328305	813.4	1.76997	0.457939	54.5609	0.0765987	0.0307174	597.026	2.82303	0.336122	11.4056	0.117334	0.00642128	605.84	2.36035	0.341084	71.1964	0.184938	0.0400831	768.226	3.13925	0.432506	54.1474	0.233279	0.0304846	491.598	4.36294	0.276766	39.6864	0.206738
18:0	20:2	18:0/20:2	87.4484	0.325011	0.0490566	8.1126	0.0130946	0.00455098	89.7612	0.317044	0.050354	5.37299	0.0201616	0.00301413	110.321	0.30452	0.0618877	2.90349	0.00167342	0.00162879	124.372	0.272025	0.0697698	11.4157	0.0339443	0.00640392	71.8792	0.338471	0.0403226	11.4325	0.0454181	0.00641334	78.0933	0.306568	0.0438086	3.94522	0.0299958	0.00221318	46.2878	0.188894	0.0259664	7.39942	0.0284369	0.00415091	36.6776	0.32595	0.0205753	1.62227	0.00436562
18:0	20:3	18:0/20:3	12.5235	0.0464717	0.00700018	1.82238	0.00499963	0.00101864	12.3258	0.043503	0.00688962	1.32092	0.00441965	0.000738344	16.5479	0.0455731	0.00924962	2.02841	0.00443088	0.0011338	14.0711	0.0308079	0.00786519	1.80526	0.00492	0.00100907	6.47279	0.0306266	0.00361804	0.748868	0.00385006	0.000418588	11.8651	0.0464196	0.00663215	0.536845	0.00198393	0.000300076	5.8492	0.024068	0.00326948	4.13647	0.0171675	0.00231213	5.90096	0.0522325	0.00329841	0.819191	0.00528161
18:0	22:0	18:0/22:0	10.0834	0.0377195	0.00598007	0.847407	0.00415448	0.000502565	11.9886	0.0423625	0.00710998	1.61629	0.00593031	0.000958559	17.6919	0.0488349	0.0104924	0.954275	0.00232968	0.000565944	91.9963	0.20045	0.0545595	2.40082	0.00512912	0.00142383	26.158	0.123318	0.0155133	2.89932	0.0106462	0.00171947	55.6787	0.217796	0.0330209	2.80192	0.00977366	0.00166171	33.8286	0.137742	0.0200625	3.17704	0.00641278	0.00188418	22.096	0.197019	0.0131043	1.03806	0.0167773
18:0	22:1	18:0/22:1	29.5408	0.110295	0.01746	1.06789	0.00608878	0.000631173	37.3379	0.131777	0.0220684	3.5724	0.0118318	0.00211145	37.9229	0.104429	0.0224142	4.6865	0.0101958	0.00276994	60.7712	0.132274	0.0359186	5.42616	0.0103787	0.00320711	58.4508	0.276563	0.0345471	2.75098	0.0193026	0.00162596	52.9897	0.206847	0.0313194	4.08058	0.00798819	0.00241181	70.5709	0.288843	0.0417106	4.06517	0.0240163	0.0024027	41.223	0.366185	0.0243647	2.31314	0.00796098
18:0	22:2	18:0/22:2	22.0539	0.0822433	0.0129904	1.06569	0.00340536	0.000627726	24.0122	0.0847903	0.0141439	2.39415	0.00841252	0.00141023	21.0179	0.0580464	0.0123802	1.49678	0.0043526	0.000881651	27.376	0.0598928	0.0161253	6.38468	0.0152124	0.00376077	26.585	0.124916	0.0156594	6.81489	0.0288696	0.00401418	17.1773	0.0672699	0.010118	0.885542	0.00440795	0.000521611	7.24702	0.0298204	0.00426871	1.58139	0.00758529	0.000931488	5.41123	0.0480519	0.00318738	0.371775	0.00175872
18:0	22:3	18:0/22:3	4.90131	0.018227	0.00287714	0.429982	0.000788048	0.000252406	4.20191	0.0148363	0.00246658	0.102469	0.000267911	6.01509e-05	3.25818	0.00894267	0.0019126	2.31464	0.00633023	0.00135873	1.84289	0.00414023	0.00108181	2.60625	0.00585517	0.0015299	1.26135	0.00577445	0.000740432	1.78382	0.0081663	0.00104713	0	0	0	0	0	0	1.81282	0.00694854	0.00106415	2.56371	0.00982671	0.00150493	0	0	0	0	0
18:0	24:0	18:0/24:0	3.49736	0.0130754	0.00217226	0.277716	0.00135275	0.000172494	3.1612	0.0111585	0.00196347	0.21208	0.000672	0.000131726	7.26364	0.0200872	0.00451156	0.628743	0.00208502	0.000390522	40.7955	0.0889535	0.0253387	1.89806	0.00540102	0.00117892	13.9352	0.0656322	0.00865539	2.1081	0.00829883	0.00130937	26.1248	0.101399	0.0162265	4.01096	0.0083573	0.00249127	19.8334	0.0807748	0.0123188	1.65807	0.00249326	0.00102985	14.1937	0.126688	0.00881594	1.83571	0.0195009
18:0	24:1	18:0/24:1	0	0	0	0	0	0	4.69871	0.0166003	0.00290897	0.443136	0.0016509	0.000274345	6.89312	0.0190195	0.00426753	0.425194	0.000915908	0.000263237	18.3895	0.0400562	0.011385	1.01935	0.00201458	0.000631076	10.1372	0.0480137	0.00627592	0.886137	0.00529952	0.000548607	11.579	0.0453079	0.00716857	1.52743	0.00591682	0.000945633	18.6969	0.0765948	0.0115752	4.42246	0.0184908	0.00273794	10.2065	0.0907357	0.00631886	0.975663	0.00795939
18:0	24:2	18:0/24:2	0	0	0	0	0	0	4.17028	0.0147341	0.00257341	0.579266	0.00209129	0.000357456	1.08075	0.00305769	0.000666913	1.52841	0.00432422	0.000943158	3.92035	0.00877184	0.00241918	2.77384	0.00620515	0.00171169	5.89154	0.0277509	0.00363557	1.20521	0.00516694	0.000743716	0	0	0	0	0	0	0	0	0	0	0	0	0	0	0	0	0
18:0	24:3	18:0/24:3	0	0	0	0	0	0	0	0	0	0	0	0	0	0	0	0	0	0	0	0	0	0	0	0	0	0	0	0	0	0	0	0	0	0	0	0	0	0	0	0	0	0	0	0	0	0	0
18:0	26:0	18:0/26:0	0	0	0	0	0	0	1.43536	0.00507491	0.00093179	0.363625	0.00131426	0.000236054	1.21853	0.00342471	0.000791028	0.873742	0.00246095	0.000567205	4.66221	0.0101686	0.00302656	0.457429	0.00111816	0.000296948	0.747187	0.00342061	0.00048505	1.05668	0.00483747	0.000685965	1.83547	0.00709747	0.00119153	1.39517	0.00515593	0.000905697	3.53771	0.0144297	0.00229657	0.337004	0.00114646	0.000218772	3.06354	0.0272151	0.00198875	0.167562	0.000604523
18:0	26:1	18:0/26:1	0	0	0	0	0	0	0	0	0	0	0	0	0	0	0	0	0	0	0	0	0	0	0	0	0	0	0	0	0	0	0	0	0	0	0	0	0	0	0	0	0	0	0	0	0	0	0
18:0	28:0	18:0/28:0	0	0	0	0	0	0	0	0	0	0	0	0	0	0	0	0	0	0	0	0	0	0	0	0	0	0	0	0	0	0	0	0	0	0	0	0	0	0	0	0	0	0	0	0	0	0	0
18:0	28:1	18:0/28:1	0	0	0	0	0	0	0	0	0	0	0	0	0	0	0	0	0	0	0	0	0	0	0	0	0	0	0	0	0	0	0	0	0	0	0	0	0	0	0	0	0	0	0	0	0	0	0
18:0	30:0	18:0/30:0	0	0	0	0	0	0	0	0	0	0	0	0	0	0	0	0	0	0	0	0	0	0	0	0	0	0	0	0	0	0	0	0	0	0	0	0	0	0	0	0	0	0	0	0	0	0	0
18:0	30:1	18:0/30:1	0	0	0	0	0	0	0	0	0	0	0	0	0	0	0	0	0	0	0	0	0	0	0	0	0	0	0	0	0	0	0	0	0	0	0	0	0	0	0	0	0	0	0	0	0	0	0
18:0	32:0	18:0/32:0	0	0	0	0	0	0	0	0	0	0	0	0	0	0	0	0	0	0	0	0	0	0	0	0	0	0	0	0	0	0	0	0	0	0	0	0	0	0	0	0	0	0	0	0	0	0	0
18:0	32:1	18:0/32:1	0	0	0	0	0	0	0	0	0	0	0	0	0	0	0	0	0	0	0	0	0	0	0	0	0	0	0	0	0	0	0	0	0	0	0	0	0	0	0	0	0	0	0	0	0	0	0
18:1	16:0	18:1/16:0	606.98	2.26047	0.30767	36.1951	0.0390724	0.0183468	607.879	2.14695	0.308126	18.0469	0.0736416	0.00914772	933.068	2.57999	0.47296	42.9418	0.17967	0.0217666	1092.4	2.37728	0.553722	89.0079	0.154494	0.0451169	188.052	0.886585	0.095321	20.9422	0.0790922	0.0106153	456.989	1.7886	0.231642	24.311	0.1048	0.0123229	342.661	1.3974	0.17369	19.6667	0.00271745	0.00996879	132.165	1.17545	0.0669928	3.62072	0.0256955
18:1	16:1	18:1/16:1	42.2093	0.157398	0.0213102	1.96746	0.00597611	0.000993312	51.0589	0.180214	0.0257782	4.01305	0.0129156	0.00202607	65.6897	0.181325	0.0331648	1.76573	0.00149545	0.000891466	82.6141	0.17963	0.0417094	8.17525	0.0133682	0.00412744	10.2432	0.0482236	0.00517147	1.73433	0.00696313	0.000875612	29.143	0.114255	0.0147134	0.697626	0.00780753	0.000352211	45.133	0.183212	0.0227864	7.4309	0.0235488	0.00375165	21.4509	0.191172	0.0108299	0.969634	0.0148148
18:1	16:2	18:1/16:2	8.30881	0.0309574	0.00417813	0.446061	0.000742704	0.000224304	9.18116	0.0324226	0.00461679	1.30548	0.00462149	0.000656465	12.6743	0.0349395	0.00637333	1.34311	0.00308772	0.000675389	16.9189	0.0365905	0.00850774	4.02655	0.00734765	0.00202477	0	0	0	0	0	0	10.6485	0.040702	0.00535464	3.62912	0.0109905	0.00182492	2.79781	0.010724	0.00140689	3.9567	0.0151661	0.00198965	4.11308	0.0368529	0.00206828	2.94158	0.0261228
18:1	16:3	18:1/16:3	2.22548	0.00790807	0.00111461	3.1473	0.0111837	0.00157629	5.23816	0.0184827	0.00262348	0.643167	0.0021408	0.000322123	7.62798	0.0211116	0.00382039	0.821897	0.00265351	0.000411638	0	0	0	0	0	0	0	0	0	0	0	0	4.63485	0.0165828	0.00232132	6.55467	0.0234517	0.00328284	0	0	0	0	0	0	0	0	0	0	0
18:1	18:0	18:1/18:0	207.822	0.773462	0.111172	14.891	0.0194826	0.0079658	221.172	0.78109	0.118314	2.77903	0.0137387	0.00148661	305.832	0.845596	0.163602	14.5597	0.059348	0.00778855	626.841	1.36362	0.335322	51.4224	0.0801497	0.0275079	132.82	0.62708	0.0710509	6.71949	0.0178825	0.00359453	326.033	1.27411	0.174408	18.491	0.0350172	0.00989157	190.401	0.776375	0.101853	13.0906	0.0284265	0.00700268	79.5548	0.707289	0.042557	4.6543	0.0343717
18:1	18:1	18:1/18:1	588.792	2.19339	0.313781	33.9216	0.0579018	0.0180777	536.529	1.89434	0.285929	15.9827	0.0445774	0.00851756	912.792	2.52103	0.486449	3.97779	0.0566314	0.00211986	1451.22	3.15429	0.773387	142.373	0.211965	0.0758741	347.28	1.63843	0.185074	26.9763	0.0878531	0.0143763	592.265	2.3131	0.315632	37.9062	0.0457658	0.0202011	405.682	1.65338	0.216198	27.9347	0.0287268	0.014887	153.895	1.36785	0.0820144	8.85797	0.0560742
18:1	18:2	18:1/18:2	187.565	0.698049	0.0995795	12.8887	0.01157	0.00684271	210.313	0.742322	0.111657	15.9317	0.0512634	0.00845829	330.924	0.913682	0.17569	11.1791	0.0291625	0.0059351	633.51	1.37381	0.336336	93.3069	0.146982	0.0495374	89.1044	0.420768	0.0473062	10.2584	0.0467144	0.00544624	256.573	0.99938	0.136217	24.9016	0.0281987	0.0132205	290.056	1.18095	0.153993	25.1145	0.0400337	0.0133335	89.9659	0.799793	0.0477636	4.04556	0.0232674
18:1	18:3	18:1/18:3	80.9044	0.301799	0.0427897	2.33891	0.00896721	0.00123703	76.882	0.271248	0.0406623	11.0871	0.037462	0.00586388	119.886	0.330871	0.0634069	11.9765	0.031962	0.00633428	185.228	0.401912	0.0979658	24.8347	0.0385393	0.0131349	40.9062	0.193808	0.021635	5.13232	0.027657	0.00271445	93.1639	0.363101	0.0492737	8.3341	0.00521142	0.00440784	85.2974	0.34626	0.0451131	12.2542	0.0311041	0.00648113	32.2874	0.285699	0.0170765	4.69818	0.0308758
18:1	20:0	18:1/20:0	106.98	0.397819	0.0602288	8.97197	0.0132305	0.00505115	127.061	0.448648	0.0715346	2.66682	0.00677487	0.0015014	133.01	0.367093	0.0748835	4.57247	0.00531615	0.00257427	333.292	0.725901	0.187641	10.9355	0.00994814	0.0061566	119.416	0.563292	0.0672305	11.1066	0.0396981	0.00625291	198.407	0.776832	0.111702	9.55714	0.0464428	0.0053806	54.0084	0.220457	0.0304063	2.44162	0.00521794	0.00137461	29.2622	0.260288	0.0164744	0.827917	0.00733251
18:1	20:1	18:1/20:1	1192.01	4.43966	0.668692	68.8138	0.0824841	0.0386029	1258.42	4.44277	0.705948	51.7775	0.152237	0.029046	1546.41	4.26564	0.8675	95.3274	0.182089	0.0534765	2474.69	5.38783	1.38825	100.845	0.0210064	0.0565718	1280.57	6.05259	0.718368	24.2039	0.180649	0.0135778	1390.71	5.46385	0.780157	53.4832	0.528307	0.0300028	388.317	1.58365	0.217837	22.0314	0.0029288	0.0123591	214.047	1.90282	0.120076	9.93145	0.0577245
18:1	20:2	18:1/20:2	138.819	0.515019	0.0775945	17.2639	0.0380361	0.00964984	141.834	0.500707	0.0792796	8.05831	0.0256958	0.00450428	184.72	0.509179	0.103252	17.2148	0.0372727	0.00962241	281.807	0.611833	0.157519	35.4847	0.0565419	0.0198345	96.7418	0.457755	0.0540749	5.18284	0.0343802	0.00289701	138.398	0.540297	0.0773593	17.3178	0.0580594	0.00967997	99.3751	0.403657	0.0555468	12.6879	0.0302517	0.00709206	49.6225	0.440245	0.0277371	5.79854	0.0396402
18:1	20:3	18:1/20:3	21.0851	0.0787831	0.0117433	1.57869	0.00736893	0.000879246	20.5998	0.0727105	0.011473	1.54699	0.00499485	0.000861591	29.2524	0.0807667	0.016292	0.813575	0.00206668	0.000453117	26.9711	0.0586128	0.0150214	2.96284	0.00486664	0.00165014	15.932	0.0755491	0.00887327	5.04151	0.0244779	0.00280785	22.2979	0.087254	0.0124187	2.85849	0.0110797	0.00159202	10.6459	0.0434694	0.00592921	7.64979	0.0307995	0.00426051	4.52303	0.0407627	0.00251908	3.31404	0.0294237
18:1	22:0	18:1/22:0	8.34597	0.0314893	0.00493285	1.51417	0.00752621	0.000894946	9.33531	0.0329861	0.0055176	1.14687	0.0042289	0.000677852	11.8539	0.0328461	0.0070062	1.76692	0.00551501	0.00104433	86.2463	0.188049	0.0509755	0.650807	0.00694342	0.000384657	24.6219	0.116006	0.0145527	3.40969	0.013213	0.00201528	45.9332	0.179944	0.0271486	1.3862	0.0103576	0.000819306	3.81748	0.0155624	0.00225631	2.76476	0.0110645	0.0016341	1.18408	0.0111561	0.000699843	1.67454	0.0157772
18:1	22:1	18:1/22:1	83.0737	0.308114	0.0489329	10.7606	0.0244263	0.00633834	95.039	0.335573	0.0559808	7.43724	0.0258191	0.00438076	98.104	0.27044	0.0577862	7.89193	0.0149193	0.00464859	198.869	0.433757	0.11714	5.48627	0.0228397	0.00323158	148.497	0.700931	0.0874694	9.34281	0.0301176	0.0055032	128.043	0.503786	0.075421	10.1966	0.0643569	0.00600608	36.978	0.149943	0.0217811	7.72072	0.0268905	0.00454774	20.3698	0.180827	0.0119984	2.68395	0.0203214
18:1	22:2	18:1/22:2	17.942	0.0674511	0.0105322	3.36996	0.0148903	0.00197822	15.9356	0.0562113	0.00935442	3.32083	0.0114718	0.00194937	20.762	0.0572896	0.0121876	1.52355	0.00371378	0.000894349	27.7894	0.0606755	0.0163128	1.60059	0.00517448	0.000939568	18.8652	0.089343	0.0110742	1.5534	0.00940703	0.000911866	13.3234	0.0523558	0.00782101	0.221642	0.004981	0.000130107	6.32209	0.0254412	0.00371115	5.09483	0.0196428	0.00299074	6.57392	0.0581301	0.00385899	1.13215	0.00811177
18:1	22:3	18:1/22:3	0	0	0	0	0	0	0	0	0	0	0	0	0	0	0	0	0	0	0	0	0	0	0	0	0	0	0	0	0	0	0	0	0	0	0	0	0	0	0	0	0	0	0	0	0	0	0
18:1	24:0	18:1/24:0	1.25591	0.00505968	0.000777533	1.77612	0.00715546	0.0010996	1.8017	0.00639057	0.00111543	1.27402	0.00451914	0.000788744	2.82028	0.00777633	0.00174603	2.02488	0.00563706	0.0012536	44.745	0.0976607	0.0277016	1.65533	0.00668602	0.00102481	14.0173	0.0660843	0.00867812	1.63751	0.00618377	0.00101378	24.643	0.0961908	0.0152565	2.4981	0.007382	0.00154657	1.32363	0.00581296	0.000819461	1.8719	0.00822076	0.00115889	0	0	0	0	0
18:1	24:1	18:1/24:1	0	0	0	0	0	0	2.60951	0.00928761	0.00161029	3.69041	0.0131347	0.00227729	8.62368	0.0237974	0.00532153	0.513951	0.00117665	0.000317151	31.4013	0.0684122	0.0193772	0.823647	0.00140855	0.000508259	16.8592	0.079532	0.0104035	1.54787	0.00557028	0.000955166	14.3412	0.0559999	0.0088497	1.02395	0.00199248	0.000631861	0	0	0	0	0	0	0	0	0	0	0
18:1	24:2	18:1/24:2	0	0	0	0	0	0	0	0	0	0	0	0	0	0	0	0	0	0	0	0	0	0	0	0	0	0	0	0	0	0	0	0	0	0	0	0	0	0	0	0	0	0	0	0	0	0	0
18:1	24:3	18:1/24:3	0	0	0	0	0	0	0	0	0	0	0	0	0	0	0	0	0	0	0	0	0	0	0	0	0	0	0	0	0	0	0	0	0	0	0	0	0	0	0	0	0	0	0	0	0	0	0
18:1	26:0	18:1/26:0	0	0	0	0	0	0	0	0	0	0	0	0	0	0	0	0	0	0	0	0	0	0	0	0	0	0	0	0	0	0	0	0	0	0	0	0	0	0	0	0	0	0	0	0	0	0	0
18:1	26:1	18:1/26:1	0	0	0	0	0	0	0	0	0	0	0	0	0	0	0	0	0	0	0	0	0	0	0	0	0	0	0	0	0	0	0	0	0	0	0	0	0	0	0	0	0	0	0	0	0	0	0
18:1	28:0	18:1/28:0	0	0	0	0	0	0	0	0	0	0	0	0	0	0	0	0	0	0	0	0	0	0	0	0	0	0	0	0	0	0	0	0	0	0	0	0	0	0	0	0	0	0	0	0	0	0	0
18:1	28:1	18:1/28:1	0	0	0	0	0	0	0	0	0	0	0	0	0	0	0	0	0	0	0	0	0	0	0	0	0	0	0	0	0	0	0	0	0	0	0	0	0	0	0	0	0	0	0	0	0	0	0
18:1	30:0	18:1/30:0	0	0	0	0	0	0	0	0	0	0	0	0	0	0	0	0	0	0	0	0	0	0	0	0	0	0	0	0	0	0	0	0	0	0	0	0	0	0	0	0	0	0	0	0	0	0	0
18:1	30:1	18:1/30:1	0	0	0	0	0	0	0	0	0	0	0	0	0	0	0	0	0	0	0	0	0	0	0	0	0	0	0	0	0	0	0	0	0	0	0	0	0	0	0	0	0	0	0	0	0	0	0
18:1	32:0	18:1/32:0	0	0	0	0	0	0	0	0	0	0	0	0	0	0	0	0	0	0	0	0	0	0	0	0	0	0	0	0	0	0	0	0	0	0	0	0	0	0	0	0	0	0	0	0	0	0	0
18:1	32:1	18:1/32:1	0	0	0	0	0	0	0	0	0	0	0	0	0	0	0	0	0	0	0	0	0	0	0	0	0	0	0	0	0	0	0	0	0	0	0	0	0	0	0	0	0	0	0	0	0	0	0
18:2	16:0	18:2/16:0	92.0116	0.341896	0.046454	9.12275	0.0165674	0.00460581	107.294	0.378861	0.0541694	1.80534	0.00435268	0.000911465	168.665	0.465583	0.0851542	5.66367	0.010734	0.00285942	200.585	0.435703	0.101269	20.5199	0.0273005	0.0103599	23.2877	0.110423	0.0117573	3.4997	0.0190179	0.0017669	74.7033	0.291874	0.0377155	4.48762	0.00775669	0.00226567	101.357	0.41225	0.0511722	18.6307	0.0674246	0.00940609	38.2973	0.33978	0.0193352	3.19159	0.0151132
18:2	16:1	18:2/16:1	10.6335	0.0399145	0.00534708	7.79324	0.0286082	0.00391887	19.5117	0.0688761	0.00981157	1.19413	0.00374873	0.000600474	22.3119	0.0616497	0.0112197	0.957919	0.00346752	0.000481694	29.7911	0.0648716	0.0149806	1.31407	0.00171559	0.000660788	0	0	0	0	0	0	0	0	0	0	0	0	11.989	0.0496779	0.00602872	8.63555	0.0367694	0.00434243	7.18447	0.0641831	0.00361274	5.24769	0.0461008
18:2	16:2	18:2/16:2	0	0	0	0	0	0	0	0	0	0	0	0	0	0	0	0	0	0	0	0	0	0	0	0	0	0	0	0	0	0	0	0	0	0	0	0	0	0	0	0	0	0	0	0	0	0	0
18:2	16:3	18:2/16:3	0	0	0	0	0	0	0	0	0	0	0	0	0	0	0	0	0	0	0	0	0	0	0	0	0	0	0	0	0	0	0	0	0	0	0	0	0	0	0	0	0	0	0	0	0	0	0
18:2	18:0	18:2/18:0	40.0019	0.14904	0.021318	3.03794	0.00835741	0.00161899	43.4047	0.153283	0.0231314	1.81956	0.0065907	0.000969684	62.0595	0.171675	0.033073	4.63581	0.0162762	0.00247053	148.382	0.323011	0.0790762	7.46719	0.00813039	0.00397944	24.6996	0.116618	0.013163	1.47393	0.00505534	0.000785492	62.9401	0.245071	0.0335423	6.40822	0.00809787	0.00341509	59.168	0.240774	0.0315321	12.9485	0.0491888	0.00690057	26.5723	0.236175	0.014161	1.20703	0.00515134
18:2	18:1	18:2/18:1	94.271	0.351444	0.0500492	4.84305	0.0132273	0.00257121	87.1537	0.307568	0.0462706	9.35139	0.0311754	0.00496473	166.003	0.458331	0.0881326	8.66992	0.0235007	0.00460293	379.991	0.826184	0.20174	29.9599	0.0347223	0.0159059	57.4326	0.271795	0.0304914	4.05983	0.0239877	0.0021554	137.251	0.536387	0.0728674	8.46846	0.0210901	0.00449597	174.352	0.7083	0.092565	23.6215	0.0592713	0.0125408	68.4486	0.608169	0.0363399	6.08975	0.0453493
18:2	18:2	18:2/18:2	35.4822	0.132466	0.0187662	0.987747	0.00654137	0.000522412	39.5157	0.139487	0.0208995	3.97857	0.0135538	0.00210424	66.4757	0.183403	0.0351585	5.52974	0.0136022	0.00292464	138.874	0.302146	0.0734495	16.2988	0.0322543	0.00862033	19.8254	0.0937454	0.0104855	0.366597	0.00386416	0.00019389	57.4087	0.223276	0.030363	6.60791	0.00870466	0.00349487	77.0284	0.31251	0.0407397	12.7827	0.0358896	0.00676069	27.7104	0.246555	0.0146558	0.803054	0.00918108
18:2	18:3	18:2/18:3	0	0	0	0	0	0	13.6175	0.048117	0.00717475	1.16017	0.00441769	0.000611266	18.2562	0.0503112	0.00961877	1.74505	0.00363954	0.000919425	33.0982	0.0721289	0.0174387	10.0934	0.0225944	0.00531797	0	0	0	0	0	0	12.7504	0.0517822	0.00671788	9.36163	0.0372356	0.00493242	14.6311	0.0598825	0.00770876	10.4211	0.0423435	0.00549064	0	0	0	0	0
18:2	20:0	18:2/20:0	37.3352	0.139434	0.0209442	3.71974	0.0151337	0.00208669	38.0548	0.134412	0.0213479	1.48258	0.00594381	0.000831694	44.4927	0.122838	0.0249594	0.825275	0.00113681	0.000462961	86.0906	0.187926	0.0482948	3.35479	0.0133814	0.00188196	34.319	0.16203	0.0192522	3.04285	0.0129755	0.00170697	49.0934	0.191415	0.0275403	4.34288	0.00489347	0.00243625	13.6963	0.0564078	0.00768329	9.69175	0.0403657	0.00543685	0	0	0	0	0
18:2	20:1	18:2/20:1	340.93	1.26724	0.190567	37.6373	0.0934893	0.0210378	388.225	1.37085	0.217003	20.0595	0.0690216	0.0112125	497.006	1.37048	0.277807	40.8684	0.0885988	0.0228439	757.973	1.65374	0.423677	12.9236	0.0882379	0.00722377	258.147	1.22061	0.144294	22.631	0.115459	0.0126498	350.428	1.36466	0.195876	35.583	0.0509777	0.0198895	266.392	1.08478	0.148903	48.5403	0.172367	0.0271321	128.835	1.14501	0.072014	12.0095	0.094179
18:2	20:2	18:2/20:2	43.4279	0.161501	0.0241869	3.82282	0.00709621	0.0021291	48.1029	0.169796	0.0267907	5.01787	0.0171116	0.00279468	66.7697	0.183813	0.0371871	9.74117	0.0228383	0.0054253	57.4078	0.124415	0.031973	11.5318	0.0215868	0.00642256	28.7865	0.1368	0.0160325	7.53925	0.0378849	0.00419895	41.8837	0.158876	0.0233269	18.2803	0.0589629	0.0101811	18.6187	0.075427	0.0103696	14.0817	0.0551872	0.00784273	17.5246	0.154411	0.00976025	5.90868	0.047337
18:2	20:3	18:2/20:3	0	0	0	0	0	0	0	0	0	0	0	0	0	0	0	0	0	0	0	0	0	0	0	0	0	0	0	0	0	0	12.8776	0.0460743	0.00714617	18.2117	0.0651589	0.0101062	0	0	0	0	0	0	0	0	0	0	0
18:2	22:0	18:2/22:0	0	0	0	0	0	0	0	0	0	0	0	0	0	0	0	0	0	0	9.74512	0.0218933	0.00574017	13.7817	0.0309618	0.00811783	0	0	0	0	0	0	0	0	0	0	0	0	0	0	0	0	0	0	0	0	0	0	0
18:2	22:1	18:2/22:1	45.2672	0.16761	0.0265725	7.45299	0.0194027	0.00437501	48.6184	0.171607	0.0285397	4.81518	0.0162518	0.00282658	61.1396	0.168137	0.0358898	14.7263	0.0382181	0.00864457	79.8367	0.173759	0.0468653	7.10657	0.0133916	0.00417166	45.9561	0.21676	0.0269769	4.68006	0.0180565	0.00274726	41.3857	0.162058	0.024294	4.17548	0.0175051	0.00245107	22.8747	0.0943899	0.0134278	16.2361	0.0681194	0.00953084	12.9387	0.116174	0.00759518	9.17423	0.08215
18:2	22:2	18:2/22:2	0	0	0	0	0	0	0	0	0	0	0	0	0	0	0	0	0	0	0	0	0	0	0	0	0	0	0	0	0	0	0	0	0	0	0	0	0	0	0	0	0	0	0	0	0	0	0
18:2	22:3	18:2/22:3	0	0	0	0	0	0	0	0	0	0	0	0	0	0	0	0	0	0	0	0	0	0	0	0	0	0	0	0	0	0	0	0	0	0	0	0	0	0	0	0	0	0	0	0	0	0	0
18:2	24:0	18:2/24:0	0	0	0	0	0	0	0	0	0	0	0	0	0	0	0	0	0	0	0	0	0	0	0	0	0	0	0	0	0	0	0	0	0	0	0	0	0	0	0	0	0	0	0	0	0	0	0
18:2	24:1	18:2/24:1	0	0	0	0	0	0	0	0	0	0	0	0	0	0	0	0	0	0	0	0	0	0	0	0	0	0	0	0	0	0	0	0	0	0	0	0	0	0	0	0	0	0	0	0	0	0	0
18:2	24:2	18:2/24:2	0	0	0	0	0	0	0	0	0	0	0	0	0	0	0	0	0	0	0	0	0	0	0	0	0	0	0	0	0	0	0	0	0	0	0	0	0	0	0	0	0	0	0	0	0	0	0
18:2	24:3	18:2/24:3	0	0	0	0	0	0	0	0	0	0	0	0	0	0	0	0	0	0	0	0	0	0	0	0	0	0	0	0	0	0	0	0	0	0	0	0	0	0	0	0	0	0	0	0	0	0	0
18:2	26:0	18:2/26:0	0	0	0	0	0	0	0	0	0	0	0	0	0	0	0	0	0	0	0	0	0	0	0	0	0	0	0	0	0	0	0	0	0	0	0	0	0	0	0	0	0	0	0	0	0	0	0
18:2	26:1	18:2/26:1	0	0	0	0	0	0	0	0	0	0	0	0	0	0	0	0	0	0	0	0	0	0	0	0	0	0	0	0	0	0	0	0	0	0	0	0	0	0	0	0	0	0	0	0	0	0	0
18:2	28:0	18:2/28:0	0	0	0	0	0	0	0	0	0	0	0	0	0	0	0	0	0	0	0	0	0	0	0	0	0	0	0	0	0	0	0	0	0	0	0	0	0	0	0	0	0	0	0	0	0	0	0
18:2	28:1	18:2/28:1	0	0	0	0	0	0	0	0	0	0	0	0	0	0	0	0	0	0	0	0	0	0	0	0	0	0	0	0	0	0	0	0	0	0	0	0	0	0	0	0	0	0	0	0	0	0	0
18:2	30:0	18:2/30:0	0	0	0	0	0	0	0	0	0	0	0	0	0	0	0	0	0	0	0	0	0	0	0	0	0	0	0	0	0	0	0	0	0	0	0	0	0	0	0	0	0	0	0	0	0	0	0
18:2	30:1	18:2/30:1	0	0	0	0	0	0	0	0	0	0	0	0	0	0	0	0	0	0	0	0	0	0	0	0	0	0	0	0	0	0	0	0	0	0	0	0	0	0	0	0	0	0	0	0	0	0	0
18:2	32:0	18:2/32:0	0	0	0	0	0	0	0	0	0	0	0	0	0	0	0	0	0	0	0	0	0	0	0	0	0	0	0	0	0	0	0	0	0	0	0	0	0	0	0	0	0	0	0	0	0	0	0
18:2	32:1	18:2/32:1	0	0	0	0	0	0	0	0	0	0	0	0	0	0	0	0	0	0	0	0	0	0	0	0	0	0	0	0	0	0	0	0	0	0	0	0	0	0	0	0	0	0	0	0	0	0	0
18:3	16:0	18:3/16:0	22.1541	0.0824387	0.0111403	2.50682	0.0070686	0.00126057	24.8864	0.0878818	0.0125142	0.516446	0.00181412	0.000259698	33.6325	0.0931902	0.0169122	4.99301	0.0158556	0.00251076	22.4568	0.0487887	0.0112925	2.29001	0.00317947	0.00115154	0	0	0	0	0	0	17.0148	0.067054	0.00855599	1.32432	0.00984925	0.000665942	0	0	0	0	0	0	0	0	0	0	0
18:3	16:1	18:3/16:1	0	0	0	0	0	0	0	0	0	0	0	0	0	0	0	0	0	0	0	0	0	0	0	0	0	0	0	0	0	0	0	0	0	0	0	0	0	0	0	0	0	0	0	0	0	0	0
18:3	16:2	18:3/16:2	0	0	0	0	0	0	0	0	0	0	0	0	4.38633	0.0117075	0.002188	6.2032	0.0165569	0.0030943	0	0	0	0	0	0	0	0	0	0	0	0	0	0	0	0	0	0	0	0	0	0	0	0	0	0	0	0	0
18:3	16:3	18:3/16:3	0	0	0	0	0	0	0	0	0	0	0	0	0	0	0	0	0	0	0	0	0	0	0	0	0	0	0	0	0	0	17.406	0.0622762	0.00864742	24.6158	0.0880718	0.0122293	0	0	0	0	0	0	0	0	0	0	0
18:3	18:0	18:3/18:0	5.23939	0.0186178	0.00278164	7.40962	0.0263296	0.00393383	11.2289	0.0396387	0.00596151	0.87944	0.00290349	0.000466902	15.6383	0.0432546	0.00830249	1.17232	0.00405703	0.000622394	30.6725	0.066817	0.0162843	0.897286	0.0012803	0.000476376	0	0	0	0	0	0	12.5047	0.0510803	0.00663886	8.88628	0.0361194	0.0047178	8.13854	0.0334531	0.00432081	5.75521	0.0237875	0.00305548	0	0	0	0	0
18:3	18:1	18:3/18:1	19.5304	0.0737389	0.0103295	3.70241	0.0184224	0.00195817	27.7459	0.0981131	0.0146746	6.95132	0.0251763	0.0036765	36.1203	0.0995233	0.0191037	3.90579	0.0084153	0.00206574	61.4925	0.133678	0.0325229	5.86715	0.00881944	0.00310309	18.6481	0.0885904	0.00986281	4.11299	0.0212132	0.00217533	39.4971	0.151945	0.0208897	11.6383	0.0383516	0.00615539	36.5118	0.148868	0.0193108	2.5766	0.00494999	0.00136274	16.8411	0.148763	0.00890711	3.58057	0.026563
18:3	18:2	18:3/18:2	0	0	0	0	0	0	3.24054	0.0114544	0.00170736	4.58281	0.0161989	0.00241458	3.3945	0.00960379	0.00178848	4.80054	0.0135818	0.00252929	7.8679	0.0162553	0.00414541	11.1269	0.0229885	0.00586249	0	0	0	0	0	0	0	0	0	0	0	0	0	0	0	0	0	0	0	0	0	0	0
18:3	18:3	18:3/18:3	0	0	0	0	0	0	0	0	0	0	0	0	0	0	0	0	0	0	0	0	0	0	0	0	0	0	0	0	0	0	0	0	0	0	0	0	0	0	0	0	0	0	0	0	0	0	0
18:3	20:0	18:3/20:0	13.2375	0.0501114	0.00739923	9.36779	0.0355175	0.00523623	18.0788	0.0638644	0.0101054	2.68419	0.0096649	0.00150036	22.9136	0.0633001	0.0128078	1.34814	0.00422414	0.000753559	26.6683	0.058192	0.0149066	0.585692	0.00333356	0.000327379	4.50269	0.0206132	0.00251683	6.36777	0.0291515	0.00355934	0	0	0	0	0	0	0	0	0	0	0	0	0	0	0	0	0
18:3	20:1	18:3/20:1	57.5109	0.211885	0.0320304	14.8431	0.046203	0.00826678	64.2604	0.226898	0.0357895	1.57081	0.00431499	0.000874856	75.6863	0.208482	0.0421531	8.89249	0.0198062	0.00495263	81.3006	0.177549	0.04528	4.36899	0.0150557	0.00243329	45.9937	0.218327	0.025616	8.31529	0.0441156	0.00463116	56.84	0.220076	0.0316568	10.2802	0.0265342	0.0057255	30.8745	0.127616	0.0171954	22.0164	0.0929449	0.0122619	10.2049	0.0912962	0.00568358	7.36905	0.0650668
18:3	20:2	18:3/20:2	0	0	0	0	0	0	0	0	0	0	0	0	0	0	0	0	0	0	0	0	0	0	0	0	0	0	0	0	0	0	18.5312	0.0663018	0.0102835	26.207	0.093765	0.014543	0	0	0	0	0	0	0	0	0	0	0
18:3	20:3	18:3/20:3	0	0	0	0	0	0	0	0	0	0	0	0	0	0	0	0	0	0	0	0	0	0	0	0	0	0	0	0	0	0	13.5058	0.0483217	0.00746752	19.1	0.0683373	0.0105607	0	0	0	0	0	0	0	0	0	0	0
18:3	22:0	18:3/22:0	0	0	0	0	0	0	0	0	0	0	0	0	0	0	0	0	0	0	0	0	0	0	0	0	0	0	0	0	0	0	0	0	0	0	0	0	0	0	0	0	0	0	0	0	0	0	0
18:3	22:1	18:3/22:1	0	0	0	0	0	0	0	0	0	0	0	0	0	0	0	0	0	0	0	0	0	0	0	0	0	0	0	0	0	0	0	0	0	0	0	0	0	0	0	0	0	0	0	0	0	0	0
18:3	22:2	18:3/22:2	0	0	0	0	0	0	0	0	0	0	0	0	0	0	0	0	0	0	0	0	0	0	0	0	0	0	0	0	0	0	0	0	0	0	0	0	0	0	0	0	0	0	0	0	0	0	0
18:3	22:3	18:3/22:3	0	0	0	0	0	0	0	0	0	0	0	0	0	0	0	0	0	0	0	0	0	0	0	0	0	0	0	0	0	0	0	0	0	0	0	0	0	0	0	0	0	0	0	0	0	0	0
18:3	24:0	18:3/24:0	0	0	0	0	0	0	0	0	0	0	0	0	0	0	0	0	0	0	0	0	0	0	0	0	0	0	0	0	0	0	0	0	0	0	0	0	0	0	0	0	0	0	0	0	0	0	0
18:3	24:1	18:3/24:1	0	0	0	0	0	0	0	0	0	0	0	0	0	0	0	0	0	0	0	0	0	0	0	0	0	0	0	0	0	0	0	0	0	0	0	0	0	0	0	0	0	0	0	0	0	0	0
18:3	24:2	18:3/24:2	0	0	0	0	0	0	0	0	0	0	0	0	0	0	0	0	0	0	0	0	0	0	0	0	0	0	0	0	0	0	0	0	0	0	0	0	0	0	0	0	0	0	0	0	0	0	0
18:3	24:3	18:3/24:3	0	0	0	0	0	0	0	0	0	0	0	0	0	0	0	0	0	0	0	0	0	0	0	0	0	0	0	0	0	0	0	0	0	0	0	0	0	0	0	0	0	0	0	0	0	0	0
18:3	26:0	18:3/26:0	0	0	0	0	0	0	0	0	0	0	0	0	0	0	0	0	0	0	0	0	0	0	0	0	0	0	0	0	0	0	0	0	0	0	0	0	0	0	0	0	0	0	0	0	0	0	0
18:3	26:1	18:3/26:1	0	0	0	0	0	0	0	0	0	0	0	0	0	0	0	0	0	0	0	0	0	0	0	0	0	0	0	0	0	0	0	0	0	0	0	0	0	0	0	0	0	0	0	0	0	0	0
18:3	28:0	18:3/28:0	0	0	0	0	0	0	0	0	0	0	0	0	0	0	0	0	0	0	0	0	0	0	0	0	0	0	0	0	0	0	0	0	0	0	0	0	0	0	0	0	0	0	0	0	0	0	0
18:3	28:1	18:3/28:1	0	0	0	0	0	0	0	0	0	0	0	0	0	0	0	0	0	0	0	0	0	0	0	0	0	0	0	0	0	0	0	0	0	0	0	0	0	0	0	0	0	0	0	0	0	0	0
18:3	30:0	18:3/30:0	0	0	0	0	0	0	0	0	0	0	0	0	0	0	0	0	0	0	0	0	0	0	0	0	0	0	0	0	0	0	0	0	0	0	0	0	0	0	0	0	0	0	0	0	0	0	0
18:3	30:1	18:3/30:1	0	0	0	0	0	0	0	0	0	0	0	0	0	0	0	0	0	0	0	0	0	0	0	0	0	0	0	0	0	0	0	0	0	0	0	0	0	0	0	0	0	0	0	0	0	0	0
18:3	32:0	18:3/32:0	0	0	0	0	0	0	0	0	0	0	0	0	0	0	0	0	0	0	0	0	0	0	0	0	0	0	0	0	0	0	0	0	0	0	0	0	0	0	0	0	0	0	0	0	0	0	0
18:3	32:1	18:3/32:1	0	0	0	0	0	0	0	0	0	0	0	0	0	0	0	0	0	0	0	0	0	0	0	0	0	0	0	0	0	0	0	0	0	0	0	0	0	0	0	0	0	0	0	0	0	0	0
20:0	16:0	20:0/16:0	969.762	3.61835	0.520719	34.7227	0.151595	0.0186445	906.642	3.20236	0.486827	26.8823	0.116434	0.0144346	1262.27	3.49105	0.677782	68.018	0.271303	0.0365227	886.535	1.92963	0.47603	61.6111	0.100942	0.0330824	253.97	1.1979	0.13637	22.521	0.077617	0.0120928	398.909	1.5548	0.214196	40.8933	0.0752987	0.0219579	515.408	2.10209	0.276751	31.0784	0.0530629	0.0166877	204.438	1.82405	0.109774	10.8988	0.174873
20:0	16:1	20:0/16:1	176.652	0.659737	0.0944982	1.84042	0.0332244	0.000984513	198.298	0.700174	0.106077	4.45595	0.0116201	0.00238367	221.97	0.61341	0.11874	6.8224	0.0309054	0.00364957	183.427	0.398503	0.0981226	17.9447	0.0233062	0.00959933	74.8086	0.353456	0.0400181	1.28965	0.00350785	0.000689887	95.6265	0.373271	0.0511544	6.62014	0.0033408	0.00354138	126.797	0.516335	0.0678286	11.7183	0.0270153	0.0062686	64.6946	0.574938	0.0346077	3.46336	0.0188738
20:0	16:2	20:0/16:2	39.106	0.146194	0.0208405	0.673673	0.0101391	0.000359016	44.1062	0.1557	0.0235053	2.55639	0.0080834	0.00136236	53.6757	0.148082	0.028605	2.70334	0.004093	0.00144067	66.6544	0.144706	0.0355217	9.93064	0.0178686	0.00529227	21.4271	0.101204	0.011419	1.30887	0.00550263	0.000697528	28.2762	0.110224	0.0150691	3.17406	0.00736232	0.00169153	37.0917	0.151666	0.0197671	2.62745	0.0124209	0.00140023	19.6488	0.174051	0.0104713	2.37251	0.0145253
20:0	16:3	20:0/16:3	15.001	0.0559133	0.00796417	1.29585	0.00413439	0.000687978	15.0013	0.0529518	0.00796433	1.87831	0.00647975	0.000997211	22.1263	0.0609963	0.011747	2.41026	0.00576417	0.00127963	34.3207	0.0747072	0.0182211	4.53608	0.00955276	0.00240824	7.76023	0.0368668	0.00411997	1.75351	0.00913628	0.000930952	79.2055	0.291373	0.0420508	77.7066	0.272297	0.041255	22.6048	0.092454	0.0120011	2.45369	0.0107946	0.00130268	10.4412	0.0930191	0.0055433	0.712802	0.00819301
20:0	18:0	20:0/18:0	304.292	1.13685	0.171928	1.49017	0.0644955	0.000841959	303.515	1.07199	0.171488	9.48801	0.0388923	0.00536081	428.437	1.18279	0.242071	9.41517	0.0126868	0.00531966	537.29	1.1697	0.303574	22.9356	0.00790424	0.0129588	201.11	0.948571	0.113629	17.8174	0.0609264	0.010067	333.993	1.30642	0.188709	14.2967	0.0462023	0.00807775	234.962	0.959398	0.132756	9.43632	0.0267893	0.0053316	103.825	0.924412	0.0586618	8.43429	0.0843538
20:0	18:1	20:0/18:1	651.727	2.43226	0.366918	22.1746	0.110513	0.0124842	623.747	2.20268	0.351165	1.44599	0.0119637	0.000814082	862.672	2.37886	0.485678	58.0788	0.102265	0.032698	901.392	1.96324	0.507477	50.6248	0.0967063	0.0285014	521.154	2.4626	0.293406	13.3938	0.0638232	0.0075406	541.349	2.11545	0.304776	46.0845	0.147096	0.0259453	599.522	2.45087	0.337527	41.5767	0.191581	0.0234074	203.209	1.80321	0.114406	16.7331	0.0820372
20:0	18:2	20:0/18:2	325.977	1.2136	0.182865	22.2731	0.0361762	0.0124947	338.56	1.19543	0.189924	13.0227	0.0422955	0.00730545	400.552	1.10487	0.2247	25.2836	0.0474141	0.0141835	344.138	0.752039	0.193054	30.6318	0.0881648	0.0171838	165.481	0.779582	0.0928309	23.3079	0.0905026	0.0130752	172.948	0.679637	0.09702	2.95143	0.0649061	0.00165568	264.015	1.07459	0.148106	50.3188	0.177237	0.0282277	117.998	1.04908	0.0661943	5.33486	0.0340165
20:0	18:3	20:0/18:3	85.8156	0.319016	0.0479676	7.70273	0.0126153	0.00430553	92.8824	0.327903	0.0519177	4.37688	0.0132948	0.00244651	101.232	0.279362	0.0565847	3.61402	0.00298243	0.0020201	87.1753	0.190526	0.0487276	7.60255	0.0222156	0.00424953	44.3027	0.209099	0.0247635	2.71046	0.00773422	0.00151504	51.9824	0.204085	0.0290561	1.28502	0.0173718	0.000718274	57.6429	0.234519	0.0322202	13.8819	0.050848	0.00775946	26.1223	0.231698	0.0146014	2.50362	0.013887
20:0	20:0	20:0/20:0	157.801	0.587799	0.0935857	8.32131	0.00187783	0.00493505	157.63	0.556714	0.0934844	3.85222	0.0163064	0.0022846	161.24	0.445445	0.0956254	2.97158	0.016497	0.00176233	211.71	0.461415	0.125557	2.62957	0.0116209	0.0015595	154.703	0.729339	0.0917482	16.949	0.0620065	0.0100518	161.344	0.632036	0.0956871	5.19409	0.0364663	0.00308042	67.8474	0.276781	0.0402377	3.9456	0.00709659	0.00233998	31.9526	0.284633	0.0189499	1.62868	0.0212067
20:0	20:1	20:0/20:1	538.92	2.00916	0.318527	20.6288	0.0378763	0.0121925	552.605	1.95122	0.326615	22.4103	0.0735088	0.0132455	548.133	1.51134	0.323972	39.0385	0.0693227	0.0230736	548.688	1.19511	0.3243	37.2171	0.0761313	0.021997	657.812	3.10936	0.388797	3.83693	0.0815854	0.0022678	452.213	1.7673	0.267279	42.7378	0.144399	0.02526	226.862	0.926441	0.134086	23.4405	0.0924135	0.0138544	116.14	1.032	0.0686438	5.67034	0.0186246
20:0	20:2	20:0/20:2	171.136	0.63494	0.100804	21.1579	0.0460155	0.0124626	180.684	0.638246	0.106428	8.68808	0.0345404	0.00511754	173.63	0.479311	0.102273	4.20594	0.00446075	0.00247743	176.22	0.385664	0.103799	23.3821	0.0624232	0.0137727	188.893	0.889561	0.111264	29.4988	0.116816	0.0173757	127.382	0.496794	0.0750316	10.2114	0.00178884	0.00601481	37.9293	0.154212	0.0223415	8.30297	0.029238	0.0048907	24.4772	0.217324	0.0144178	1.58492	0.00539795
20:0	20:3	20:0/20:3	8.46243	0.0314753	0.00496757	1.44344	0.0047324	0.00084732	8.10405	0.0286241	0.00475719	1.01861	0.00365745	0.000597941	7.3737	0.0204171	0.00432846	0.880193	0.00287639	0.000516686	4.0657	0.00873263	0.00238663	2.9123	0.00619968	0.00170956	7.10202	0.0335127	0.00416899	0.776978	0.00328277	0.000456097	5.63978	0.0218002	0.00331063	1.13651	0.00276095	0.000667148	0	0	0	0	0	0	0	0	0	0	0
20:0	22:0	20:0/22:0	10.615	0.0394466	0.00659312	1.22415	0.00309209	0.00076034	10.1855	0.0359924	0.00632639	1.30607	0.00481548	0.000811221	14.1084	0.0389862	0.00876296	1.10987	0.00347679	0.000689359	39.0206	0.085108	0.0242363	0.470723	0.00388966	0.000292373	21.5539	0.101498	0.0133874	3.57858	0.0143884	0.00222271	26.3446	0.102636	0.016363	2.4838	0.00186926	0.00154273	8.46674	0.034407	0.00525882	1.20414	0.0032849	0.000747909	3.87997	0.034821	0.00240991	0.94672	0.00979618
20:0	22:1	20:0/22:1	39.1016	0.145742	0.0242077	1.78338	0.00327716	0.00110409	42.012	0.14831	0.0260096	2.67813	0.00870912	0.00165803	34.8751	0.0961394	0.0215912	2.79492	0.00526893	0.00173034	48.2331	0.105176	0.0298611	3.24933	0.00829152	0.00201166	63.0456	0.297956	0.0390315	0.999349	0.0072223	0.000618696	40.4015	0.158867	0.0250125	4.57439	0.0229847	0.002832	23.5872	0.0959983	0.0146028	4.21358	0.015422	0.00260862	12.0066	0.106919	0.00743328	0.106002	0.00519937
20:0	22:2	20:0/22:2	19.505	0.0724931	0.0120362	2.15495	0.00501599	0.00132978	21.9199	0.0773913	0.0135264	0.718139	0.00201805	0.000443151	15.5407	0.0428622	0.00958988	1.26726	0.00280801	0.000782007	17.6193	0.038723	0.0108726	4.96206	0.011955	0.00306201	28.4469	0.133925	0.0175541	4.75599	0.0191723	0.00293484	14.7776	0.0578033	0.00911904	1.48876	0.0055964	0.00091869	3.14553	0.0128092	0.00194106	2.29213	0.00913677	0.00141443	1.82685	0.0163452	0.00112732	1.31826	0.0116441
20:0	22:3	20:0/22:3	0	0	0	0	0	0	0.969197	0.00342583	0.000596121	1.37065	0.00484485	0.000843043	0	0	0	0	0	0	0	0	0	0	0	0	0	0	0	0	0	0	0	0	0	0	0	0	0	0	0	0	0	0	0	0	0	0	0
20:0	24:0	20:0/24:0	0	0	0	0	0	0	0.0219217	7.80224e-05	1.42309e-05	0.031002	0.00011034	2.01255e-05	0.546505	0.0015103	0.000354774	0.0795741	0.00023207	5.1657e-05	12.9104	0.0280668	0.00838104	1.82952	0.00354139	0.00118766	6.58047	0.0307732	0.00427183	3.0785	0.0136285	0.00199846	7.15553	0.0278978	0.00464514	0.640631	0.00100368	0.000415878	0	0	0	0	0	0	0	0	0	0	0
20:0	24:1	20:0/24:1	4.06453	0.0146025	0.00263037	2.90514	0.0104648	0.00188007	7.28867	0.0257673	0.00471688	1.44399	0.00526191	0.000934483	7.82472	0.0215324	0.00506378	1.2563	0.00297704	0.000813018	11.544	0.0251582	0.00747072	1.48626	0.00335443	0.000961838	15.1919	0.0717177	0.0098315	1.38274	0.00568478	0.000894844	11.8223	0.0453483	0.00765082	4.64423	0.0147857	0.00300552	3.69036	0.0150939	0.00238823	2.63419	0.0106752	0.00170473	2.44647	0.0218202	0.00158324	1.81531	0.0158615
20:0	24:2	20:0/24:2	1.40326	0.00498638	0.000905293	1.98451	0.0070518	0.00128028	4.11882	0.0145321	0.0026572	0.765999	0.00264814	0.000494174	2.85306	0.00782022	0.00184061	2.04866	0.00557386	0.00132166	0	0	0	0	0	0	7.15348	0.0336918	0.00461497	1.90931	0.00851433	0.00123177	0	0	0	0	0	0	0	0	0	0	0	0	0	0	0	0	0
20:0	24:3	20:0/24:3	0	0	0	0	0	0	0	0	0	0	0	0	0	0	0	0	0	0	0	0	0	0	0	0	0	0	0	0	0	0	0	0	0	0	0	0	0	0	0	0	0	0	0	0	0	0	0
20:0	26:0	20:0/26:0	0	0	0	0	0	0	0	0	0	0	0	0	0	0	0	0	0	0	0	0	0	0	0	0	0	0	0	0	0	0	0	0	0	0	0	0	0	0	0	0	0	0	0	0	0	0	0
20:0	26:1	20:0/26:1	0.590212	0.00213997	0.000398514	0.834685	0.00302637	0.000563584	0.627843	0.00223458	0.000423923	0.887903	0.00316017	0.000599517	1.65891	0.00442778	0.0011201	2.34605	0.00626182	0.00158406	39.3882	0.0851943	0.0265951	9.62184	0.0178292	0.00649672	284.313	1.33757	0.19197	59.9285	0.249226	0.0404641	75.0966	0.291437	0.0507057	11.2599	0.0257951	0.00760272	86.2234	0.348575	0.0582186	60.5146	0.243956	0.0408598	46.658	0.408329	0.0315037	19.6525	0.161026
20:0	28:0	20:0/28:0	0	0	0	0	0	0	0	0	0	0	0	0	0	0	0	0	0	0	0	0	0	0	0	0	0	0	0	0	0	0	0	0	0	0	0	0	0	0	0	0	0	0	0	0	0	0	0
20:0	28:1	20:0/28:1	0	0	0	0	0	0	1.11626	0.00394401	0.000785021	0.805649	0.00285474	0.00056658	0.509434	0.0014413	0.000358264	0.720449	0.00203831	0.000506662	0	0	0	0	0	0	0	0	0	0	0	0	0	0	0	0	0	0	10.3937	0.0423671	0.00730946	0.747177	0.00143454	0.000525459	1.85641	0.0168359	0.00130553	1.31271	0.0119375
20:0	30:0	20:0/30:0	0	0	0	0	0	0	0	0	0	0	0	0	0	0	0	0	0	0	0	0	0	0	0	0	0	0	0	0	0	0	0	0	0	0	0	0	0	0	0	0	0	0	0	0	0	0	0
20:0	30:1	20:0/30:1	0	0	0	0	0	0	0	0	0	0	0	0	0	0	0	0	0	0	0	0	0	0	0	0	0	0	0	0	0	0	0	0	0	0	0	0	0	0	0	0	0	0	0	0	0	0	0
20:0	32:0	20:0/32:0	0	0	0	0	0	0	0	0	0	0	0	0	0	0	0	0	0	0	0	0	0	0	0	0	0	0	0	0	0	0	0	0	0	0	0	0	0	0	0	0	0	0	0	0	0	0	0
20:0	32:1	20:0/32:1	0	0	0	0	0	0	0	0	0	0	0	0	0	0	0	0	0	0	0	0	0	0	0	0	0	0	0	0	0	0	0	0	0	0	0	0	0	0	0	0	0	0	0	0	0	0	0
20:1	16:0	20:1/16:0	1565.68	5.83325	0.837547	86.8713	0.144071	0.0464709	1566.21	5.5314	0.837829	19.8878	0.10707	0.0106388	1886.63	5.21477	1.00923	57.9284	0.284704	0.0309882	1403.52	3.05436	0.750799	102.211	0.162738	0.0546767	572.576	2.70156	0.306294	43.5728	0.140766	0.0233088	621.891	2.42881	0.332674	38.8369	0.0384369	0.0207754	604.741	2.4669	0.3235	33.9553	0.0467431	0.018164	232.494	2.07015	0.12437	2.5551	0.0966358
20:1	16:1	20:1/16:1	150.511	0.561427	0.0802112	7.51678	0.0271269	0.00400587	174.503	0.616011	0.0929966	9.62906	0.0298743	0.00513156	172.788	0.477784	0.092083	8.30557	0.0338608	0.00442624	170.808	0.371064	0.0910279	20.3686	0.0332449	0.0108549	45.4487	0.214513	0.0242207	4.99264	0.0216428	0.0026607	64.5989	0.252629	0.0344263	5.49959	0.0198761	0.00293086	102.934	0.418214	0.0548561	13.1582	0.0335775	0.00701232	52.7336	0.469471	0.028103	7.17939	0.0655386
20:1	16:2	20:1/16:2	42.2202	0.157302	0.022415	2.26056	0.00354753	0.00120015	49.2127	0.17374	0.0261274	2.09524	0.00620752	0.00111238	59.5765	0.164698	0.0316296	2.14207	0.00988448	0.00113724	99.9204	0.216686	0.0530485	14.8954	0.0237138	0.0079081	20.9226	0.0990637	0.011108	2.33176	0.0128425	0.00123795	38.8804	0.152263	0.0206419	1.18934	0.00799777	0.000631429	49.5727	0.201245	0.0263185	7.87548	0.0220515	0.00418116	19.4814	0.173787	0.0103428	1.36913	0.0182103
20:1	16:3	20:1/16:3	25.6481	0.095445	0.0135651	1.94493	0.00300511	0.00102866	24.7536	0.0873435	0.013092	4.29922	0.0148479	0.00227382	31.4726	0.0868513	0.0166456	2.08739	0.0050313	0.00110401	31.0371	0.0672097	0.0164153	5.80714	0.00984809	0.00307135	13.5937	0.0645407	0.0071896	2.57905	0.013645	0.00136404	27.1044	0.102616	0.0143353	13.8488	0.0453012	0.00732451	15.7982	0.0645953	0.00835556	0.542291	0.00362728	0.000286813	9.73041	0.0860529	0.00514634	1.57327	0.0108981
20:1	18:0	20:1/18:0	557.577	2.07749	0.313912	26.8097	0.0151967	0.0150937	595.136	2.10172	0.335057	25.045	0.0909884	0.0141002	716.89	1.97881	0.403604	19.3956	0.0136938	0.0109196	952.108	2.07512	0.53603	12.4924	0.0541035	0.00703313	461.454	2.17922	0.259795	24.7136	0.0888182	0.0139136	588.961	2.30246	0.331581	39.0912	0.120928	0.022008	341.543	1.39374	0.192286	15.6816	0.0135428	0.00882863	145.815	1.29863	0.0820926	14.3807	0.141681
20:1	18:1	20:1/18:1	2973.97	11.0732	1.66833	181.629	0.138986	0.10189	2836.29	10.0168	1.59109	43.4098	0.206587	0.0243519	3743.15	10.3225	2.09982	242.243	0.407943	0.135893	4049.9	8.82239	2.2719	106.023	0.12803	0.0594764	2332.58	11.0258	1.30852	45.8113	0.3582	0.0256991	2125.86	8.32926	1.19256	92.4799	0.556827	0.0518791	1672	6.81638	0.937954	115.524	0.215465	0.0648066	604.358	5.37057	0.339031	26.7757	0.046382
20:1	18:2	20:1/18:2	1088.5	4.05201	0.608427	70.8466	0.058994	0.0396005	1234.75	4.36019	0.690179	41.2784	0.14228	0.023073	1456.18	4.01551	0.813946	98.9558	0.174121	0.0553125	1826.55	3.97102	1.02097	170.157	0.258837	0.0951111	599.12	2.83781	0.334885	56.5807	0.327727	0.0316264	817.865	3.19926	0.457155	77.8587	0.293206	0.04352	1117.77	4.56121	0.624789	69.9757	0.189055	0.0391137	417.375	3.70493	0.233297	34.7913	0.203352
20:1	18:3	20:1/18:3	399.256	1.48729	0.222364	26.845	0.0608052	0.0149512	404.313	1.42769	0.22518	22.4958	0.078331	0.012529	518.009	1.42835	0.288503	44.8062	0.0995321	0.0249546	531.5	1.15357	0.296016	68.9575	0.107653	0.0384055	277.817	1.31692	0.154729	37.4903	0.202834	0.02088	324.978	1.27301	0.180995	31.3011	0.133654	0.017433	290.785	1.18664	0.161951	37.5263	0.140561	0.0209001	120.275	1.06587	0.0669865	13.3293	0.0771256
20:1	20:0	20:1/20:0	260.279	0.96871	0.153837	17.7345	0.0151259	0.0104819	299.527	1.05771	0.177034	13.2498	0.0463772	0.00783123	268.816	0.741994	0.158882	7.78704	0.00869663	0.0046025	458.799	0.998716	0.271172	21.8356	0.0163463	0.0129058	374.536	1.76697	0.221368	32.4067	0.113555	0.0191539	320.347	1.25088	0.18934	21.926	0.0351446	0.0129593	94.9152	0.387496	0.0560992	11.5463	0.0450513	0.00682441	44.9591	0.399409	0.0265729	3.00636	0.0172229
20:1	20:1	20:1/20:1	2869.11	10.6648	1.68999	262.101	0.436325	0.154385	3099.37	10.9465	1.82562	59.5595	0.282377	0.0350824	2963.62	8.17869	1.74566	104.628	0.0930362	0.0616292	3702.76	8.07011	2.18104	46.7577	0.206009	0.0275417	3877.87	18.3101	2.28418	222.35	0.757834	0.130971	2528.7	9.89907	1.48948	157.654	0.682271	0.0928627	775.827	3.16492	0.456986	63.1914	0.20315	0.0372216	394.244	3.50126	0.232222	30.7585	0.184671
20:1	20:2	20:1/20:2	162.147	0.604045	0.0951826	9.4563	0.0170746	0.00555098	189.549	0.669561	0.111268	8.01989	0.0326127	0.00470779	197.136	0.543507	0.115721	15.5572	0.0307753	0.00913229	228.5	0.496394	0.134133	25.1813	0.038735	0.0147818	181.466	0.858277	0.106523	9.17604	0.0564421	0.00538647	125.018	0.488057	0.0733871	9.95827	0.0224379	0.00584565	68.8015	0.280379	0.0403875	6.35428	0.0163826	0.00373005	38.0947	0.337427	0.0223621	4.92738	0.0313201
20:1	20:3	20:1/20:3	32.4292	0.120792	0.018971	1.94529	0.00329282	0.00113799	30.2737	0.106828	0.0177101	5.96347	0.0207595	0.00348862	40.687	0.112277	0.0238018	2.56625	0.006029	0.00150125	23.4109	0.0510072	0.0136954	1.49001	0.00326003	0.000871654	32.9969	0.156585	0.0193031	6.18873	0.0321253	0.0036204	27.524	0.107189	0.0161015	3.03655	0.00519275	0.00177638	5.99487	0.0244923	0.00350699	4.2971	0.0173393	0.0025138	2.23824	0.019187	0.00130937	3.16535	0.0271345
20:1	22:0	20:1/22:0	18.2738	0.067866	0.0113133	2.00598	0.00422498	0.0012419	22.274	0.0786588	0.0137898	1.37555	0.00489899	0.0008516	25.8865	0.0715356	0.0160263	0.528052	0.00319687	0.000326917	100.923	0.219935	0.0624816	1.62903	0.00503664	0.00100853	72.1133	0.340076	0.0446453	9.09235	0.0365617	0.00562906	77.1044	0.300817	0.0477353	6.17179	0.00909941	0.00382095	10.9368	0.0446524	0.00677095	0.478888	0.00135531	0.000296479	6.40445	0.0568585	0.00396499	0.470429	0.00236167
20:1	22:1	20:1/22:1	129.019	0.478995	0.0796156	14.6202	0.0297281	0.00902189	151.561	0.53532	0.0935256	4.8621	0.0203422	0.00300032	125.974	0.347537	0.0777365	7.2562	0.0135262	0.00447768	193.596	0.422401	0.119465	3.8437	0.0231432	0.00237188	262.669	1.2383	0.162089	32.3249	0.124597	0.0199472	148.89	0.583396	0.0918775	13.4253	0.0595158	0.00828453	53.0982	0.217036	0.032766	0.887155	0.00853301	0.000547449	27.27	0.242055	0.0168279	3.48727	0.0259342
20:1	22:2	20:1/22:2	13.8709	0.0516129	0.00853156	1.34075	0.00329515	0.00082465	15.8074	0.0558117	0.00972259	0.440776	0.00117769	0.000271107	11.9352	0.0329498	0.00734093	0.233991	0.000197205	0.000143921	7.06656	0.0158301	0.00434641	5.5339	0.0124275	0.00340372	16.3913	0.0773738	0.0100818	2.07741	0.00913303	0.00127775	5.51867	0.021157	0.00339435	4.44918	0.0160879	0.00273655	4.37019	0.0177549	0.00268796	3.23303	0.0127845	0.00198853	1.76324	0.0157287	0.00108451	1.53727	0.0133531
20:1	22:3	20:1/22:3	9.84638	0.0368498	0.00603634	0.565489	0.00363382	0.000346674	6.57288	0.0232106	0.00402951	0.235138	0.00082089	0.000144152	2.13541	0.00604156	0.00130912	3.01993	0.00854406	0.00185137	0	0	0	0	0	0	10.818	0.0512799	0.00663199	1.44043	0.0078213	0.000883058	0	0	0	0	0	0	0	0	0	0	0	0	0	0	0	0	0
20:1	24:0	20:1/24:0	0.360476	0.00128092	0.000233283	0.50979	0.0018115	0.000329912	2.12909	0.00751905	0.00137785	0.162913	0.000582257	0.000105429	3.56194	0.00978688	0.00230512	0.825613	0.00206342	0.000534298	42.6407	0.0931538	0.0275951	5.54493	0.0140519	0.00358842	38.5373	0.181392	0.0249395	7.49281	0.0309767	0.00484899	32.5626	0.127142	0.0210729	2.71797	0.00635222	0.00175894	0.00947098	3.63023e-05	6.12917e-06	0.013394	5.13392e-05	8.66795e-06	0	0	0	0	0
20:1	24:1	20:1/24:1	13.3	0.049215	0.00858031	2.46387	0.00681128	0.00158954	13.509	0.0477567	0.00871514	2.40906	0.00882052	0.00155418	14.3336	0.0395484	0.00924715	0.619538	0.000724021	0.000399686	25.8618	0.056066	0.0166844	4.01123	0.00642255	0.00258779	34.1386	0.160857	0.0220241	4.504	0.0172463	0.0029057	19.1641	0.0751509	0.0123635	1.13745	0.00653045	0.000733812	2.89057	0.0110796	0.00186481	4.08788	0.0156689	0.00263724	0	0	0	0	0
20:1	24:2	20:1/24:2	0	0	0	0	0	0	0	0	0	0	0	0	0	0	0	0	0	0	0	0	0	0	0	0	0	0	0	0	0	0	0	0	0	0	0	0	0	0	0	0	0	0	0	0	0	0	0
20:1	24:3	20:1/24:3	0	0	0	0	0	0	0	0	0	0	0	0	0	0	0	0	0	0	0	0	0	0	0	0	0	0	0	0	0	0	0	0	0	0	0	0	0	0	0	0	0	0	0	0	0	0	0
20:1	26:0	20:1/26:0	0	0	0	0	0	0	0	0	0	0	0	0	0	0	0	0	0	0	0	0	0	0	0	0	0	0	0	0	0	0	0	0	0	0	0	0	0	0	0	0	0	0	0	0	0	0	0
20:1	26:1	20:1/26:1	0	0	0	0	0	0	0	0	0	0	0	0	0	0	0	0	0	0	0	0	0	0	0	0	0	0	0	0	0	0	0	0	0	0	0	0	0	0	0	0	0	0	0	0	0	0	0
20:1	28:0	20:1/28:0	0	0	0	0	0	0	0	0	0	0	0	0	0	0	0	0	0	0	0	0	0	0	0	0	0	0	0	0	0	0	0	0	0	0	0	0	0	0	0	0	0	0	0	0	0	0	0
20:1	28:1	20:1/28:1	0	0	0	0	0	0	0	0	0	0	0	0	0	0	0	0	0	0	0	0	0	0	0	0	0	0	0	0	0	0	0	0	0	0	0	0	0	0	0	0	0	0	0	0	0	0	0
20:1	30:0	20:1/30:0	0	0	0	0	0	0	0	0	0	0	0	0	0	0	0	0	0	0	0	0	0	0	0	0	0	0	0	0	0	0	0	0	0	0	0	0	0	0	0	0	0	0	0	0	0	0	0
20:1	30:1	20:1/30:1	0	0	0	0	0	0	0	0	0	0	0	0	0	0	0	0	0	0	0	0	0	0	0	0	0	0	0	0	0	0	0	0	0	0	0	0	0	0	0	0	0	0	0	0	0	0	0
20:1	32:0	20:1/32:0	0	0	0	0	0	0	0	0	0	0	0	0	0	0	0	0	0	0	0	0	0	0	0	0	0	0	0	0	0	0	0	0	0	0	0	0	0	0	0	0	0	0	0	0	0	0	0
20:1	32:1	20:1/32:1	0	0	0	0	0	0	0	0	0	0	0	0	0	0	0	0	0	0	0	0	0	0	0	0	0	0	0	0	0	0	0	0	0	0	0	0	0	0	0	0	0	0	0	0	0	0	0
20:2	16:0	20:2/16:0	136.84	0.509647	0.0729253	7.69258	0.00458108	0.00409956	143.364	0.506128	0.076402	8.05753	0.0260296	0.00429405	230.538	0.637297	0.122859	8.60807	0.0386026	0.00458745	221.719	0.481242	0.118159	27.9719	0.0421423	0.0149069	62.3131	0.29457	0.0332082	1.07582	0.0098599	0.00057333	67.1443	0.260119	0.0357828	11.4937	0.0250056	0.00612526	151.932	0.620012	0.080968	9.28311	0.0251691	0.00494719	78.757	0.699238	0.0419715	7.67124	0.0532902
20:2	16:1	20:2/16:1	47.2245	0.177052	0.0250719	3.31945	0.0219156	0.00176232	52.1801	0.184207	0.0277028	4.23582	0.0143014	0.00224883	67.8563	0.18752	0.0360255	1.55392	0.00864424	0.000824988	117.215	0.255001	0.0622302	7.48534	0.00736556	0.00397403	23.5781	0.111792	0.0125178	3.11178	0.0171805	0.00165207	48.8966	0.19116	0.0259596	2.70669	0.00706675	0.001437	71.5275	0.292104	0.0379745	3.52295	0.0125839	0.00187036	36.6342	0.32532	0.0194494	2.21044	0.00659218
20:2	16:2	20:2/16:2	21.3065	0.0801808	0.0112689	3.30666	0.0166865	0.00174887	26.5357	0.0936649	0.0140345	2.23534	0.00734607	0.00118225	40.7461	0.112296	0.0215503	3.64312	0.00717244	0.00192682	54.1072	0.118178	0.0286169	3.82122	0.0116817	0.00202101	11.9292	0.0574205	0.00630923	9.24726	0.0447851	0.0048908	34.5609	0.132843	0.018279	9.12764	0.0256028	0.00482754	39.3945	0.159747	0.0208354	9.53793	0.03499	0.00504454	19.1348	0.169651	0.0101202	1.98923	0.0113677
20:2	16:3	20:2/16:3	0	0	0	0	0	0	3.04412	0.0107601	0.00160388	4.30504	0.0152171	0.00226822	0	0	0	0	0	0	0	0	0	0	0	0	0	0	0	0	0	0	6.70636	0.0239944	0.00353342	9.48422	0.0339332	0.00499701	0	0	0	0	0	0	0	0	0	0	0
20:2	18:0	20:2/18:0	129.166	0.482133	0.0724592	5.80498	0.0274957	0.00325646	125.204	0.442033	0.0702367	4.78987	0.0138729	0.00268701	172.658	0.476087	0.0968574	11.9179	0.0207919	0.00668567	215.786	0.472557	0.121051	25.5145	0.0717371	0.0143131	102.467	0.483556	0.0574816	7.15285	0.0225581	0.00401258	102.944	0.403377	0.0577491	2.65522	0.0240018	0.00148952	107.332	0.438361	0.060211	23.2706	0.0934065	0.0130543	61.0371	0.542154	0.0342404	3.96878	0.0207655
20:2	18:1	20:2/18:1	427.579	1.59014	0.239	38.1568	0.0700165	0.0213282	406.921	1.43649	0.227453	21.2428	0.0650863	0.0118739	673.998	1.85757	0.376739	59.6407	0.116852	0.0333368	926.728	2.02428	0.518005	52.3496	0.179684	0.0292614	314.835	1.49054	0.17598	22.2775	0.138595	0.0124523	369.493	1.45001	0.206532	22.0026	0.137025	0.0122986	621.486	2.52855	0.347387	84.4979	0.247272	0.047231	278.076	2.46738	0.155434	22.6646	0.109205
20:2	18:2	20:2/18:2	149.006	0.554266	0.082988	12.4573	0.0223368	0.00693804	163.894	0.578495	0.0912798	12.2051	0.0394253	0.00679757	237.347	0.65452	0.132189	16.0209	0.0290644	0.00892279	283.643	0.617867	0.157974	22.3603	0.047697	0.0124535	115.211	0.545683	0.0641662	16.6906	0.086228	0.00929576	138.466	0.542251	0.0771178	12.157	0.0527135	0.00677079	244.308	0.994738	0.136066	44.8143	0.158617	0.0249591	102.173	0.903809	0.0569049	20.6861	0.159923
20:2	18:3	20:2/18:3	28.4708	0.10628	0.0157993	1.68245	0.00735222	0.000933641	32.0393	0.112982	0.0177796	8.12907	0.0281808	0.00451106	44.7116	0.123353	0.0248118	5.82827	0.0155421	0.00323428	72.409	0.155675	0.0401819	28.4087	0.0553092	0.0157648	28.1984	0.133867	0.0156481	7.76298	0.0383565	0.00430791	21.1181	0.0836048	0.0117191	14.9403	0.0602368	0.00829084	40.1886	0.164089	0.0223018	28.8845	0.116272	0.0160289	29.006	0.25696	0.0160963	9.99459	0.0846113
20:2	20:0	20:2/20:0	107.571	0.399239	0.0633626	13.2986	0.0309466	0.00783328	121.297	0.428461	0.0714476	4.98429	0.0202656	0.0029359	134.621	0.371392	0.0792959	7.41613	0.0134985	0.00436832	151.138	0.331261	0.0890251	22.6865	0.0602849	0.013363	134.015	0.631776	0.0789387	15.3825	0.0572936	0.00906075	92.8898	0.36368	0.0547149	3.17802	0.0178925	0.00187195	30.0384	0.12275	0.0176935	21.5123	0.0868783	0.0126714	25.1387	0.223565	0.0148074	0.633825	0.00355962
20:2	20:1	20:2/20:1	259.179	0.963134	0.152142	24.7065	0.0420979	0.0145031	274.6	0.969747	0.161194	9.43017	0.0345376	0.00553565	384.984	1.06295	0.225991	30.4879	0.0842156	0.0178968	494.028	1.07756	0.290001	9.49769	0.0525742	0.00557528	351.328	1.66018	0.206234	17.6607	0.0851727	0.0103671	257.464	1.0108	0.151135	13.7227	0.0964502	0.00805544	188.105	0.766835	0.11042	20.6952	0.0663421	0.0121484	119.052	1.05699	0.0698853	11.0715	0.0746275
20:2	20:2	20:2/20:2	30.3536	0.11351	0.0177568	1.91058	0.0107892	0.00111769	24.0811	0.0850612	0.0140874	2.09692	0.00769573	0.0012267	32.1057	0.0883154	0.0187818	6.47092	0.0158563	0.00378548	19.6821	0.0440442	0.011514	13.919	0.0311517	0.00814261	27.5594	0.130645	0.0161222	4.55421	0.0242031	0.0026642	16.5987	0.0675378	0.00971024	12.0219	0.0481348	0.00703282	7.55623	0.0289631	0.00442038	10.6861	0.04096	0.00625136	0	0	0	0	0
20:2	20:3	20:2/20:3	0	0	0	0	0	0	0	0	0	0	0	0	0	0	0	0	0	0	0	0	0	0	0	0	0	0	0	0	0	0	0	0	0	0	0	0	0	0	0	0	0	0	0	0	0	0	0
20:2	22:0	20:2/22:0	0	0	0	0	0	0	4.87292	0.0170571	0.003007	6.89135	0.0241224	0.00425254	5.29335	0.0149761	0.00326644	7.48593	0.0211794	0.00461944	8.97273	0.0201581	0.00553692	12.6894	0.0285078	0.00783039	11.0327	0.0520935	0.00680808	7.84336	0.0372675	0.00484001	0	0	0	0	0	0	0	0	0	0	0	0	0	0	0	0	0
20:2	22:1	20:2/22:1	9.37372	0.0339869	0.00576547	13.2564	0.0480648	0.00815361	22.8213	0.0804931	0.0140366	4.5705	0.0155781	0.00281117	29.611	0.0814209	0.0182127	5.48201	0.0130612	0.00337181	19.6417	0.0439404	0.012081	13.982	0.0312553	0.00859987	37.3716	0.175906	0.0229861	6.55418	0.0265054	0.00403126	0	0	0	0	0	0	8.11872	0.0311191	0.00499356	11.4816	0.0440091	0.00706196	0	0	0	0	0
20:2	22:2	20:2/22:2	0	0	0	0	0	0	0	0	0	0	0	0	0	0	0	0	0	0	0	0	0	0	0	0	0	0	0	0	0	0	0	0	0	0	0	0	0	0	0	0	0	0	0	0	0	0	0
20:2	22:3	20:2/22:3	0	0	0	0	0	0	0	0	0	0	0	0	0	0	0	0	0	0	0	0	0	0	0	0	0	0	0	0	0	0	0	0	0	0	0	0	0	0	0	0	0	0	0	0	0	0	0
20:2	24:0	20:2/24:0	0	0	0	0	0	0	0	0	0	0	0	0	0	0	0	0	0	0	0	0	0	0	0	0	0	0	0	0	0	0	0	0	0	0	0	0	0	0	0	0	0	0	0	0	0	0	0
20:2	24:1	20:2/24:1	0	0	0	0	0	0	0	0	0	0	0	0	0	0	0	0	0	0	0	0	0	0	0	0	0	0	0	0	0	0	0	0	0	0	0	0	0	0	0	0	0	0	0	0	0	0	0
20:2	24:2	20:2/24:2	0	0	0	0	0	0	0	0	0	0	0	0	0	0	0	0	0	0	0	0	0	0	0	0	0	0	0	0	0	0	0	0	0	0	0	0	0	0	0	0	0	0	0	0	0	0	0
20:2	24:3	20:2/24:3	0	0	0	0	0	0	0	0	0	0	0	0	0	0	0	0	0	0	0	0	0	0	0	0	0	0	0	0	0	0	0	0	0	0	0	0	0	0	0	0	0	0	0	0	0	0	0
20:2	26:0	20:2/26:0	0	0	0	0	0	0	0	0	0	0	0	0	0	0	0	0	0	0	0	0	0	0	0	0	0	0	0	0	0	0	0	0	0	0	0	0	0	0	0	0	0	0	0	0	0	0	0
20:2	26:1	20:2/26:1	0	0	0	0	0	0	0	0	0	0	0	0	0	0	0	0	0	0	0	0	0	0	0	0	0	0	0	0	0	0	0	0	0	0	0	0	0	0	0	0	0	0	0	0	0	0	0
20:2	28:0	20:2/28:0	0	0	0	0	0	0	0	0	0	0	0	0	0	0	0	0	0	0	0	0	0	0	0	0	0	0	0	0	0	0	0	0	0	0	0	0	0	0	0	0	0	0	0	0	0	0	0
20:2	28:1	20:2/28:1	0	0	0	0	0	0	0	0	0	0	0	0	0	0	0	0	0	0	0	0	0	0	0	0	0	0	0	0	0	0	0	0	0	0	0	0	0	0	0	0	0	0	0	0	0	0	0
20:2	30:0	20:2/30:0	0	0	0	0	0	0	0	0	0	0	0	0	0	0	0	0	0	0	0	0	0	0	0	0	0	0	0	0	0	0	0	0	0	0	0	0	0	0	0	0	0	0	0	0	0	0	0
20:2	30:1	20:2/30:1	0	0	0	0	0	0	0	0	0	0	0	0	0	0	0	0	0	0	0	0	0	0	0	0	0	0	0	0	0	0	0	0	0	0	0	0	0	0	0	0	0	0	0	0	0	0	0
20:2	32:0	20:2/32:0	32.5306	0.121063	0.024637	6.70428	0.0226599	0.00507748	65.2619	0.229841	0.049426	26.5018	0.092103	0.0200711	61.8034	0.170301	0.0468067	14.3357	0.0387393	0.0108571	11.1404	0.0230164	0.00843718	15.7549	0.0325502	0.011932	0	0	0	0	0	0	35.2084	0.137335	0.026665	11.2109	0.0424064	0.00849054	27.3883	0.111951	0.0207425	19.594	0.0792134	0.0148395	14.0531	0.121512	0.0106431	9.97561	0.0863703
20:2	32:1	20:2/32:1	0	0	0	0	0	0	0	0	0	0	0	0	0	0	0	0	0	0	0	0	0	0	0	0	0	0	0	0	0	0	0	0	0	0	0	0	0	0	0	0	0	0	0	0	0	0	0
20:3	16:0	20:3/16:0	26.5513	0.0993099	0.0140963	0.551618	0.00768715	0.000292858	28.0709	0.0991526	0.0149031	2.77267	0.0100212	0.00147204	64.767	0.179531	0.0343853	14.8481	0.0444866	0.00788297	44.4107	0.0966698	0.023578	4.89108	0.00991895	0.00259671	8.43643	0.0394252	0.00447897	6.03826	0.0283703	0.00320576	60.8774	0.224833	0.0323203	56.2646	0.196278	0.0298713	26.4891	0.108466	0.0140633	3.02269	0.0140607	0.00160477	17.3692	0.153214	0.00922144	3.84227	0.0285629
20:3	16:1	20:3/16:1	4.94543	0.0199236	0.0026156	6.9939	0.0281763	0.00369902	8.34555	0.0295878	0.00441389	6.048	0.0214157	0.00319874	16.7394	0.0461136	0.00885332	1.79749	0.00379004	0.00095068	27.0882	0.0587216	0.0143267	5.84723	0.0113829	0.00309255	0	0	0	0	0	0	0	0	0	0	0	0	6.54562	0.0250894	0.00346193	9.2569	0.0354818	0.0048959	0	0	0	0	0
20:3	16:2	20:3/16:2	0	0	0	0	0	0	0	0	0	0	0	0	0	0	0	0	0	0	0	0	0	0	0	0	0	0	0	0	0	0	0	0	0	0	0	0	0	0	0	0	0	0	0	0	0	0	0
20:3	16:3	20:3/16:3	0	0	0	0	0	0	0	0	0	0	0	0	0	0	0	0	0	0	0	0	0	0	0	0	0	0	0	0	0	0	13.8071	0.0493999	0.00724681	19.5262	0.0698621	0.0102485	0	0	0	0	0	0	0	0	0	0	0
20:3	18:0	20:3/18:0	39.0644	0.145462	0.0218355	4.86178	0.01529	0.00271754	32.6803	0.115445	0.018267	1.92778	0.00742888	0.00107755	58.5115	0.162387	0.0327056	16.5431	0.049061	0.00924695	49.7139	0.108978	0.0277881	7.13046	0.0192018	0.00398565	21.4376	0.101372	0.0119828	1.76469	0.00915757	0.000986395	60.317	0.227833	0.0337149	33.2202	0.109872	0.0185688	22.2797	0.0917774	0.0124535	15.7689	0.0657296	0.00881421	17.0477	0.151645	0.00952903	0.530303	0.00484862
20:3	18:1	20:3/18:1	71.0509	0.264781	0.0395715	3.56701	0.00628988	0.00198663	74.6221	0.263471	0.0415605	11.3739	0.0399853	0.00633465	108.685	0.298897	0.0605317	19.1576	0.0449993	0.0106697	122.221	0.265466	0.0680703	14.9003	0.0245732	0.00829866	57.102	0.271153	0.0318027	11.2893	0.0590934	0.00628754	66.688	0.259602	0.0371416	11.1739	0.0328255	0.00622325	98.4718	0.402175	0.0548434	12.3299	0.0491278	0.00686708	46.1381	0.408959	0.0256964	5.81274	0.0396265
20:3	18:2	20:3/18:2	0	0	0	0	0	0	12.4982	0.0439848	0.00693564	8.97175	0.03162	0.00497869	21.5661	0.0594726	0.0119676	1.61555	0.00333311	0.000896515	39.8919	0.0863298	0.0221372	8.73769	0.0159189	0.0048488	0	0	0	0	0	0	0	0	0	0	0	0	22.1573	0.0907251	0.0122958	15.7622	0.0641542	0.00874693	6.08655	0.0573463	0.0033776	8.60768	0.0810999
20:3	18:3	20:3/18:3	0	0	0	0	0	0	0	0	0	0	0	0	0	0	0	0	0	0	0	0	0	0	0	0	0	0	0	0	0	0	0	0	0	0	0	0	0	0	0	0	0	0	0	0	0	0	0
20:3	20:0	20:3/20:0	5.92957	0.0214992	0.00348074	8.38568	0.0304045	0.00492251	4.0089	0.0140327	0.00235328	5.66943	0.0198453	0.00332804	13.5038	0.0372051	0.00792692	9.62875	0.0267302	0.00565221	7.30424	0.0162797	0.00428769	10.3298	0.023023	0.00606371	5.54547	0.025387	0.00325527	7.84248	0.0359027	0.00460365	15.1657	0.0542606	0.00890246	21.4475	0.076736	0.01259	0	0	0	0	0	0	0	0	0	0	0
20:3	20:1	20:3/20:1	35.5565	0.132188	0.0208005	5.62608	0.0172471	0.00329125	32.9104	0.116198	0.0192525	3.61309	0.0125729	0.00211365	49.5122	0.136691	0.0289646	2.80488	0.0074037	0.00164085	44.4316	0.0969891	0.0259924	2.24377	0.00755489	0.0013126	43.9951	0.208069	0.0257371	2.13841	0.013168	0.00125097	40.7632	0.15754	0.0238464	8.13988	0.0214162	0.00476182	18.3099	0.0743429	0.0107113	13.6056	0.053693	0.00795924	7.25072	0.0631806	0.00424166	10.2541	0.0893508
20:3	20:2	20:3/20:2	0	0	0	0	0	0	0	0	0	0	0	0	0	0	0	0	0	0	0	0	0	0	0	0	0	0	0	0	0	0	18.3294	0.06558	0.0106857	25.9217	0.0927441	0.0151119	0	0	0	0	0	0	0	0	0	0	0
20:3	20:3	20:3/20:3	0	0	0	0	0	0	0	0	0	0	0	0	0	0	0	0	0	0	0	0	0	0	0	0	0	0	0	0	0	0	0	0	0	0	0	0	0	0	0	0	0	0	0	0	0	0	0
20:3	22:0	20:3/22:0	0	0	0	0	0	0	0	0	0	0	0	0	0	0	0	0	0	0	0	0	0	0	0	0	0	0	0	0	0	0	0	0	0	0	0	0	0	0	0	0	0	0	0	0	0	0	0
20:3	22:1	20:3/22:1	0	0	0	0	0	0	0	0	0	0	0	0	0	0	0	0	0	0	0	0	0	0	0	0	0	0	0	0	0	0	0	0	0	0	0	0	0	0	0	0	0	0	0	0	0	0	0
20:3	22:2	20:3/22:2	0	0	0	0	0	0	0	0	0	0	0	0	0	0	0	0	0	0	0	0	0	0	0	0	0	0	0	0	0	0	0	0	0	0	0	0	0	0	0	0	0	0	0	0	0	0	0
20:3	22:3	20:3/22:3	0	0	0	0	0	0	0	0	0	0	0	0	0	0	0	0	0	0	0	0	0	0	0	0	0	0	0	0	0	0	0	0	0	0	0	0	0	0	0	0	0	0	0	0	0	0	0
20:3	24:0	20:3/24:0	0	0	0	0	0	0	0	0	0	0	0	0	5.35634	0.0151543	0.00344478	7.57501	0.0214314	0.00487165	0	0	0	0	0	0	0	0	0	0	0	0	0	0	0	0	0	0	0	0	0	0	0	0	0	0	0	0	0
20:3	24:1	20:3/24:1	0	0	0	0	0	0	0	0	0	0	0	0	0	0	0	0	0	0	0	0	0	0	0	0	0	0	0	0	0	0	0	0	0	0	0	0	0	0	0	0	0	0	0	0	0	0	0
20:3	24:2	20:3/24:2	0	0	0	0	0	0	0	0	0	0	0	0	0	0	0	0	0	0	0	0	0	0	0	0	0	0	0	0	0	0	0	0	0	0	0	0	0	0	0	0	0	0	0	0	0	0	0
20:3	24:3	20:3/24:3	0	0	0	0	0	0	0	0	0	0	0	0	0	0	0	0	0	0	0	0	0	0	0	0	0	0	0	0	0	0	0	0	0	0	0	0	0	0	0	0	0	0	0	0	0	0	0
20:3	26:0	20:3/26:0	0	0	0	0	0	0	0	0	0	0	0	0	35.7677	0.0996141	0.0240064	20.7535	0.0596358	0.0139292	0	0	0	0	0	0	0	0	0	0	0	0	20.4268	0.0730842	0.0137099	28.8878	0.103357	0.0193888	0	0	0	0	0	0	0	0	0	0	0
20:3	26:1	20:3/26:1	0	0	0	0	0	0	0	0	0	0	0	0	0	0	0	0	0	0	0	0	0	0	0	0	0	0	0	0	0	0	0	0	0	0	0	0	0	0	0	0	0	0	0	0	0	0	0
20:3	28:0	20:3/28:0	0	0	0	0	0	0	0	0	0	0	0	0	0	0	0	0	0	0	0	0	0	0	0	0	0	0	0	0	0	0	0	0	0	0	0	0	0	0	0	0	0	0	0	0	0	0	0
20:3	28:1	20:3/28:1	0	0	0	0	0	0	0	0	0	0	0	0	0	0	0	0	0	0	0	0	0	0	0	0	0	0	0	0	0	0	0	0	0	0	0	0	0	0	0	0	0	0	0	0	0	0	0
20:3	30:0	20:3/30:0	0	0	0	0	0	0	0	0	0	0	0	0	0	0	0	0	0	0	0	0	0	0	0	0	0	0	0	0	0	0	0	0	0	0	0	0	0	0	0	0	0	0	0	0	0	0	0
20:3	30:1	20:3/30:1	0	0	0	0	0	0	0	0	0	0	0	0	0	0	0	0	0	0	0	0	0	0	0	0	0	0	0	0	0	0	0	0	0	0	0	0	0	0	0	0	0	0	0	0	0	0	0
20:3	32:0	20:3/32:0	0	0	0	0	0	0	2.47082	0.0086745	0.00186629	2.11628	0.00740516	0.0015985	4.73048	0.0129204	0.00357309	3.58572	0.00964368	0.00270842	0	0	0	0	0	0	0	0	0	0	0	0	0	0	0	0	0	0	0	0	0	0	0	0	0	0	0	0	0
20:3	32:1	20:3/32:1	0	0	0	0	0	0	0	0	0	0	0	0	0	0	0	0	0	0	0	0	0	0	0	0	0	0	0	0	0	0	0	0	0	0	0	0	0	0	0	0	0	0	0	0	0	0	0
22:0	16:0	22:0/16:0	58.5312	0.21928	0.0330706	3.00334	0.0237334	0.00169691	58.4459	0.206418	0.0330224	0.97536	0.00478886	0.000551087	105.993	0.292706	0.0598869	3.54455	0.0109696	0.0020027	67.1622	0.14648	0.0379472	4.32424	0.0115727	0.00244323	19.9029	0.0939032	0.0112453	1.53266	0.00503632	0.000865966	39.7462	0.152774	0.0224569	11.7985	0.0342272	0.00666626	50.7428	0.207058	0.0286701	3.04859	0.00768134	0.00172248	19.3051	0.172106	0.0109075	0.6729	0.0132191
22:0	16:1	22:0/16:1	74.5719	0.278131	0.0419835	2.72343	0.0089533	0.00153327	80.6532	0.284824	0.0454072	4.66974	0.0167093	0.00262903	90.1742	0.248832	0.0507674	3.50935	0.00369923	0.00197574	103.853	0.226205	0.0584684	6.79661	0.0138345	0.00382644	70.5431	0.333538	0.0397153	2.99596	0.0185516	0.0016867	76.3647	0.298284	0.0429928	5.57726	0.0136945	0.00313996	90.7667	0.370555	0.051101	8.33733	0.0315393	0.00469386	54.537	0.484228	0.030704	3.48801	0.0116088
22:0	16:2	22:0/16:2	36.4081	0.135134	0.0204241	4.95637	0.0124757	0.00278041	36.0968	0.127429	0.0202495	3.92651	0.0134485	0.00220268	43.3086	0.119646	0.0242951	2.88822	0.00899175	0.00162023	47.6104	0.104075	0.0267083	3.90221	0.0118459	0.00218905	28.1527	0.132506	0.015793	5.01763	0.0204477	0.00281478	28.1958	0.110671	0.0158172	1.91916	0.0118179	0.0010766	14.9861	0.0609942	0.00840688	2.09243	0.00645545	0.0011738	7.5761	0.0671236	0.00425002	0.882006	0.00524419
22:0	16:3	22:0/16:3	15.6481	0.058121	0.00874667	1.65977	0.00331407	0.000927745	16.4163	0.0579541	0.00917605	1.06985	0.00352292	0.000598005	19.9216	0.0548928	0.0111354	2.28339	0.00525491	0.00127633	22.0197	0.0480428	0.0123082	2.28135	0.00566836	0.00127519	9.41226	0.0444143	0.00526109	1.93066	0.00895706	0.00107916	12.9302	0.0497361	0.0072275	3.64962	0.0103966	0.00204	13.9201	0.0568611	0.00778077	2.16797	0.00874452	0.00121181	6.48062	0.0576587	0.00362242	0.459206	0.00417257
22:0	18:0	22:0/18:0	17.2497	0.064506	0.0102301	0.38754	0.00485585	0.000229835	15.542	0.0548976	0.00921735	0.691353	0.00274458	0.000410015	31.1909	0.0862011	0.0184981	1.15251	0.00485724	0.000683508	33.5114	0.0730349	0.0198743	2.21341	0.00517197	0.00131269	10.7088	0.0505551	0.00635098	0.622274	0.00192464	0.000369047	22.7356	0.0876738	0.0134836	5.43606	0.0144679	0.00322392	20.7189	0.0844229	0.0122876	2.63251	0.00913041	0.00156124	8.89567	0.0793232	0.00527568	0.349897	0.00649094
22:0	18:1	22:0/18:1	33.7741	0.126369	0.0199621	2.96763	0.0145175	0.00175401	36.8043	0.129907	0.021753	2.98033	0.00969749	0.00176151	67.081	0.185106	0.039648	3.2547	0.00598559	0.00192368	62.7987	0.13708	0.0371169	1.86686	0.00903422	0.0011034	30.9726	0.146313	0.0183062	0.787116	0.0013049	0.000465222	42.6017	0.165671	0.0251796	4.9571	0.00673321	0.00292987	48.0245	0.196878	0.0283847	6.9141	0.0317752	0.00408655	18.2785	0.162663	0.0108034	0.663885	0.00767264
22:0	18:2	22:0/18:2	33.2352	0.12318	0.0195765	4.7139	0.0112877	0.00277663	36.3288	0.128217	0.0213988	3.14433	0.0102355	0.0018521	38.2125	0.105573	0.0225083	1.1482	0.00481306	0.000676322	34.1175	0.0747356	0.0200962	5.19168	0.0136209	0.00305805	27.7274	0.13059	0.0163323	4.15828	0.0163937	0.00244935	22.328	0.086924	0.0131518	2.47448	0.00377724	0.00145754	22.6418	0.0920657	0.0133367	6.30059	0.02336	0.00371124	11.385	0.10112	0.00670609	0.643442	0.0017823
22:0	18:3	22:0/18:3	5.12686	0.0191714	0.00300954	0.0884607	0.00140376	5.19277e-05	7.58521	0.0267658	0.00445263	0.873758	0.00290779	0.000512909	8.83847	0.0243874	0.00518831	0.928013	0.00240085	0.000544757	4.37703	0.00979924	0.00256938	3.16421	0.00709392	0.00185744	4.9223	0.0232988	0.00288946	0.295219	0.0019323	0.000173298	5.85793	0.0227702	0.00343869	0.915247	0.00225937	0.000537263	4.26479	0.0174831	0.0025035	3.02535	0.0123711	0.00177593	0.951305	0.00896302	0.00055843	1.34535	0.0126756
22:0	20:0	22:0/20:0	9.79279	0.0365454	0.00608245	0.637081	0.00253841	0.000395701	9.34804	0.0330121	0.00580621	0.322586	0.00117124	0.000200363	11.4845	0.0317584	0.00713322	0.694039	0.00259119	0.000431078	11.3454	0.0246283	0.00704677	1.3861	0.00205453	0.00086093	6.16371	0.029089	0.00382837	0.405957	0.00122464	0.000252146	8.64068	0.0335397	0.00536686	1.81937	0.00533622	0.00113004	7.27964	0.0298061	0.00452149	0.723354	0.00364122	0.000449286	3.39514	0.0301722	0.00210877	0.150607	0.000410099
22:0	20:1	22:0/20:1	33.3959	0.123805	0.0206754	4.80374	0.0117303	0.00297399	35.0111	0.123639	0.0216754	0.669547	0.00252511	0.000414516	40.9615	0.112937	0.0253593	2.98472	0.00536938	0.00184784	31.0379	0.0675906	0.0192155	1.33157	0.00181008	0.000824375	29.4775	0.139204	0.0182495	1.28568	0.00371714	0.000795961	25.9436	0.102132	0.0160617	1.69162	0.0127918	0.00104728	24.0061	0.0977802	0.0148622	3.83938	0.0140354	0.00237696	12.1455	0.107966	0.0075193	0.750055	0.00537543
22:0	20:2	22:0/20:2	6.49946	0.0243266	0.00401071	1.06086	0.00429189	0.000654639	6.96891	0.0245858	0.0043004	1.05058	0.00353547	0.000648294	7.70136	0.0212216	0.00475238	0.757152	0.00155286	0.000467226	2.50191	0.00562078	0.00154389	3.53824	0.00794898	0.00218339	6.75835	0.0316478	0.00417047	2.81026	0.0123643	0.00173417	0	0	0	0	0	0	0	0	0	0	0	0	0	0	0	0	0
22:0	20:3	22:0/20:3	0	0	0	0	0	0	0	0	0	0	0	0	0	0	0	0	0	0	0	0	0	0	0	0	0	0	0	0	0	0	0	0	0	0	0	0	0	0	0	0	0	0	0	0	0	0	0
22:0	22:0	22:0/22:0	1.80771	0.00674919	0.00117351	0.446029	0.00163578	0.000289548	0.772743	0.00274344	0.00050164	0.666492	0.00237676	0.000432665	1.5087	0.0041736	0.000979402	0.117659	0.000407207	7.63802e-05	1.60722	0.00351591	0.00104336	0.337299	0.000813112	0.000218964	0.516159	0.00241241	0.000335074	0.249902	0.00110854	0.000162229	0.220459	0.000953749	0.000143115	0.311775	0.0013488	0.000202395	0.987873	0.00401481	0.000641296	0.729116	0.00288637	0.000473319	0.227204	0.00198289	0.000147494	0.238821	0.00203264
22:0	22:1	22:0/22:1	1.54935	0.00550549	0.00100266	2.19111	0.00778594	0.00141798	2.51851	0.00889651	0.00162986	1.80301	0.00638368	0.00116682	2.87936	0.00787769	0.00186339	2.11794	0.00572495	0.00137063	0	0	0	0	0	0	1.67149	0.00794397	0.00108171	2.36384	0.0112345	0.00152977	0	0	0	0	0	0	0	0	0	0	0	0	0	0	0	0	0
22:0	22:2	22:0/22:2	0	0	0	0	0	0	0	0	0	0	0	0	0	0	0	0	0	0	0	0	0	0	0	0	0	0	0	0	0	0	0	0	0	0	0	0	0	0	0	0	0	0	0	0	0	0	0
22:0	22:3	22:0/22:3	0	0	0	0	0	0	0	0	0	0	0	0	0	0	0	0	0	0	0	0	0	0	0	0	0	0	0	0	0	0	0	0	0	0	0	0	0	0	0	0	0	0	0	0	0	0	0
22:0	24:0	22:0/24:0	3.33203	0.0124095	0.00225652	0.186087	6.70249e-05	0.000126022	0.198951	0.000696405	0.000134734	0.281359	0.000984866	0.000190542	0.933257	0.00256864	0.000632022	0.661468	0.00182912	0.00044796	0	0	0	0	0	0	0	0	0	0	0	0	0	0	0	0	0	0	0	0	0	0	0	0	0.252261	0.00237676	0.000170837	0.356751	0.00336124
22:0	24:1	22:0/24:1	0	0	0	0	0	0	0	0	0	0	0	0	0	0	0	0	0	0	0	0	0	0	0	0	0	0	0	0	0	0	0	0	0	0	0	0	0	0	0	0	0	0	0	0	0	0	0
22:0	24:2	22:0/24:2	0	0	0	0	0	0	0	0	0	0	0	0	0	0	0	0	0	0	0	0	0	0	0	0	0	0	0	0	0	0	0	0	0	0	0	0	0	0	0	0	0	0	0	0	0	0	0
22:0	24:3	22:0/24:3	0	0	0	0	0	0	0	0	0	0	0	0	0	0	0	0	0	0	0	0	0	0	0	0	0	0	0	0	0	0	0	0	0	0	0	0	0	0	0	0	0	0	0	0	0	0	0
22:0	26:0	22:0/26:0	0.852325	0.00319103	0.000601123	0.3352	0.0012463	0.000236408	0	0	0	0	0	0	0	0	0	0	0	0	0	0	0	0	0	0	0	0	0	0	0	0	0	0	0	0	0	0	0	0	0	0	0	0	0	0	0	0	0
22:0	26:1	22:0/26:1	0	0	0	0	0	0	0	0	0	0	0	0	0	0	0	0	0	0	0	0	0	0	0	0	0	0	0	0	0	0	0	0	0	0	0	0	0	0	0	0	0	0	0	0	0	0	0
22:0	28:0	22:0/28:0	0	0	0	0	0	0	0	0	0	0	0	0	0	0	0	0	0	0	0	0	0	0	0	0	0	0	0	0	0	0	0	0	0	0	0	0	0	0	0	0	0	0	0	0	0	0	0
22:0	28:1	22:0/28:1	0	0	0	0	0	0	0	0	0	0	0	0	0	0	0	0	0	0	0	0	0	0	0	0	0	0	0	0	0	0	0	0	0	0	0	0	0	0	0	0	0	0	0	0	0	0	0
22:0	30:0	22:0/30:0	0	0	0	0	0	0	0	0	0	0	0	0	0	0	0	0	0	0	0	0	0	0	0	0	0	0	0	0	0	0	0	0	0	0	0	0	0	0	0	0	0	0	0	0	0	0	0
22:0	30:1	22:0/30:1	0	0	0	0	0	0	0	0	0	0	0	0	0	0	0	0	0	0	0	0	0	0	0	0	0	0	0	0	0	0	0	0	0	0	0	0	0	0	0	0	0	0	0	0	0	0	0
22:0	32:0	22:0/32:0	0	0	0	0	0	0	0	0	0	0	0	0	0	0	0	0	0	0	0	0	0	0	0	0	0	0	0	0	0	0	0	0	0	0	0	0	0	0	0	0	0	0	0	0	0	0	0
22:0	32:1	22:0/32:1	0	0	0	0	0	0	0	0	0	0	0	0	0	0	0	0	0	0	0	0	0	0	0	0	0	0	0	0	0	0	0	0	0	0	0	0	0	0	0	0	0	0	0	0	0	0	0
22:1	16:0	22:1/16:0	46.4282	0.172495	0.0261388	4.63355	0.0082757	0.00260865	56.9493	0.201095	0.032062	0.710019	0.00130041	0.000399735	65.8432	0.181739	0.0370693	1.88474	0.00158626	0.00106109	34.8889	0.0761113	0.0196422	1.43368	0.00488671	0.000807153	21.4549	0.101342	0.012079	0.753518	0.002241	0.000424225	19.8057	0.0779239	0.0111505	0.725353	0.00863514	0.000408368	38.4992	0.157143	0.0216748	1.60734	0.00240756	0.000904923	19.7254	0.175455	0.0111053	0.412977	0.00356125
22:1	16:1	22:1/16:1	105.035	0.391184	0.058922	6.63134	0.0116872	0.00372003	114.285	0.403536	0.0641114	3.1883	0.00966345	0.00178856	140.783	0.388642	0.0789758	3.89746	0.00697353	0.00218639	171.279	0.373204	0.0960835	5.60135	0.0123278	0.00314223	93.0352	0.439797	0.0521906	3.71449	0.0215186	0.00208374	94.8057	0.372668	0.0531838	6.31387	0.0422717	0.00354194	55.9912	0.228227	0.0314098	3.70739	0.00324954	0.00207976	29.0085	0.257766	0.0162731	1.82607	0.0109397
22:1	16:2	22:1/16:2	84.769	0.315244	0.0473826	7.45569	0.0138666	0.00416744	91.9937	0.324774	0.0514209	4.71812	0.0149607	0.00263725	113.934	0.313845	0.0636849	12.89	0.027573	0.00720501	148.763	0.323862	0.0831526	8.20133	0.0119099	0.00458423	52.3479	0.247563	0.0292604	4.98828	0.0255494	0.00278826	66.04	0.259152	0.0369138	7.75984	0.0350402	0.00433745	90.1298	0.367596	0.0503791	5.27102	0.00747878	0.0029463	34.5121	0.305934	0.0192909	3.81282	0.0234462
22:1	16:3	22:1/16:3	17.0699	0.0635595	0.009507	1.13333	0.00189531	0.0006312	21.3969	0.075492	0.0119169	3.36447	0.0114856	0.00187382	29.5952	0.0816403	0.0164829	2.7597	0.00686069	0.001537	27.6995	0.0599352	0.0154271	5.92409	0.0105568	0.00329939	13.8095	0.0654965	0.00769115	2.30215	0.0120689	0.00128217	18.0775	0.0697889	0.0100682	5.91233	0.0188367	0.00329284	11.2587	0.0463508	0.00627048	7.96427	0.033121	0.00443566	9.01845	0.0798851	0.00502278	1.27824	0.00894542
22:1	18:0	22:1/18:0	11.3999	0.0426799	0.00673784	0.624382	0.00440589	0.000369039	12.9877	0.0458509	0.00767635	1.21515	0.00413666	0.000718209	18.0603	0.0497881	0.0106745	1.79261	0.00400056	0.00105951	17.9045	0.0389811	0.0105824	1.58069	0.00312487	0.000934261	11.1993	0.0529119	0.00661931	0.405768	0.00170954	0.000239828	13.9295	0.0545551	0.008233	0.539569	0.0032318	0.00031891	18.4564	0.0755169	0.0109086	1.14636	0.00623638	0.00067755	9.86442	0.0882066	0.00583033	1.10331	0.0136287
22:1	18:1	22:1/18:1	108.018	0.402217	0.0636262	6.40237	0.00279294	0.00377119	117.036	0.413279	0.0689379	3.04151	0.0101677	0.00179154	136.608	0.376885	0.0804662	6.39653	0.00818432	0.00376775	156.462	0.34163	0.0921607	6.14676	0.0253741	0.00362063	134.822	0.636034	0.0794143	11.2189	0.038705	0.00660827	100.1	0.393715	0.0589617	3.99346	0.042712	0.00235227	106.538	0.434349	0.0627539	8.66411	0.023763	0.00510342	46.9487	0.416522	0.0276542	6.21098	0.0450714
22:1	18:2	22:1/18:2	46.9811	0.174883	0.0275786	3.37321	0.00577843	0.00198012	50.5062	0.178161	0.0296479	8.63153	0.0292095	0.00506683	61.8041	0.170561	0.0362799	2.84056	0.00557663	0.00166745	65.3892	0.142292	0.0383844	5.17313	0.00865766	0.0030367	38.2401	0.180811	0.0224475	0.798998	0.00753682	0.000469023	35.5971	0.13989	0.020896	2.07327	0.0149686	0.00121704	72.8088	0.297392	0.0427398	2.24169	0.00845224	0.00131591	30.2438	0.267873	0.0177535	5.83662	0.0445194
22:1	18:3	22:1/18:3	15.3291	0.0573452	0.00896751	0.630991	0.0050117	0.000369129	14.2248	0.0502122	0.0083215	1.01769	0.00328009	0.000595347	21.1989	0.0585951	0.0124013	0.696837	0.00324969	0.000407648	18.1575	0.039291	0.0106221	4.36202	0.0082745	0.00255177	10.5863	0.0503095	0.00619294	2.59344	0.0134183	0.00151716	12.3327	0.0473188	0.00721461	3.72789	0.0108201	0.00218081	13.0691	0.053576	0.0076454	9.27074	0.037911	0.00542337	9.49222	0.0845823	0.00555293	0.383659	0.00605089
22:1	20:0	22:1/20:0	7.31204	0.0272087	0.00452688	0.56234	0.000874141	0.000348144	8.5062	0.0300409	0.00526618	0.322269	0.00121239	0.000199516	6.07109	0.0167803	0.00375861	0.24721	0.00101959	0.000153048	8.56071	0.0186916	0.00529993	0.702208	0.00194413	0.000434737	10.1218	0.0477122	0.00626639	1.21304	0.00468723	0.000750994	6.89675	0.0269187	0.00426977	0.667546	0.00169862	0.000413277	4.11898	0.0169865	0.00255006	2.92011	0.0122243	0.00180784	1.13093	0.00969469	0.000700156	1.59937	0.0137104
22:1	20:1	22:1/20:1	71.9777	0.266289	0.0444162	12.5219	0.0334819	0.00772707	80.538	0.284316	0.0496986	4.08253	0.0124633	0.00251926	69.5253	0.191881	0.0429029	2.28513	0.00196562	0.00141011	63.4277	0.137819	0.0391402	5.96816	0.00758913	0.00368285	80.4894	0.379159	0.0496687	11.6361	0.0460872	0.00718047	46.3381	0.181424	0.0285945	2.51696	0.0116261	0.00155318	42.1423	0.171949	0.0260053	4.11115	0.0147297	0.00253692	26.1566	0.232152	0.0161408	1.98671	0.00888344
22:1	20:2	22:1/20:2	10.9159	0.0407456	0.006714	1.54779	0.00578919	0.000951995	10.5354	0.037195	0.00648	0.475321	0.00145494	0.000292354	9.76024	0.0268903	0.0060032	1.17775	0.00266254	0.000724399	4.05929	0.00904735	0.00249674	5.7407	0.0127949	0.00353092	7.61294	0.0353534	0.00468247	5.84996	0.0268761	0.00359812	2.65217	0.0114738	0.00163126	3.75073	0.0162264	0.00230695	0	0	0	0	0	0	0	0	0	0	0
22:1	20:3	22:1/20:3	0	0	0	0	0	0	0	0	0	0	0	0	0	0	0	0	0	0	0	0	0	0	0	0	0	0	0	0	0	0	0	0	0	0	0	0	0	0	0	0	0	0	0	0	0	0	0
22:1	22:0	22:1/22:0	0	0	0	0	0	0	0	0	0	0	0	0	0	0	0	0	0	0	0	0	0	0	0	0	0	0	0	0	0	0	0	0	0	0	0	0	0	0	0	0	0	0	0	0	0	0	0
22:1	22:1	22:1/22:1	0	0	0	0	0	0	2.32992	0.0082925	0.00150312	3.295	0.0117274	0.00212573	0	0	0	0	0	0	0	0	0	0	0	0	2.61467	0.0119699	0.00168682	3.6977	0.016928	0.00238552	0	0	0	0	0	0	0	0	0	0	0	0	0	0	0	0	0
22:1	22:2	22:1/22:2	0	0	0	0	0	0	0	0	0	0	0	0	0	0	0	0	0	0	0	0	0	0	0	0	0	0	0	0	0	0	0	0	0	0	0	0	0	0	0	0	0	0	0	0	0	0	0
22:1	22:3	22:1/22:3	0	0	0	0	0	0	0	0	0	0	0	0	0	0	0	0	0	0	0	0	0	0	0	0	0	0	0	0	0	0	0	0	0	0	0	0	0	0	0	0	0	0	0	0	0	0	0
22:1	24:0	22:1/24:0	0	0	0	0	0	0	0	0	0	0	0	0	0	0	0	0	0	0	0	0	0	0	0	0	0	0	0	0	0	0	0	0	0	0	0	0	0	0	0	0	0	0	0	0	0	0	0
22:1	24:1	22:1/24:1	0	0	0	0	0	0	0	0	0	0	0	0	0	0	0	0	0	0	0	0	0	0	0	0	0	0	0	0	0	0	0	0	0	0	0	0	0	0	0	0	0	0	0	0	0	0	0
22:1	24:2	22:1/24:2	0	0	0	0	0	0	0	0	0	0	0	0	0	0	0	0	0	0	0	0	0	0	0	0	0	0	0	0	0	0	0	0	0	0	0	0	0	0	0	0	0	0	0	0	0	0	0
22:1	24:3	22:1/24:3	0	0	0	0	0	0	0	0	0	0	0	0	0	0	0	0	0	0	0	0	0	0	0	0	0	0	0	0	0	0	0	0	0	0	0	0	0	0	0	0	0	0	0	0	0	0	0
22:1	26:0	22:1/26:0	0	0	0	0	0	0	0	0	0	0	0	0	0	0	0	0	0	0	0	0	0	0	0	0	0	0	0	0	0	0	0	0	0	0	0	0	0	0	0	0	0	0	0	0	0	0	0
22:1	26:1	22:1/26:1	0	0	0	0	0	0	0	0	0	0	0	0	0	0	0	0	0	0	0	0	0	0	0	0	0	0	0	0	0	0	0	0	0	0	0	0	0	0	0	0	0	0	0	0	0	0	0
22:1	28:0	22:1/28:0	0	0	0	0	0	0	0	0	0	0	0	0	0	0	0	0	0	0	0	0	0	0	0	0	0	0	0	0	0	0	0	0	0	0	0	0	0	0	0	0	0	0	0	0	0	0	0
22:1	28:1	22:1/28:1	0	0	0	0	0	0	0	0	0	0	0	0	0	0	0	0	0	0	0	0	0	0	0	0	0	0	0	0	0	0	0	0	0	0	0	0	0	0	0	0	0	0	0	0	0	0	0
22:1	30:0	22:1/30:0	0	0	0	0	0	0	0	0	0	0	0	0	0	0	0	0	0	0	0	0	0	0	0	0	0	0	0	0	0	0	0	0	0	0	0	0	0	0	0	0	0	0	0	0	0	0	0
22:1	30:1	22:1/30:1	0	0	0	0	0	0	0	0	0	0	0	0	0	0	0	0	0	0	0	0	0	0	0	0	0	0	0	0	0	0	0	0	0	0	0	0	0	0	0	0	0	0	0	0	0	0	0
22:1	32:0	22:1/32:0	0	0	0	0	0	0	0	0	0	0	0	0	0	0	0	0	0	0	0	0	0	0	0	0	0	0	0	0	0	0	0	0	0	0	0	0	0	0	0	0	0	0	0	0	0	0	0
22:1	32:1	22:1/32:1	0	0	0	0	0	0	0	0	0	0	0	0	0	0	0	0	0	0	0	0	0	0	0	0	0	0	0	0	0	0	0	0	0	0	0	0	0	0	0	0	0	0	0	0	0	0	0
22:2	16:0	22:2/16:0	18.5663	0.0689394	0.0104152	2.02513	0.00396173	0.00113605	22.0009	0.0776605	0.012342	1.97205	0.00656497	0.00110627	28.6456	0.0789888	0.0160695	3.82003	0.00989114	0.00214295	0	0	0	0	0	0	4.36625	0.0199886	0.00244937	6.17481	0.0282682	0.00346393	0	0	0	0	0	0	6.26191	0.0275002	0.00351279	8.85568	0.0388912	0.00496784	16.5847	0.147282	0.00930363	1.0292	0.00377614
22:2	16:1	22:2/16:1	152.601	0.569131	0.0852979	6.95756	0.0230295	0.003889	157.742	0.557004	0.0881714	2.68166	0.00730772	0.00149894	208.673	0.574571	0.11664	30.2199	0.0718464	0.0168918	270.367	0.589507	0.151124	5.88543	0.0250658	0.00328973	91.4195	0.432571	0.0510999	4.69186	0.0312696	0.00262257	123.141	0.484402	0.0688309	5.98758	0.0567103	0.00334682	152.836	0.624185	0.0854294	6.42102	0.0227129	0.0035891	67.2889	0.598311	0.0376119	2.05731	0.00847517
22:2	16:2	22:2/16:2	55.8117	0.20686	0.0310841	7.92222	0.0191488	0.00441224	58.731	0.207254	0.03271	7.65019	0.0257492	0.00426074	73.5473	0.202483	0.0409618	9.94559	0.0224832	0.00553915	75.9788	0.165833	0.042316	2.0129	0.0104501	0.00112107	39.2725	0.186183	0.0218726	10.3547	0.0507559	0.00576698	54.9563	0.213463	0.0306076	11.4343	0.0341915	0.00636827	46.8836	0.191415	0.0261116	1.85266	0.0045434	0.00103183	26.2348	0.232343	0.0146113	4.89312	0.0379861
22:2	16:3	22:2/16:3	0	0	0	0	0	0	0	0	0	0	0	0	0	0	0	0	0	0	0	0	0	0	0	0	0	0	0	0	0	0	41.1455	0.147213	0.0228328	58.1885	0.20819	0.0322905	0	0	0	0	0	0	0	0	0	0	0
22:2	18:0	22:2/18:0	0	0	0	0	0	0	0	0	0	0	0	0	0	0	0	0	0	0	0	0	0	0	0	0	0	0	0	0	0	0	0	0	0	0	0	0	6.03638	0.0231375	0.00355561	8.53673	0.0327214	0.00502839	0	0	0	0	0
22:2	18:1	22:2/18:1	44.1391	0.163927	0.0259103	4.6651	0.00882769	0.00273848	58.7036	0.207228	0.0344598	3.26948	0.0101322	0.00191923	77.8091	0.214442	0.0456751	8.42287	0.0188218	0.00494434	77.9696	0.169726	0.0457693	6.68959	0.0127243	0.00392689	51.4325	0.243662	0.0301916	10.8181	0.0535911	0.00635039	51.3194	0.201249	0.0301253	4.77195	0.023308	0.0028012	54.0022	0.219614	0.0317	7.40009	0.0208797	0.00434396	32.6857	0.29012	0.019187	4.63355	0.0362749
22:2	18:2	22:2/18:2	0	0	0	0	0	0	16.2772	0.057489	0.00952212	1.21676	0.00443075	0.000711802	14.2634	0.039176	0.00834407	10.101	0.0277019	0.00590909	0	0	0	0	0	0	0	0	0	0	0	0	0	0	0	0	0	0	8.02852	0.0307734	0.00469667	11.354	0.0435202	0.0066421	0	0	0	0	0
22:2	18:3	22:2/18:3	0	0	0	0	0	0	0	0	0	0	0	0	0	0	0	0	0	0	0	0	0	0	0	0	0	0	0	0	0	0	0	0	0	0	0	0	0	0	0	0	0	0	0	0	0	0	0
22:2	20:0	22:2/20:0	0	0	0	0	0	0	0	0	0	0	0	0	0	0	0	0	0	0	0	0	0	0	0	0	0	0	0	0	0	0	0	0	0	0	0	0	0	0	0	0	0	0	0	0	0	0	0
22:2	20:1	22:2/20:1	9.43936	0.0335421	0.00580584	13.3493	0.0474357	0.0082107	25.814	0.0911338	0.0158773	1.3839	0.0043957	0.000851191	21.271	0.0586973	0.0130831	2.41792	0.00646008	0.00148719	0	0	0	0	0	0	26.7431	0.126582	0.0164488	3.3966	0.0179201	0.00208914	0	0	0	0	0	0	8.6107	0.0330049	0.00529616	12.1774	0.046676	0.00748991	19.9428	0.176212	0.0122662	5.0385	0.0403993
22:2	20:2	22:2/20:2	0	0	0	0	0	0	0	0	0	0	0	0	0	0	0	0	0	0	0	0	0	0	0	0	0	0	0	0	0	0	18.0742	0.0646668	0.0110804	25.5607	0.0914526	0.01567	0	0	0	0	0	0	0	0	0	0	0
22:2	20:3	22:2/20:3	0	0	0	0	0	0	0	0	0	0	0	0	0	0	0	0	0	0	0	0	0	0	0	0	0	0	0	0	0	0	21.8253	0.078088	0.0133361	30.8657	0.110433	0.01886	0	0	0	0	0	0	0	0	0	0	0
22:2	22:0	22:2/22:0	0	0	0	0	0	0	0	0	0	0	0	0	0	0	0	0	0	0	0	0	0	0	0	0	0	0	0	0	0	0	0	0	0	0	0	0	0	0	0	0	0	0	0	0	0	0	0
22:2	22:1	22:2/22:1	0	0	0	0	0	0	0	0	0	0	0	0	0	0	0	0	0	0	0	0	0	0	0	0	0	0	0	0	0	0	0	0	0	0	0	0	0	0	0	0	0	0	0	0	0	0	0
22:2	22:2	22:2/22:2	0	0	0	0	0	0	0	0	0	0	0	0	0	0	0	0	0	0	0	0	0	0	0	0	0	0	0	0	0	0	0	0	0	0	0	0	0	0	0	0	0	0	0	0	0	0	0
22:2	22:3	22:2/22:3	0	0	0	0	0	0	0	0	0	0	0	0	0	0	0	0	0	0	0	0	0	0	0	0	0	0	0	0	0	0	0	0	0	0	0	0	0	0	0	0	0	0	0	0	0	0	0
22:2	24:0	22:2/24:0	0	0	0	0	0	0	0	0	0	0	0	0	0	0	0	0	0	0	0	0	0	0	0	0	0	0	0	0	0	0	0	0	0	0	0	0	0	0	0	0	0	0	0	0	0	0	0
22:2	24:1	22:2/24:1	0	0	0	0	0	0	0	0	0	0	0	0	0	0	0	0	0	0	0	0	0	0	0	0	0	0	0	0	0	0	0	0	0	0	0	0	0	0	0	0	0	0	0	0	0	0	0
22:2	24:2	22:2/24:2	0	0	0	0	0	0	0	0	0	0	0	0	0	0	0	0	0	0	0	0	0	0	0	0	0	0	0	0	0	0	0	0	0	0	0	0	0	0	0	0	0	0	0	0	0	0	0
22:2	24:3	22:2/24:3	0	0	0	0	0	0	0	0	0	0	0	0	0	0	0	0	0	0	0	0	0	0	0	0	0	0	0	0	0	0	0	0	0	0	0	0	0	0	0	0	0	0	0	0	0	0	0
22:2	26:0	22:2/26:0	0	0	0	0	0	0	0	0	0	0	0	0	0	0	0	0	0	0	0	0	0	0	0	0	0	0	0	0	0	0	0	0	0	0	0	0	0	0	0	0	0	0	0	0	0	0	0
22:2	26:1	22:2/26:1	0	0	0	0	0	0	0	0	0	0	0	0	0	0	0	0	0	0	0	0	0	0	0	0	0	0	0	0	0	0	0	0	0	0	0	0	0	0	0	0	0	0	0	0	0	0	0
22:2	28:0	22:2/28:0	0	0	0	0	0	0	0	0	0	0	0	0	0	0	0	0	0	0	0	0	0	0	0	0	0	0	0	0	0	0	0	0	0	0	0	0	0	0	0	0	0	0	0	0	0	0	0
22:2	28:1	22:2/28:1	0	0	0	0	0	0	0	0	0	0	0	0	0	0	0	0	0	0	0	0	0	0	0	0	0	0	0	0	0	0	0	0	0	0	0	0	0	0	0	0	0	0	0	0	0	0	0
22:2	30:0	22:2/30:0	0	0	0	0	0	0	0	0	0	0	0	0	0	0	0	0	0	0	0	0	0	0	0	0	0	0	0	0	0	0	0	0	0	0	0	0	0	0	0	0	0	0	0	0	0	0	0
22:2	30:1	22:2/30:1	0	0	0	0	0	0	0	0	0	0	0	0	0	0	0	0	0	0	0	0	0	0	0	0	0	0	0	0	0	0	0	0	0	0	0	0	0	0	0	0	0	0	0	0	0	0	0
22:2	32:0	22:2/32:0	0	0	0	0	0	0	0	0	0	0	0	0	0	0	0	0	0	0	0	0	0	0	0	0	0	0	0	0	0	0	0	0	0	0	0	0	0	0	0	0	0	0	0	0	0	0	0
22:2	32:1	22:2/32:1	0	0	0	0	0	0	0	0	0	0	0	0	0	0	0	0	0	0	0	0	0	0	0	0	0	0	0	0	0	0	0	0	0	0	0	0	0	0	0	0	0	0	0	0	0	0	0
22:3	16:0	22:3/16:0	29.3047	0.108697	0.0163802	6.20023	0.0199961	0.00346569	34.5454	0.121902	0.0193095	4.14247	0.0139067	0.00231548	33.3784	0.0920336	0.0186572	2.94852	0.00658142	0.00164811	21.8585	0.0472022	0.012218	15.4842	0.0336686	0.00865507	5.61954	0.0267076	0.00314111	7.94723	0.0377702	0.00444219	7.17628	0.0277715	0.00401126	10.1488	0.0392748	0.00567278	6.87858	0.0263657	0.00384486	9.72779	0.0372867	0.00543746	5.55828	0.0484332	0.00310686	7.86059	0.0684949
22:3	16:1	22:3/16:1	40.8091	0.151475	0.0227284	8.41978	0.0273577	0.00468935	46.1932	0.163027	0.0257271	4.24193	0.0138418	0.00236252	58.773	0.162184	0.0327333	6.68103	0.01785	0.00372097	50.1158	0.108899	0.0279118	7.72176	0.0150668	0.0043006	29.2126	0.138841	0.0162698	6.83478	0.0354031	0.0038066	37.3827	0.144998	0.0208201	7.58149	0.0210389	0.00422247	32.1866	0.131099	0.0179262	23.4233	0.0934442	0.0130455	24.0645	0.213379	0.0134026	2.31529	0.012193
22:3	16:2	22:3/16:2	0	0	0	0	0	0	8.50741	0.0297793	0.00472101	12.0313	0.0421143	0.00667652	6.5467	0.0182511	0.00363296	9.25843	0.025811	0.00513778	0	0	0	0	0	0	6.80752	0.0323536	0.0037777	9.62729	0.0457549	0.00534247	0	0	0	0	0	0	11.3296	0.0434264	0.00628712	16.0225	0.0614142	0.00889133	0	0	0	0	0
22:3	16:3	22:3/16:3	0	0	0	0	0	0	0	0	0	0	0	0	0	0	0	0	0	0	0	0	0	0	0	0	0	0	0	0	0	0	28.896	0.103386	0.015977	40.8651	0.14621	0.0225949	0	0	0	0	0	0	0	0	0	0	0
22:3	18:0	22:3/18:0	0	0	0	0	0	0	0	0	0	0	0	0	4.35478	0.0123206	0.00255632	6.15859	0.017424	0.00361518	0	0	0	0	0	0	0	0	0	0	0	0	0	0	0	0	0	0	0	0	0	0	0	0	0	0	0	0	0
22:3	18:1	22:3/18:1	0	0	0	0	0	0	11.9012	0.0418434	0.00696219	8.53173	0.0299569	0.00499105	8.27825	0.0220954	0.00484277	11.7072	0.0312477	0.0068487	0	0	0	0	0	0	0	0	0	0	0	0	0	0	0	0	0	0	0	0	0	0	0	0	8.45912	0.0737102	0.00494857	11.963	0.104242
22:3	18:2	22:3/18:2	0	0	0	0	0	0	6.68108	0.0236157	0.00389495	9.44847	0.0333976	0.00550829	0	0	0	0	0	0	33.8211	0.0730513	0.0197171	23.9728	0.0521716	0.0139757	0	0	0	0	0	0	0	0	0	0	0	0	0	0	0	0	0	0	6.15147	0.0527325	0.0035862	8.69949	0.074575
22:3	18:3	22:3/18:3	0	0	0	0	0	0	0	0	0	0	0	0	0	0	0	0	0	0	0	0	0	0	0	0	0	0	0	0	0	0	0	0	0	0	0	0	0	0	0	0	0	0	0	0	0	0	0
22:3	20:0	22:3/20:0	0	0	0	0	0	0	0	0	0	0	0	0	0	0	0	0	0	0	0	0	0	0	0	0	0	0	0	0	0	0	0	0	0	0	0	0	0	0	0	0	0	0	0	0	0	0	0
22:3	20:1	22:3/20:1	0	0	0	0	0	0	0	0	0	0	0	0	0	0	0	0	0	0	0	0	0	0	0	0	0	0	0	0	0	0	0	0	0	0	0	0	0	0	0	0	0	0	0	0	0	0	0
22:3	20:2	22:3/20:2	0	0	0	0	0	0	0	0	0	0	0	0	0	0	0	0	0	0	0	0	0	0	0	0	0	0	0	0	0	0	10.2306	0.0366037	0.00625127	14.4683	0.0517654	0.00884063	0	0	0	0	0	0	0	0	0	0	0
22:3	20:3	22:3/20:3	7.23611	0.0262364	0.00440694	10.2334	0.0371039	0.00623235	14.4663	0.0507928	0.00881024	12.1927	0.0426684	0.0074256	5.64829	0.0157465	0.00343992	7.98789	0.0222689	0.00486478	0	0	0	0	0	0	9.2728	0.0444799	0.00564732	6.62786	0.0317177	0.0040365	0	0	0	0	0	0	19.8245	0.0806846	0.0120735	14.4944	0.0576639	0.0088274	22.8153	0.197917	0.013895	20.4399	0.178284
22:3	22:0	22:3/22:0	0	0	0	0	0	0	0	0	0	0	0	0	0	0	0	0	0	0	0	0	0	0	0	0	0	0	0	0	0	0	0	0	0	0	0	0	0	0	0	0	0	0	0	0	0	0	0
22:3	22:1	22:3/22:1	0	0	0	0	0	0	0	0	0	0	0	0	0	0	0	0	0	0	0	0	0	0	0	0	0	0	0	0	0	0	0	0	0	0	0	0	0	0	0	0	0	0	0	0	0	0	0
22:3	22:2	22:3/22:2	0	0	0	0	0	0	0	0	0	0	0	0	0	0	0	0	0	0	0	0	0	0	0	0	0	0	0	0	0	0	0	0	0	0	0	0	0	0	0	0	0	0	0	0	0	0	0
22:3	22:3	22:3/22:3	0	0	0	0	0	0	5.30542	0.0187531	0.00337994	7.503	0.0265209	0.00477996	0	0	0	0	0	0	0	0	0	0	0	0	0	0	0	0	0	0	0	0	0	0	0	0	0	0	0	0	0	0	0	0	0	0	0
22:3	24:0	22:3/24:0	0	0	0	0	0	0	0	0	0	0	0	0	0	0	0	0	0	0	0	0	0	0	0	0	0	0	0	0	0	0	0	0	0	0	0	0	0	0	0	0	0	0	0	0	0	0	0
22:3	24:1	22:3/24:1	0	0	0	0	0	0	0	0	0	0	0	0	0	0	0	0	0	0	0	0	0	0	0	0	0	0	0	0	0	0	0	0	0	0	0	0	0	0	0	0	0	0	0	0	0	0	0
22:3	24:2	22:3/24:2	0	0	0	0	0	0	0	0	0	0	0	0	0	0	0	0	0	0	0	0	0	0	0	0	0	0	0	0	0	0	0	0	0	0	0	0	0	0	0	0	0	0	0	0	0	0	0
22:3	24:3	22:3/24:3	0	0	0	0	0	0	0	0	0	0	0	0	0	0	0	0	0	0	0	0	0	0	0	0	0	0	0	0	0	0	0	0	0	0	0	0	0	0	0	0	0	0	0	0	0	0	0
22:3	26:0	22:3/26:0	0	0	0	0	0	0	0	0	0	0	0	0	9.22429	0.0260976	0.00644987	13.0451	0.0369076	0.0091215	0	0	0	0	0	0	0	0	0	0	0	0	11.385	0.0407338	0.00796068	16.1008	0.0576063	0.0112581	0	0	0	0	0	0	0	0	0	0	0
22:3	26:1	22:3/26:1	0	0	0	0	0	0	0	0	0	0	0	0	0	0	0	0	0	0	0	0	0	0	0	0	0	0	0	0	0	0	0	0	0	0	0	0	0	0	0	0	0	0	0	0	0	0	0
22:3	28:0	22:3/28:0	0	0	0	0	0	0	0	0	0	0	0	0	0	0	0	0	0	0	0	0	0	0	0	0	0	0	0	0	0	0	0	0	0	0	0	0	0	0	0	0	0	0	0	0	0	0	0
22:3	28:1	22:3/28:1	0	0	0	0	0	0	0	0	0	0	0	0	0	0	0	0	0	0	0	0	0	0	0	0	0	0	0	0	0	0	0	0	0	0	0	0	0	0	0	0	0	0	0	0	0	0	0
22:3	30:0	22:3/30:0	0	0	0	0	0	0	0	0	0	0	0	0	0	0	0	0	0	0	0	0	0	0	0	0	0	0	0	0	0	0	0	0	0	0	0	0	0	0	0	0	0	0	0	0	0	0	0
22:3	30:1	22:3/30:1	0	0	0	0	0	0	0	0	0	0	0	0	0	0	0	0	0	0	0	0	0	0	0	0	0	0	0	0	0	0	0	0	0	0	0	0	0	0	0	0	0	0	0	0	0	0	0
22:3	32:0	22:3/32:0	0	0	0	0	0	0	0	0	0	0	0	0	0	0	0	0	0	0	0	0	0	0	0	0	0	0	0	0	0	0	0	0	0	0	0	0	0	0	0	0	0	0	0	0	0	0	0
22:3	32:1	22:3/32:1	0	0	0	0	0	0	0	0	0	0	0	0	0	0	0	0	0	0	0	0	0	0	0	0	0	0	0	0	0	0	0	0	0	0	0	0	0	0	0	0	0	0	19.6093	0.169865	0.0153221	15.3603	0.13374
24:0	16:0	24:0/16:0	8.0812	0.0310538	0.00479265	4.2437	0.018129	0.00251678	3.80155	0.0134281	0.00225455	0.448614	0.00162044	0.000266056	8.37918	0.0231584	0.00496937	0.520043	0.00177335	0.000308418	8.05791	0.0178465	0.00477884	6.8792	0.0156113	0.00407979	7.15553	0.0336634	0.00424367	1.4102	0.00579918	0.000836335	12.2465	0.04478	0.00726293	13.6254	0.0480876	0.00808072	6.09573	0.0248306	0.00361515	0.749634	0.00250123	0.000444579	1.5297	0.0141893	0.000907204	1.55033	0.0147647
24:0	16:1	24:0/16:1	56.0986	0.209784	0.0331569	0.972172	0.0154785	0.000574599	58.1764	0.205407	0.0343849	2.67754	0.0087501	0.00158255	56.9596	0.15686	0.0336658	6.91797	0.0149866	0.00408884	63.5548	0.138213	0.0375638	7.39489	0.0139201	0.00437072	71.7372	0.33902	0.0424	1.42414	0.00868727	0.000841735	55.6743	0.217736	0.0329061	2.51299	0.00734395	0.00148529	35.7039	0.145131	0.0211027	5.94205	0.0202871	0.00351203	18.2668	0.162834	0.0107966	0.580807	0.0120139
24:0	16:2	24:0/16:2	31.5064	0.117146	0.0185582	3.06024	0.00633707	0.00180257	37.116	0.131036	0.0218625	1.73408	0.00535439	0.00102142	31.2936	0.086472	0.0184329	2.18656	0.006995	0.00128795	35.9469	0.0786913	0.0211738	4.60105	0.0124991	0.00271016	38.774	0.18294	0.0228391	2.93764	0.00943698	0.00173036	23.7484	0.0933761	0.0139885	1.57664	0.0114189	0.000928687	6.63975	0.0269156	0.00391102	4.99575	0.0196157	0.00294265	6.32591	0.0560479	0.00372615	0.740822	0.00443174
24:0	16:3	24:0/16:3	0	0	0	0	0	0	3.73018	0.0131609	0.00218967	0.532691	0.00180262	0.000312697	3.88019	0.0106372	0.00227773	2.78185	0.00757315	0.00163298	0	0	0	0	0	0	1.44304	0.00685822	0.000847084	2.04076	0.00969899	0.00119796	2.31952	0.00829892	0.00136159	3.2803	0.0117364	0.00192558	0	0	0	0	0	0	0	0	0	0	0
24:0	18:0	24:0/18:0	2.51482	0.00948833	0.00156199	0.474291	0.00230826	0.000294589	1.25591	0.00443451	0.000780064	0.107213	0.000372233	6.65914e-05	2.18762	0.00602456	0.00135876	0.323527	0.000765942	0.000200947	3.34837	0.00750929	0.00207972	3.29689	0.00741131	0.00204775	0.392833	0.00179838	0.000243994	0.55555	0.00254329	0.00034506	2.30668	0.00825297	0.00143271	3.26214	0.0116715	0.00202616	0.598625	0.00229453	0.000371815	0.846583	0.00324496	0.000525826	0.451653	0.00425539	0.000280529	0.638734	0.00601803
24:0	18:1	24:0/18:1	1.63782	0.00659829	0.00101398	2.31623	0.00933139	0.00143398	4.41595	0.0155951	0.00273391	0.354739	0.00126487	0.000219618	6.94151	0.0192005	0.00429749	0.788402	0.00248801	0.000488099	4.58109	0.0102415	0.00283615	3.49549	0.00779697	0.00216406	5.65786	0.0267902	0.00350278	2.24805	0.0107751	0.00139177	1.37334	0.00594133	0.000850232	1.94219	0.00840231	0.00120241	3.6473	0.0152121	0.00225804	2.74326	0.0119012	0.00169835	0	0	0	0	0
24:0	18:2	24:0/18:2	0	0	0	0	0	0	1.23505	0.00432317	0.00076213	1.74663	0.00611389	0.00107782	1.26709	0.00358487	0.000781898	1.79193	0.00506977	0.00110577	0	0	0	0	0	0	1.20468	0.00551498	0.000743385	1.70367	0.00779936	0.00105131	0	0	0	0	0	0	0	0	0	0	0	0	0	0	0	0	0
24:0	18:3	24:0/18:3	0	0	0	0	0	0	0	0	0	0	0	0	0	0	0	0	0	0	0	0	0	0	0	0	0	0	0	0	0	0	0	0	0	0	0	0	0	0	0	0	0	0	0	0	0	0	0
24:0	20:0	24:0/20:0	1.86082	0.00695797	0.00120798	0.0649182	0.000546502	4.21428e-05	0.415879	0.00148017	0.000269976	0.588142	0.00209328	0.000381803	0.587624	0.00166252	0.000381467	0.831025	0.00235116	0.000539475	0	0	0	0	0	0	0	0	0	0	0	0	0	0	0	0	0	0	0	0	0	0	0	0	0	0	0	0	0
24:0	20:1	24:0/20:1	0	0	0	0	0	0	1.2633	0.0044654	0.000817547	1.78657	0.00631502	0.00115619	0	0	0	0	0	0	0	0	0	0	0	0	0	0	0	0	0	0	0	0	0	0	0	0	0	0	0	0	0	0	0	0	0	0	0
24:0	20:2	24:0/20:2	0	0	0	0	0	0	0	0	0	0	0	0	0	0	0	0	0	0	0	0	0	0	0	0	0	0	0	0	0	0	0	0	0	0	0	0	0	0	0	0	0	0	0	0	0	0	0
24:0	20:3	24:0/20:3	0	0	0	0	0	0	0	0	0	0	0	0	0	0	0	0	0	0	0	0	0	0	0	0	0	0	0	0	0	0	0	0	0	0	0	0	0	0	0	0	0	0	0	0	0	0	0
24:0	22:0	24:0/22:0	0.344163	0.00129495	0.000233075	0.0589628	0.000276865	3.99309e-05	0.0153682	5.46976e-05	1.04077e-05	0.021734	7.73541e-05	1.47187e-05	0	0	0	0	0	0	0	0	0	0	0	0	0	0	0	0	0	0	0	0	0	0	0	0	0	0	0	0	0	0	0	0	0	0	0
24:0	22:1	24:0/22:1	0	0	0	0	0	0	0	0	0	0	0	0	0	0	0	0	0	0	0	0	0	0	0	0	0	0	0	0	0	0	0	0	0	0	0	0	0	0	0	0	0	0	0	0	0	0	0
24:0	22:2	24:0/22:2	0	0	0	0	0	0	0	0	0	0	0	0	0	0	0	0	0	0	0	0	0	0	0	0	0	0	0	0	0	0	0	0	0	0	0	0	0	0	0	0	0	0	0	0	0	0	0
24:0	22:3	24:0/22:3	0	0	0	0	0	0	0	0	0	0	0	0	0	0	0	0	0	0	0	0	0	0	0	0	0	0	0	0	0	0	0	0	0	0	0	0	0	0	0	0	0	0	0	0	0	0	0
24:0	24:0	24:0/24:0	0	0	0	0	0	0	0	0	0	0	0	0	0	0	0	0	0	0	0	0	0	0	0	0	0	0	0	0	0	0	0	0	0	0	0	0	0	0	0	0	0	0	0	0	0	0	0
24:0	24:1	24:0/24:1	0	0	0	0	0	0	0	0	0	0	0	0	0	0	0	0	0	0	0	0	0	0	0	0	0	0	0	0	0	0	0	0	0	0	0	0	0	0	0	0	0	0	0	0	0	0	0
24:0	24:2	24:0/24:2	0	0	0	0	0	0	0	0	0	0	0	0	0	0	0	0	0	0	0	0	0	0	0	0	0	0	0	0	0	0	0	0	0	0	0	0	0	0	0	0	0	0	0	0	0	0	0
24:0	24:3	24:0/24:3	0	0	0	0	0	0	0	0	0	0	0	0	0	0	0	0	0	0	0	0	0	0	0	0	0	0	0	0	0	0	0	0	0	0	0	0	0	0	0	0	0	0	0	0	0	0	0
24:0	26:0	24:0/26:0	0	0	0	0	0	0	0	0	0	0	0	0	0	0	0	0	0	0	0	0	0	0	0	0	0	0	0	0	0	0	0	0	0	0	0	0	0	0	0	0	0	0	0	0	0	0	0
24:0	26:1	24:0/26:1	0	0	0	0	0	0	0	0	0	0	0	0	0	0	0	0	0	0	0	0	0	0	0	0	0	0	0	0	0	0	0	0	0	0	0	0	0	0	0	0	0	0	0	0	0	0	0
24:0	28:0	24:0/28:0	0	0	0	0	0	0	0	0	0	0	0	0	0	0	0	0	0	0	0	0	0	0	0	0	0	0	0	0	0	0	0	0	0	0	0	0	0	0	0	0	0	0	0	0	0	0	0
24:0	28:1	24:0/28:1	0	0	0	0	0	0	0	0	0	0	0	0	0	0	0	0	0	0	0	0	0	0	0	0	0	0	0	0	0	0	0	0	0	0	0	0	0	0	0	0	0	0	0	0	0	0	0
24:0	30:0	24:0/30:0	0	0	0	0	0	0	0	0	0	0	0	0	0	0	0	0	0	0	0	0	0	0	0	0	0	0	0	0	0	0	0	0	0	0	0	0	0	0	0	0	0	0	0	0	0	0	0
24:0	30:1	24:0/30:1	0	0	0	0	0	0	0	0	0	0	0	0	0	0	0	0	0	0	0	0	0	0	0	0	0	0	0	0	0	0	0	0	0	0	0	0	0	0	0	0	0	0	0	0	0	0	0
24:0	32:0	24:0/32:0	0	0	0	0	0	0	0	0	0	0	0	0	0	0	0	0	0	0	0	0	0	0	0	0	0	0	0	0	0	0	0	0	0	0	0	0	0	0	0	0	0	0	0	0	0	0	0
24:0	32:1	24:0/32:1	0	0	0	0	0	0	0	0	0	0	0	0	0	0	0	0	0	0	0	0	0	0	0	0	0	0	0	0	0	0	0	0	0	0	0	0	0	0	0	0	0	0	0	0	0	0	0
24:1	16:0	24:1/16:0	4.37781	0.0164335	0.00258749	0.418982	0.00244114	0.000247638	5.19158	0.0183404	0.00306846	0.393967	0.00147718	0.000232852	4.72201	0.0130849	0.00279092	1.02595	0.00307945	0.000606385	2.06914	0.00464852	0.00122296	2.92621	0.006574	0.00172952	1.39555	0.00638882	0.000824837	1.97361	0.00903516	0.0011665	0	0	0	0	0	0	0	0	0	0	0	0	1.08547	0.009305	0.000641561	1.53508	0.0131593
24:1	16:1	24:1/16:1	126.338	0.470552	0.0744168	8.02984	0.0144065	0.00472982	140.745	0.497066	0.0829031	1.93423	0.00978054	0.00113932	135.544	0.374184	0.0798392	4.87018	0.0110552	0.00286868	164.854	0.35936	0.0971042	5.13828	0.0154494	0.0030266	161.318	0.761127	0.0950213	12.4098	0.0411738	0.00730974	113.155	0.443221	0.0666514	3.34077	0.0243135	0.00196781	39.2015	0.159572	0.0230909	4.51573	0.0133308	0.0026599	21.442	0.19073	0.01263	0.665173	0.00597204
24:1	16:2	24:1/16:2	24.9438	0.0930362	0.0146424	0.732406	0.00238638	0.000429933	28.4855	0.100508	0.0167214	4.16476	0.0140523	0.00244477	35.5887	0.098427	0.0208911	2.47967	0.00873325	0.0014556	36.5766	0.0796742	0.021471	4.47999	0.00981913	0.00262982	26.4518	0.125099	0.0155276	0.893607	0.00660477	0.00052456	20.1555	0.0788944	0.0118315	2.12285	0.00845337	0.00124614	10.9259	0.0449575	0.00641368	7.72667	0.0320679	0.00453566	10.6521	0.0939169	0.00625291	2.47563	0.0187466
24:1	16:3	24:1/16:3	0	0	0	0	0	0	0	0	0	0	0	0	0	0	0	0	0	0	0	0	0	0	0	0	0	0	0	0	0	0	0	0	0	0	0	0	0	0	0	0	0	0	0	0	0	0	0
24:1	18:0	24:1/18:0	0	0	0	0	0	0	0	0	0	0	0	0	0	0	0	0	0	0	0	0	0	0	0	0	0	0	0	0	0	0	0	0	0	0	0	0	0	0	0	0	0	0	0	0	0	0	0
24:1	18:1	24:1/18:1	11.8887	0.044283	0.00733631	1.40819	0.00449016	0.000868969	13.0751	0.0461805	0.00806844	0.931768	0.00339391	0.000574978	11.6573	0.0321392	0.00719353	1.46246	0.00369276	0.000902463	14.2812	0.0311254	0.00881267	0.211387	0.000828096	0.000130443	18.7699	0.0886898	0.0115826	0.283137	0.00113116	0.000174719	10.3856	0.0402822	0.00640875	1.56949	0.00330515	0.000968508	6.52344	0.0265817	0.0040255	4.73604	0.0189225	0.00292253	0	0	0	0	0
24:1	18:2	24:1/18:2	0	0	0	0	0	0	2.29886	0.00818194	0.00141395	3.25107	0.011571	0.00199963	0	0	0	0	0	0	0	0	0	0	0	0	2.09175	0.00957598	0.00128657	2.95818	0.0135425	0.00181948	0	0	0	0	0	0	0	0	0	0	0	0	0	0	0	0	0
24:1	18:3	24:1/18:3	0	0	0	0	0	0	0	0	0	0	0	0	0	0	0	0	0	0	0	0	0	0	0	0	0	0	0	0	0	0	0	0	0	0	0	0	0	0	0	0	0	0	0	0	0	0	0
24:1	20:0	24:1/20:0	0	0	0	0	0	0	0	0	0	0	0	0	0	0	0	0	0	0	0	0	0	0	0	0	0	0	0	0	0	0	0	0	0	0	0	0	0	0	0	0	0	0	0	0	0	0	0
24:1	20:1	24:1/20:1	0	0	0	0	0	0	2.0063	0.00714069	0.00129434	2.83733	0.0100985	0.00183047	0	0	0	0	0	0	0	0	0	0	0	0	0	0	0	0	0	0	0	0	0	0	0	0	0	0	0	0	0	0	0	0	0	0	0
24:1	20:2	24:1/20:2	0	0	0	0	0	0	0	0	0	0	0	0	0	0	0	0	0	0	0	0	0	0	0	0	0	0	0	0	0	0	0	0	0	0	0	0	0	0	0	0	0	0	0	0	0	0	0
24:1	20:3	24:1/20:3	0	0	0	0	0	0	0	0	0	0	0	0	0	0	0	0	0	0	0	0	0	0	0	0	0	0	0	0	0	0	0	0	0	0	0	0	0	0	0	0	0	0	0	0	0	0	0
24:1	22:0	24:1/22:0	0	0	0	0	0	0	0	0	0	0	0	0	0	0	0	0	0	0	0	0	0	0	0	0	0	0	0	0	0	0	0	0	0	0	0	0	0	0	0	0	0	0	0	0	0	0	0
24:1	22:1	24:1/22:1	0	0	0	0	0	0	0	0	0	0	0	0	0	0	0	0	0	0	0	0	0	0	0	0	0	0	0	0	0	0	0	0	0	0	0	0	0	0	0	0	0	0	0	0	0	0	0
24:1	22:2	24:1/22:2	0	0	0	0	0	0	0	0	0	0	0	0	0	0	0	0	0	0	0	0	0	0	0	0	0	0	0	0	0	0	0	0	0	0	0	0	0	0	0	0	0	0	0	0	0	0	0
24:1	22:3	24:1/22:3	0	0	0	0	0	0	0	0	0	0	0	0	0	0	0	0	0	0	0	0	0	0	0	0	0	0	0	0	0	0	0	0	0	0	0	0	0	0	0	0	0	0	0	0	0	0	0
24:1	24:0	24:1/24:0	0	0	0	0	0	0	0	0	0	0	0	0	0	0	0	0	0	0	0	0	0	0	0	0	0	0	0	0	0	0	0	0	0	0	0	0	0	0	0	0	0	0	0	0	0	0	0
24:1	24:1	24:1/24:1	0	0	0	0	0	0	0	0	0	0	0	0	0	0	0	0	0	0	0	0	0	0	0	0	0	0	0	0	0	0	0	0	0	0	0	0	0	0	0	0	0	0	0	0	0	0	0
24:1	24:2	24:1/24:2	0	0	0	0	0	0	0	0	0	0	0	0	0	0	0	0	0	0	0	0	0	0	0	0	0	0	0	0	0	0	0	0	0	0	0	0	0	0	0	0	0	0	0	0	0	0	0
24:1	24:3	24:1/24:3	0	0	0	0	0	0	0	0	0	0	0	0	0	0	0	0	0	0	0	0	0	0	0	0	0	0	0	0	0	0	0	0	0	0	0	0	0	0	0	0	0	0	0	0	0	0	0
24:1	26:0	24:1/26:0	0	0	0	0	0	0	0	0	0	0	0	0	0	0	0	0	0	0	0	0	0	0	0	0	0	0	0	0	0	0	0	0	0	0	0	0	0	0	0	0	0	0	0	0	0	0	0
24:1	26:1	24:1/26:1	0	0	0	0	0	0	0	0	0	0	0	0	0	0	0	0	0	0	0	0	0	0	0	0	0	0	0	0	0	0	0	0	0	0	0	0	0	0	0	0	0	0	0	0	0	0	0
24:1	28:0	24:1/28:0	0	0	0	0	0	0	0	0	0	0	0	0	0	0	0	0	0	0	0	0	0	0	0	0	0	0	0	0	0	0	0	0	0	0	0	0	0	0	0	0	0	0	0	0	0	0	0
24:1	28:1	24:1/28:1	0	0	0	0	0	0	0	0	0	0	0	0	0	0	0	0	0	0	0	0	0	0	0	0	0	0	0	0	0	0	0	0	0	0	0	0	0	0	0	0	0	0	0	0	0	0	0
24:1	30:0	24:1/30:0	0	0	0	0	0	0	0	0	0	0	0	0	0	0	0	0	0	0	0	0	0	0	0	0	0	0	0	0	0	0	0	0	0	0	0	0	0	0	0	0	0	0	0	0	0	0	0
24:1	30:1	24:1/30:1	0	0	0	0	0	0	0	0	0	0	0	0	0	0	0	0	0	0	0	0	0	0	0	0	0	0	0	0	0	0	0	0	0	0	0	0	0	0	0	0	0	0	0	0	0	0	0
24:1	32:0	24:1/32:0	0	0	0	0	0	0	0	0	0	0	0	0	0	0	0	0	0	0	0	0	0	0	0	0	0	0	0	0	0	0	0	0	0	0	0	0	0	0	0	0	0	0	0	0	0	0	0
24:1	32:1	24:1/32:1	0	0	0	0	0	0	0	0	0	0	0	0	0	0	0	0	0	0	0	0	0	0	0	0	0	0	0	0	0	0	0	0	0	0	0	0	0	0	0	0	0	0	0	0	0	0	0
24:2	16:0	24:2/16:0	0	0	0	0	0	0	0	0	0	0	0	0	0	0	0	0	0	0	0	0	0	0	0	0	0	0	0	0	0	0	0	0	0	0	0	0	0	0	0	0	0	0	0	0	0	0	0
24:2	16:1	24:2/16:1	46.6425	0.173191	0.0273798	6.57581	0.0175962	0.0038601	46.9629	0.165786	0.0275679	2.92899	0.00945737	0.00171936	55.2535	0.152678	0.0324346	1.83654	0.00778138	0.00107808	62.4364	0.136608	0.036651	6.40427	0.018332	0.0037594	42.6156	0.201425	0.025016	2.00136	0.0105621	0.00117483	31.3342	0.123315	0.0183936	1.902	0.0156458	0.0011165	19.2833	0.0790132	0.0113195	13.6929	0.0558893	0.00803791	0	0	0	0	0
24:2	16:2	24:2/16:2	0	0	0	0	0	0	9.90682	0.0348455	0.00579547	7.00698	0.024642	0.00409907	0	0	0	0	0	0	0	0	0	0	0	0	0	0	0	0	0	0	0	0	0	0	0	0	0	0	0	0	0	0	0	0	0	0	0
24:2	16:3	24:2/16:3	0	0	0	0	0	0	0	0	0	0	0	0	0	0	0	0	0	0	0	0	0	0	0	0	0	0	0	0	0	0	19.6387	0.0702647	0.011449	27.7734	0.0993692	0.0161914	0	0	0	0	0	0	0	0	0	0	0
24:2	18:0	24:2/18:0	0	0	0	0	0	0	0	0	0	0	0	0	0	0	0	0	0	0	0	0	0	0	0	0	0	0	0	0	0	0	0	0	0	0	0	0	0	0	0	0	0	0	0	0	0	0	0
24:2	18:1	24:2/18:1	0	0	0	0	0	0	0	0	0	0	0	0	0	0	0	0	0	0	0	0	0	0	0	0	0	0	0	0	0	0	0	0	0	0	0	0	0	0	0	0	0	0	0	0	0	0	0
24:2	18:2	24:2/18:2	0	0	0	0	0	0	0	0	0	0	0	0	0	0	0	0	0	0	0	0	0	0	0	0	0	0	0	0	0	0	0	0	0	0	0	0	0	0	0	0	0	0	0	0	0	0	0
24:2	18:3	24:2/18:3	0	0	0	0	0	0	0	0	0	0	0	0	0	0	0	0	0	0	0	0	0	0	0	0	0	0	0	0	0	0	0	0	0	0	0	0	0	0	0	0	0	0	0	0	0	0	0
24:2	20:0	24:2/20:0	0	0	0	0	0	0	0	0	0	0	0	0	0	0	0	0	0	0	0	0	0	0	0	0	0	0	0	0	0	0	0	0	0	0	0	0	0	0	0	0	0	0	0	0	0	0	0
24:2	20:1	24:2/20:1	0	0	0	0	0	0	0	0	0	0	0	0	0	0	0	0	0	0	0	0	0	0	0	0	0	0	0	0	0	0	0	0	0	0	0	0	0	0	0	0	0	0	0	0	0	0	0
24:2	20:2	24:2/20:2	0	0	0	0	0	0	0	0	0	0	0	0	0	0	0	0	0	0	0	0	0	0	0	0	0	0	0	0	0	0	11.3671	0.04067	0.00728752	16.0755	0.057516	0.0103061	0	0	0	0	0	0	0	0	0	0	0
24:2	20:3	24:2/20:3	0	0	0	0	0	0	0	0	0	0	0	0	0	0	0	0	0	0	0	0	0	0	0	0	0	0	0	0	0	0	0	0	0	0	0	0	0	0	0	0	0	0	0	0	0	0	0
24:2	22:0	24:2/22:0	0	0	0	0	0	0	0	0	0	0	0	0	0	0	0	0	0	0	0	0	0	0	0	0	0	0	0	0	0	0	0	0	0	0	0	0	0	0	0	0	0	0	0	0	0	0	0
24:2	22:1	24:2/22:1	0	0	0	0	0	0	0	0	0	0	0	0	0	0	0	0	0	0	0	0	0	0	0	0	0	0	0	0	0	0	0	0	0	0	0	0	0	0	0	0	0	0	0	0	0	0	0
24:2	22:2	24:2/22:2	0	0	0	0	0	0	0	0	0	0	0	0	0	0	0	0	0	0	0	0	0	0	0	0	0	0	0	0	0	0	0	0	0	0	0	0	0	0	0	0	0	0	0	0	0	0	0
24:2	22:3	24:2/22:3	0	0	0	0	0	0	0	0	0	0	0	0	0	0	0	0	0	0	0	0	0	0	0	0	0	0	0	0	0	0	0	0	0	0	0	0	0	0	0	0	0	0	0	0	0	0	0
24:2	24:0	24:2/24:0	0	0	0	0	0	0	0	0	0	0	0	0	0	0	0	0	0	0	0	0	0	0	0	0	0	0	0	0	0	0	0	0	0	0	0	0	0	0	0	0	0	0	0	0	0	0	0
24:2	24:1	24:2/24:1	0	0	0	0	0	0	0	0	0	0	0	0	0	0	0	0	0	0	0	0	0	0	0	0	0	0	0	0	0	0	0	0	0	0	0	0	0	0	0	0	0	0	0	0	0	0	0
24:2	24:2	24:2/24:2	0	0	0	0	0	0	0	0	0	0	0	0	0	0	0	0	0	0	0	0	0	0	0	0	0	0	0	0	0	0	0	0	0	0	0	0	0	0	0	0	0	0	0	0	0	0	0
24:2	24:3	24:2/24:3	0	0	0	0	0	0	0	0	0	0	0	0	0	0	0	0	0	0	0	0	0	0	0	0	0	0	0	0	0	0	0	0	0	0	0	0	0	0	0	0	0	0	0	0	0	0	0
24:2	26:0	24:2/26:0	0	0	0	0	0	0	0	0	0	0	0	0	0	0	0	0	0	0	0	0	0	0	0	0	0	0	0	0	0	0	0	0	0	0	0	0	0	0	0	0	0	0	0	0	0	0	0
24:2	26:1	24:2/26:1	0	0	0	0	0	0	0	0	0	0	0	0	0	0	0	0	0	0	0	0	0	0	0	0	0	0	0	0	0	0	0	0	0	0	0	0	0	0	0	0	0	0	0	0	0	0	0
24:2	28:0	24:2/28:0	0	0	0	0	0	0	0	0	0	0	0	0	0	0	0	0	0	0	0	0	0	0	0	0	0	0	0	0	0	0	0	0	0	0	0	0	0	0	0	0	0	0	0	0	0	0	0
24:2	28:1	24:2/28:1	0	0	0	0	0	0	0	0	0	0	0	0	0	0	0	0	0	0	0	0	0	0	0	0	0	0	0	0	0	0	0	0	0	0	0	0	0	0	0	0	0	0	0	0	0	0	0
24:2	30:0	24:2/30:0	0	0	0	0	0	0	0	0	0	0	0	0	0	0	0	0	0	0	0	0	0	0	0	0	0	0	0	0	0	0	0	0	0	0	0	0	0	0	0	0	0	0	0	0	0	0	0
24:2	30:1	24:2/30:1	0	0	0	0	0	0	0	0	0	0	0	0	0	0	0	0	0	0	0	0	0	0	0	0	0	0	0	0	0	0	0	0	0	0	0	0	0	0	0	0	0	0	0	0	0	0	0
24:2	32:0	24:2/32:0	0	0	0	0	0	0	0	0	0	0	0	0	0	0	0	0	0	0	0	0	0	0	0	0	0	0	0	0	0	0	0	0	0	0	0	0	0	0	0	0	0	0	0	0	0	0	0
24:2	32:1	24:2/32:1	0	0	0	0	0	0	0	0	0	0	0	0	0	0	0	0	0	0	0	0	0	0	0	0	0	0	0	0	0	0	0	0	0	0	0	0	0	0	0	0	0	0	0	0	0	0	0
24:3	16:0	24:3/16:0	0	0	0	0	0	0	7.50528	0.0263732	0.00440571	5.64613	0.0197893	0.00331436	0	0	0	0	0	0	0	0	0	0	0	0	0	0	0	0	0	0	0	0	0	0	0	0	0	0	0	0	0	0	0	0	0	0	0
24:3	16:1	24:3/16:1	0	0	0	0	0	0	5.52012	0.0193226	0.00322926	7.80663	0.0273263	0.00456687	0	0	0	0	0	0	0	0	0	0	0	0	0	0	0	0	0	0	0	0	0	0	0	0	0	0	0	0	0	0	0	0	0	0	0
24:3	16:2	24:3/16:2	0	0	0	0	0	0	0	0	0	0	0	0	0	0	0	0	0	0	0	0	0	0	0	0	0	0	0	0	0	0	0	0	0	0	0	0	0	0	0	0	0	0	0	0	0	0	0
24:3	16:3	24:3/16:3	0	0	0	0	0	0	0	0	0	0	0	0	0	0	0	0	0	0	0	0	0	0	0	0	0	0	0	0	0	0	11.7832	0.0421587	0.00684565	16.664	0.0596213	0.00968121	0	0	0	0	0	0	0	0	0	0	0
24:3	18:0	24:3/18:0	0	0	0	0	0	0	0	0	0	0	0	0	0	0	0	0	0	0	0	0	0	0	0	0	0	0	0	0	0	0	0	0	0	0	0	0	0	0	0	0	0	0	0	0	0	0	0
24:3	18:1	24:3/18:1	0	0	0	0	0	0	0	0	0	0	0	0	0	0	0	0	0	0	0	0	0	0	0	0	0	0	0	0	0	0	0	0	0	0	0	0	0	0	0	0	0	0	0	0	0	0	0
24:3	18:2	24:3/18:2	0	0	0	0	0	0	0	0	0	0	0	0	0	0	0	0	0	0	0	0	0	0	0	0	0	0	0	0	0	0	0	0	0	0	0	0	0	0	0	0	0	0	0	0	0	0	0
24:3	18:3	24:3/18:3	0	0	0	0	0	0	0	0	0	0	0	0	0	0	0	0	0	0	0	0	0	0	0	0	0	0	0	0	0	0	0	0	0	0	0	0	0	0	0	0	0	0	0	0	0	0	0
24:3	20:0	24:3/20:0	0	0	0	0	0	0	0	0	0	0	0	0	0	0	0	0	0	0	0	0	0	0	0	0	0	0	0	0	0	0	10.4997	0.0375666	0.00675261	14.8489	0.0531272	0.00954963	0	0	0	0	0	0	0	0	0	0	0
24:3	20:1	24:3/20:1	0	0	0	0	0	0	0	0	0	0	0	0	0	0	0	0	0	0	0	0	0	0	0	0	0	0	0	0	0	0	0	0	0	0	0	0	0	0	0	0	0	0	0	0	0	0	0
24:3	20:2	24:3/20:2	0	0	0	0	0	0	0	0	0	0	0	0	0	0	0	0	0	0	0	0	0	0	0	0	0	0	0	0	0	0	0	0	0	0	0	0	0	0	0	0	0	0	0	0	0	0	0
24:3	20:3	24:3/20:3	0	0	0	0	0	0	0	0	0	0	0	0	0	0	0	0	0	0	0	0	0	0	0	0	0	0	0	0	0	0	0	0	0	0	0	0	0	0	0	0	0	0	0	0	0	0	0
24:3	22:0	24:3/22:0	0	0	0	0	0	0	0	0	0	0	0	0	0	0	0	0	0	0	0	0	0	0	0	0	0	0	0	0	0	0	0	0	0	0	0	0	0	0	0	0	0	0	0	0	0	0	0
24:3	22:1	24:3/22:1	0	0	0	0	0	0	0	0	0	0	0	0	0	0	0	0	0	0	0	0	0	0	0	0	0	0	0	0	0	0	0	0	0	0	0	0	0	0	0	0	0	0	0	0	0	0	0
24:3	22:2	24:3/22:2	0	0	0	0	0	0	0	0	0	0	0	0	0	0	0	0	0	0	0	0	0	0	0	0	0	0	0	0	0	0	0	0	0	0	0	0	0	0	0	0	0	0	0	0	0	0	0
24:3	22:3	24:3/22:3	0	0	0	0	0	0	0	0	0	0	0	0	0	0	0	0	0	0	0	0	0	0	0	0	0	0	0	0	0	0	0	0	0	0	0	0	0	0	0	0	0	0	0	0	0	0	0
24:3	24:0	24:3/24:0	0	0	0	0	0	0	0	0	0	0	0	0	0	0	0	0	0	0	0	0	0	0	0	0	0	0	0	0	0	0	0	0	0	0	0	0	0	0	0	0	0	0	0	0	0	0	0
24:3	24:1	24:3/24:1	0	0	0	0	0	0	0	0	0	0	0	0	0	0	0	0	0	0	0	0	0	0	0	0	0	0	0	0	0	0	0	0	0	0	0	0	0	0	0	0	0	0	0	0	0	0	0
24:3	24:2	24:3/24:2	0	0	0	0	0	0	0	0	0	0	0	0	0	0	0	0	0	0	0	0	0	0	0	0	0	0	0	0	0	0	0	0	0	0	0	0	0	0	0	0	0	0	0	0	0	0	0
24:3	24:3	24:3/24:3	0	0	0	0	0	0	0	0	0	0	0	0	0	0	0	0	0	0	0	0	0	0	0	0	0	0	0	0	0	0	0	0	0	0	0	0	0	0	0	0	0	0	0	0	0	0	0
24:3	26:0	24:3/26:0	0	0	0	0	0	0	0	0	0	0	0	0	0	0	0	0	0	0	0	0	0	0	0	0	0	0	0	0	0	0	0	0	0	0	0	0	0	0	0	0	0	0	0	0	0	0	0
24:3	26:1	24:3/26:1	0	0	0	0	0	0	0	0	0	0	0	0	0	0	0	0	0	0	0	0	0	0	0	0	0	0	0	0	0	0	0	0	0	0	0	0	0	0	0	0	0	0	0	0	0	0	0
24:3	28:0	24:3/28:0	0	0	0	0	0	0	0	0	0	0	0	0	0	0	0	0	0	0	0	0	0	0	0	0	0	0	0	0	0	0	0	0	0	0	0	0	0	0	0	0	0	0	0	0	0	0	0
24:3	28:1	24:3/28:1	0	0	0	0	0	0	0	0	0	0	0	0	0	0	0	0	0	0	0	0	0	0	0	0	0	0	0	0	0	0	0	0	0	0	0	0	0	0	0	0	0	0	0	0	0	0	0
24:3	30:0	24:3/30:0	0	0	0	0	0	0	0	0	0	0	0	0	0	0	0	0	0	0	0	0	0	0	0	0	0	0	0	0	0	0	0	0	0	0	0	0	0	0	0	0	0	0	0	0	0	0	0
24:3	30:1	24:3/30:1	0	0	0	0	0	0	0	0	0	0	0	0	0	0	0	0	0	0	0	0	0	0	0	0	0	0	0	0	0	0	0	0	0	0	0	0	0	0	0	0	0	0	0	0	0	0	0
24:3	32:0	24:3/32:0	0	0	0	0	0	0	0	0	0	0	0	0	0	0	0	0	0	0	0	0	0	0	0	0	0	0	0	0	0	0	0	0	0	0	0	0	0	0	0	0	0	0	0	0	0	0	0
24:3	32:1	24:3/32:1	0	0	0	0	0	0	0	0	0	0	0	0	0	0	0	0	0	0	0	0	0	0	0	0	0	0	0	0	0	0	0	0	0	0	0	0	0	0	0	0	0	0	0	0	0	0	0
26:0	16:0	26:0/16:0	1.93862	0.00752666	0.00120411	1.4524	0.00601408	0.000902109	0	0	0	0	0	0	0.792682	0.0022162	0.000492347	0.426232	0.00120678	0.000264739	6.5116	0.0144427	0.00404445	6.44076	0.014575	0.00400046	11.5159	0.0540935	0.0071527	3.24111	0.0138808	0.0020131	4.57422	0.0173307	0.00284112	2.3634	0.00774234	0.00146794	15.7018	0.0638455	0.00975265	1.72187	0.00351115	0.00106948	0	0	0	0	0
26:0	16:1	26:0/16:1	9.9104	0.036868	0.00613552	0.762915	0.00100066	0.00047232	9.69321	0.0342315	0.00600106	1.34024	0.00475305	0.000829743	9.46118	0.0261565	0.00585741	0.767424	0.00251755	0.000475111	12.2972	0.0266837	0.00761317	2.16105	0.00407186	0.0013379	13.2446	0.0625633	0.0081997	0.543382	0.0019806	0.000336408	10.4129	0.0404584	0.00644661	2.28315	0.0078164	0.0014135	8.85314	0.0362002	0.00548097	3.01961	0.012236	0.00186944	2.5593	0.0230063	0.00158446	1.81061	0.0162883
26:0	16:2	26:0/16:2	3.19528	0.0114576	0.00197175	2.2964	0.00821056	0.00141707	4.37523	0.0154503	0.00269988	0.400292	0.00141489	0.000247013	1.44438	0.00402669	0.000891302	2.04266	0.0056946	0.00126049	2.26917	0.0050979	0.00140027	3.20909	0.00720952	0.00198028	6.02909	0.0283892	0.00372045	1.08928	0.00447577	0.000672174	0	0	0	0	0	0	0	0	0	0	0	0	0	0	0	0	0
26:0	16:3	26:0/16:3	0	0	0	0	0	0	0	0	0	0	0	0	0	0	0	0	0	0	0	0	0	0	0	0	0	0	0	0	0	0	0	0	0	0	0	0	0	0	0	0	0	0	0	0	0	0	0
26:0	18:0	26:0/18:0	0.156416	0.000564939	0.00010154	0.0943976	0.000330418	6.12799e-05	0	0	0	0	0	0	0	0	0	0	0	0	3.03095	0.00672808	0.0019676	3.37737	0.00762877	0.00219248	0.0854743	0.000391299	5.54872e-05	0.120879	0.000553381	7.84707e-05	0.547793	0.00195993	0.00035561	0.774697	0.00277175	0.000502908	0.506857	0.00202438	0.000329035	0.444561	0.00169528	0.000288595	0	0	0	0	0
26:0	18:1	26:0/18:1	0	0	0	0	0	0	0	0	0	0	0	0	0	0	0	0	0	0	0	0	0	0	0	0	0	0	0	0	0	0	0	0	0	0	0	0	0	0	0	0	0	0	0	0	0	0	0
26:0	18:2	26:0/18:2	0	0	0	0	0	0	0	0	0	0	0	0	0	0	0	0	0	0	0	0	0	0	0	0	0	0	0	0	0	0	0	0	0	0	0	0	0	0	0	0	0	0	0	0	0	0	0
26:0	18:3	26:0/18:3	0	0	0	0	0	0	0	0	0	0	0	0	0	0	0	0	0	0	0	0	0	0	0	0	0	0	0	0	0	0	0	0	0	0	0	0	0	0	0	0	0	0	0	0	0	0	0
26:0	20:0	26:0/20:0	0	0	0	0	0	0	0	0	0	0	0	0	0.275692	0.000779995	0.000186705	0.389888	0.00110308	0.00026404	0	0	0	0	0	0	0	0	0	0	0	0	0	0	0	0	0	0	0.253224	0.00097061	0.000171489	0.358113	0.00137265	0.000242522	0	0	0	0	0
26:0	20:1	26:0/20:1	0	0	0	0	0	0	0.836296	0.00297649	0.000564672	1.1827	0.00420939	0.000798566	0	0	0	0	0	0	0	0	0	0	0	0	4.74085	0.0223132	0.00320105	0.872855	0.00361567	0.000589357	0	0	0	0	0	0	0	0	0	0	0	0	0	0	0	0	0
26:0	20:2	26:0/20:2	0	0	0	0	0	0	0	0	0	0	0	0	0	0	0	0	0	0	0	0	0	0	0	0	0	0	0	0	0	0	0	0	0	0	0	0	0	0	0	0	0	0	0	0	0	0	0
26:0	20:3	26:0/20:3	0	0	0	0	0	0	0	0	0	0	0	0	0	0	0	0	0	0	0	0	0	0	0	0	0	0	0	0	0	0	0	0	0	0	0	0	0	0	0	0	0	0	0	0	0	0	0
26:0	22:0	26:0/22:0	0	0	0	0	0	0	0.678491	0.00239682	0.000478522	0.397049	0.00140664	0.000280028	1.87408	0.0051829	0.00132174	0.152795	0.000507506	0.000107762	0.690675	0.00154175	0.000487115	0.713344	0.00158894	0.000503103	0	0	0	0	0	0	0	0	0	0	0	0	0.672968	0.00271678	0.000474627	0.525209	0.00203912	0.000370417	0	0	0	0	0
26:0	22:1	26:0/22:1	0	0	0	0	0	0	0	0	0	0	0	0	0	0	0	0	0	0	0	0	0	0	0	0	0	0	0	0	0	0	0	0	0	0	0	0	0	0	0	0	0	0	0	0	0	0	0
26:0	22:2	26:0/22:2	0	0	0	0	0	0	0	0	0	0	0	0	0	0	0	0	0	0	0	0	0	0	0	0	0	0	0	0	0	0	0	0	0	0	0	0	0	0	0	0	0	0	0	0	0	0	0
26:0	22:3	26:0/22:3	0	0	0	0	0	0	0	0	0	0	0	0	0	0	0	0	0	0	0	0	0	0	0	0	0	0	0	0	0	0	0	0	0	0	0	0	0	0	0	0	0	0	0	0	0	0	0
26:0	24:0	26:0/24:0	0	0	0	0	0	0	0	0	0	0	0	0	0	0	0	0	0	0	0	0	0	0	0	0	0	0	0	0	0	0	0	0	0	0	0	0	0	0	0	0	0	0	0	0	0	0	0
26:0	24:1	26:0/24:1	0	0	0	0	0	0	0	0	0	0	0	0	0	0	0	0	0	0	0	0	0	0	0	0	0	0	0	0	0	0	0	0	0	0	0	0	0	0	0	0	0	0	0	0	0	0	0
26:0	24:2	26:0/24:2	0	0	0	0	0	0	0	0	0	0	0	0	0	0	0	0	0	0	0	0	0	0	0	0	0	0	0	0	0	0	0	0	0	0	0	0	0	0	0	0	0	0	0	0	0	0	0
26:0	24:3	26:0/24:3	0	0	0	0	0	0	0	0	0	0	0	0	0	0	0	0	0	0	0	0	0	0	0	0	0	0	0	0	0	0	0	0	0	0	0	0	0	0	0	0	0	0	0	0	0	0	0
26:0	26:0	26:0/26:0	0	0	0	0	0	0	0	0	0	0	0	0	0	0	0	0	0	0	0	0	0	0	0	0	0	0	0	0	0	0	0	0	0	0	0	0	0	0	0	0	0	0	0	0	0	0	0
26:0	26:1	26:0/26:1	0	0	0	0	0	0	0	0	0	0	0	0	0	0	0	0	0	0	0	0	0	0	0	0	0	0	0	0	0	0	0	0	0	0	0	0	0	0	0	0	0	0	0	0	0	0	0
26:0	28:0	26:0/28:0	0	0	0	0	0	0	0	0	0	0	0	0	0	0	0	0	0	0	0	0	0	0	0	0	0	0	0	0	0	0	0	0	0	0	0	0	0	0	0	0	0	0	0	0	0	0	0
26:0	28:1	26:0/28:1	0	0	0	0	0	0	0	0	0	0	0	0	0	0	0	0	0	0	0	0	0	0	0	0	0	0	0	0	0	0	0	0	0	0	0	0	0	0	0	0	0	0	0	0	0	0	0
26:0	30:0	26:0/30:0	0	0	0	0	0	0	0	0	0	0	0	0	0	0	0	0	0	0	0	0	0	0	0	0	0	0	0	0	0	0	0	0	0	0	0	0	0	0	0	0	0	0	0	0	0	0	0
26:0	30:1	26:0/30:1	0	0	0	0	0	0	0	0	0	0	0	0	0	0	0	0	0	0	0	0	0	0	0	0	0	0	0	0	0	0	0	0	0	0	0	0	0	0	0	0	0	0	0	0	0	0	0
26:0	32:0	26:0/32:0	0	0	0	0	0	0	0	0	0	0	0	0	0	0	0	0	0	0	0	0	0	0	0	0	0	0	0	0	0	0	0	0	0	0	0	0	0	0	0	0	0	0	0	0	0	0	0
26:0	32:1	26:0/32:1	0	0	0	0	0	0	0	0	0	0	0	0	0	0	0	0	0	0	0	0	0	0	0	0	0	0	0	0	0	0	0	0	0	0	0	0	0	0	0	0	0	0	0	0	0	0	0
26:1	16:0	26:1/16:0	0	0	0	0	0	0	0.964222	0.0034318	0.000596949	1.36362	0.00485329	0.000844214	1.34628	0.00380894	0.000833483	1.90393	0.00538665	0.00117872	0	0	0	0	0	0	0	0	0	0	0	0	0	0	0	0	0	0	0	0	0	0	0	0	0	0	0	0	0
26:1	16:1	26:1/16:1	13.9129	0.0515017	0.00858544	2.66096	0.00786255	0.00164204	17.4607	0.0616845	0.0107747	0.98408	0.00388204	0.000607259	15.7713	0.0434183	0.0097322	2.10474	0.00467165	0.0012988	18.4785	0.040332	0.0114028	0.632449	0.00270832	0.000390274	27.2432	0.128528	0.0168114	2.26477	0.00793865	0.00139755	16.1248	0.0633412	0.00995037	1.19235	0.0074943	0.00073578	0	0	0	0	0	0	0	0	0	0	0
26:1	16:2	26:1/16:2	0	0	0	0	0	0	1.90029	0.00665175	0.0011688	2.68741	0.009407	0.00165294	0	0	0	0	0	0	0	0	0	0	0	0	2.71928	0.0124488	0.00167254	3.84564	0.0176053	0.00236533	0	0	0	0	0	0	0	0	0	0	0	0	0	0	0	0	0
26:1	16:3	26:1/16:3	0	0	0	0	0	0	0	0	0	0	0	0	0	0	0	0	0	0	0	0	0	0	0	0	0	0	0	0	0	0	15.5144	0.0555083	0.00951113	21.9407	0.0785007	0.0134508	0	0	0	0	0	0	0	0	0	0	0
26:1	18:0	26:1/18:0	0	0	0	0	0	0	0	0	0	0	0	0	0	0	0	0	0	0	0	0	0	0	0	0	0	0	0	0	0	0	0	0	0	0	0	0	0	0	0	0	0	0	0	0	0	0	0
26:1	18:1	26:1/18:1	0	0	0	0	0	0	0	0	0	0	0	0	0	0	0	0	0	0	0	0	0	0	0	0	0	0	0	0	0	0	0	0	0	0	0	0	0	0	0	0	0	0	0	0	0	0	0
26:1	18:2	26:1/18:2	0	0	0	0	0	0	0	0	0	0	0	0	0	0	0	0	0	0	0	0	0	0	0	0	0	0	0	0	0	0	0	0	0	0	0	0	0	0	0	0	0	0	0	0	0	0	0
26:1	18:3	26:1/18:3	0	0	0	0	0	0	0	0	0	0	0	0	0	0	0	0	0	0	0	0	0	0	0	0	0	0	0	0	0	0	0	0	0	0	0	0	0	0	0	0	0	0	0	0	0	0	0
26:1	20:0	26:1/20:0	0	0	0	0	0	0	0	0	0	0	0	0	0	0	0	0	0	0	0	0	0	0	0	0	0	0	0	0	0	0	0	0	0	0	0	0	0	0	0	0	0	0	0	0	0	0	0
26:1	20:1	26:1/20:1	0	0	0	0	0	0	0	0	0	0	0	0	0	0	0	0	0	0	0	0	0	0	0	0	0	0	0	0	0	0	0	0	0	0	0	0	0	0	0	0	0	0	0	0	0	0	0
26:1	20:2	26:1/20:2	0	0	0	0	0	0	0	0	0	0	0	0	0	0	0	0	0	0	0	0	0	0	0	0	0	0	0	0	0	0	5.14638	0.018413	0.00345412	7.27808	0.02604	0.00488486	0	0	0	0	0	0	0	0	0	0	0
26:1	20:3	26:1/20:3	0	0	0	0	0	0	0	0	0	0	0	0	0	0	0	0	0	0	0	0	0	0	0	0	0	0	0	0	0	0	6.11999	0.0218965	0.00409524	8.65498	0.0309663	0.00579155	0	0	0	0	0	0	12.0906	0.10786	0.00809051	0.966497	0.012047
26:1	22:0	26:1/22:0	0	0	0	0	0	0	0	0	0	0	0	0	0	0	0	0	0	0	0	0	0	0	0	0	0	0	0	0	0	0	0	0	0	0	0	0	0	0	0	0	0	0	0	0	0	0	0
26:1	22:1	26:1/22:1	0	0	0	0	0	0	0	0	0	0	0	0	0	0	0	0	0	0	0	0	0	0	0	0	0	0	0	0	0	0	0	0	0	0	0	0	0	0	0	0	0	0	0	0	0	0	0
26:1	22:2	26:1/22:2	0	0	0	0	0	0	0	0	0	0	0	0	0	0	0	0	0	0	0	0	0	0	0	0	0	0	0	0	0	0	0	0	0	0	0	0	0	0	0	0	0	0	0	0	0	0	0
26:1	22:3	26:1/22:3	0	0	0	0	0	0	0	0	0	0	0	0	0	0	0	0	0	0	0	0	0	0	0	0	0	0	0	0	0	0	0	0	0	0	0	0	0	0	0	0	0	0	0	0	0	0	0
26:1	24:0	26:1/24:0	0	0	0	0	0	0	0	0	0	0	0	0	0	0	0	0	0	0	0	0	0	0	0	0	0	0	0	0	0	0	0	0	0	0	0	0	0	0	0	0	0	0	0	0	0	0	0
26:1	24:1	26:1/24:1	0	0	0	0	0	0	0	0	0	0	0	0	0	0	0	0	0	0	0	0	0	0	0	0	0	0	0	0	0	0	0	0	0	0	0	0	0	0	0	0	0	0	0	0	0	0	0
26:1	24:2	26:1/24:2	0	0	0	0	0	0	0	0	0	0	0	0	0	0	0	0	0	0	0	0	0	0	0	0	0	0	0	0	0	0	0	0	0	0	0	0	0	0	0	0	0	0	0	0	0	0	0
26:1	24:3	26:1/24:3	0	0	0	0	0	0	0	0	0	0	0	0	0	0	0	0	0	0	0	0	0	0	0	0	0	0	0	0	0	0	0	0	0	0	0	0	0	0	0	0	0	0	0	0	0	0	0
26:1	26:0	26:1/26:0	0	0	0	0	0	0	0	0	0	0	0	0	0	0	0	0	0	0	0	0	0	0	0	0	0	0	0	0	0	0	0	0	0	0	0	0	0	0	0	0	0	0	0	0	0	0	0
26:1	26:1	26:1/26:1	0	0	0	0	0	0	0	0	0	0	0	0	0	0	0	0	0	0	0	0	0	0	0	0	0	0	0	0	0	0	0	0	0	0	0	0	0	0	0	0	0	0	0	0	0	0	0
26:1	28:0	26:1/28:0	0	0	0	0	0	0	0	0	0	0	0	0	0	0	0	0	0	0	0	0	0	0	0	0	0	0	0	0	0	0	0	0	0	0	0	0	0	0	0	0	0	0	0	0	0	0	0
26:1	28:1	26:1/28:1	0	0	0	0	0	0	0	0	0	0	0	0	0	0	0	0	0	0	0	0	0	0	0	0	0	0	0	0	0	0	0	0	0	0	0	0	0	0	0	0	0	0	0	0	0	0	0
26:1	30:0	26:1/30:0	0	0	0	0	0	0	0	0	0	0	0	0	0	0	0	0	0	0	0	0	0	0	0	0	0	0	0	0	0	0	0	0	0	0	0	0	0	0	0	0	0	0	0	0	0	0	0
26:1	30:1	26:1/30:1	0	0	0	0	0	0	0	0	0	0	0	0	0	0	0	0	0	0	0	0	0	0	0	0	0	0	0	0	0	0	0	0	0	0	0	0	0	0	0	0	0	0	0	0	0	0	0
26:1	32:0	26:1/32:0	0	0	0	0	0	0	0	0	0	0	0	0	0	0	0	0	0	0	0	0	0	0	0	0	0	0	0	0	0	0	0	0	0	0	0	0	0	0	0	0	0	0	0	0	0	0	0
26:1	32:1	26:1/32:1	0	0	0	0	0	0	0	0	0	0	0	0	0	0	0	0	0	0	0	0	0	0	0	0	0	0	0	0	0	0	0	0	0	0	0	0	0	0	0	0	0	0	0	0	0	0	0
28:0	16:0	28:0/16:0	1.25555	0.00465504	0.000815062	0.602399	0.00210175	0.000391058	0	0	0	0	0	0	1.41716	0.00389803	0.000919975	0.510972	0.00136679	0.000331707	6.66503	0.0146782	0.00432673	4.73267	0.0107682	0.0030723	7.52194	0.0353202	0.00488301	2.33419	0.0101043	0.00151528	3.56658	0.0133755	0.00231531	2.10948	0.00713449	0.00136941	16.7946	0.0686088	0.0109025	2.28655	0.00927324	0.00148436	0	0	0	0	0
28:0	16:1	28:0/16:1	0	0	0	0	0	0	0	0	0	0	0	0	0	0	0	0	0	0	0	0	0	0	0	0	0	0	0	0	0	0	0	0	0	0	0	0	0	0	0	0	0	0	0	0	0	0	0
28:0	16:2	28:0/16:2	0	0	0	0	0	0	0	0	0	0	0	0	0	0	0	0	0	0	0	0	0	0	0	0	0	0	0	0	0	0	0	0	0	0	0	0	0	0	0	0	0	0	0	0	0	0	0
28:0	16:3	28:0/16:3	0	0	0	0	0	0	0	0	0	0	0	0	0	0	0	0	0	0	0	0	0	0	0	0	0	0	0	0	0	0	0	0	0	0	0	0	0	0	0	0	0	0	0	0	0	0	0
28:0	18:0	28:0/18:0	0	0	0	0	0	0	0	0	0	0	0	0	0	0	0	0	0	0	0	0	0	0	0	0	0	0	0	0	0	0	0	0	0	0	0	0	0	0	0	0	0	0	0	0	0	0	0
28:0	18:1	28:0/18:1	0	0	0	0	0	0	0.778526	0.00277088	0.000525665	1.101	0.00391862	0.000743403	0	0	0	0	0	0	0	0	0	0	0	0	4.89558	0.0230829	0.00330552	0.946807	0.00417169	0.000639289	0	0	0	0	0	0	0	0	0	0	0	0	0.611467	0.00576112	0.000412866	0.864744	0.00814746
28:0	18:2	28:0/18:2	0	0	0	0	0	0	0	0	0	0	0	0	0	0	0	0	0	0	0	0	0	0	0	0	0	0	0	0	0	0	0	0	0	0	0	0	0	0	0	0	0	0	0	0	0	0	0
28:0	18:3	28:0/18:3	0	0	0	0	0	0	0	0	0	0	0	0	0	0	0	0	0	0	0	0	0	0	0	0	0	0	0	0	0	0	0	0	0	0	0	0	0	0	0	0	0	0	0	0	0	0	0
28:0	20:0	28:0/20:0	0.326142	0.00120194	0.00023002	0.291166	0.00102834	0.000205352	1.23335	0.00436056	0.000869848	0.271188	0.000985044	0.000191262	1.68827	0.00469141	0.0011907	0.513044	0.00148951	0.000361837	1.41172	0.00307525	0.00099565	0.178191	0.000391417	0.000125673	0.117708	0.000538864	8.30164e-05	0.166464	0.000762069	0.000117403	0	0	0	0	0	0	1.17576	0.00475941	0.000829231	0.895186	0.00350038	0.000631352	0	0	0	0	0
28:0	20:1	28:0/20:1	0	0	0	0	0	0	0	0	0	0	0	0	0	0	0	0	0	0	0	0	0	0	0	0	0	0	0	0	0	0	0	0	0	0	0	0	0	0	0	0	0	0	0	0	0	0	0
28:0	20:2	28:0/20:2	0	0	0	0	0	0	0	0	0	0	0	0	0	0	0	0	0	0	0	0	0	0	0	0	0	0	0	0	0	0	0	0	0	0	0	0	0	0	0	0	0	0	0	0	0	0	0
28:0	20:3	28:0/20:3	0	0	0	0	0	0	0	0	0	0	0	0	0	0	0	0	0	0	0	0	0	0	0	0	0	0	0	0	0	0	0	0	0	0	0	0	0	0	0	0	0	0	0	0	0	0	0
28:0	22:0	28:0/22:0	0	0	0	0	0	0	1.52122	0.00537164	0.00111555	0.0682469	0.000234904	5.00473e-05	1.30733	0.00360149	0.000958703	0.931383	0.00258448	0.000683009	0	0	0	0	0	0	0	0	0	0	0	0	0	0	0	0	0	0	0.513344	0.00196765	0.00037645	0.725979	0.00278268	0.00053238	0	0	0	0	0
28:0	22:1	28:0/22:1	0	0	0	0	0	0	0	0	0	0	0	0	0	0	0	0	0	0	0	0	0	0	0	0	0	0	0	0	0	0	0	0	0	0	0	0	0	0	0	0	0	0	0	0	0	0	0
28:0	22:2	28:0/22:2	0	0	0	0	0	0	0	0	0	0	0	0	0	0	0	0	0	0	0	0	0	0	0	0	0	0	0	0	0	0	0	0	0	0	0	0	0	0	0	0	0	0	0	0	0	0	0
28:0	22:3	28:0/22:3	0	0	0	0	0	0	0	0	0	0	0	0	0	0	0	0	0	0	0	0	0	0	0	0	0	0	0	0	0	0	0	0	0	0	0	0	0	0	0	0	0	0	0	0	0	0	0
28:0	24:0	28:0/24:0	0	0	0	0	0	0	0	0	0	0	0	0	0	0	0	0	0	0	0	0	0	0	0	0	0	0	0	0	0	0	0	0	0	0	0	0	0	0	0	0	0	0	0	0	0	0	0
28:0	24:1	28:0/24:1	0	0	0	0	0	0	0	0	0	0	0	0	0	0	0	0	0	0	0	0	0	0	0	0	0	0	0	0	0	0	0	0	0	0	0	0	0	0	0	0	0	0	0	0	0	0	0
28:0	24:2	28:0/24:2	0	0	0	0	0	0	0	0	0	0	0	0	0	0	0	0	0	0	0	0	0	0	0	0	0	0	0	0	0	0	0	0	0	0	0	0	0	0	0	0	0	0	0	0	0	0	0
28:0	24:3	28:0/24:3	0	0	0	0	0	0	0	0	0	0	0	0	0	0	0	0	0	0	0	0	0	0	0	0	0	0	0	0	0	0	0	0	0	0	0	0	0	0	0	0	0	0	0	0	0	0	0
28:0	26:0	28:0/26:0	0	0	0	0	0	0	0	0	0	0	0	0	0	0	0	0	0	0	0	0	0	0	0	0	0	0	0	0	0	0	0	0	0	0	0	0	0	0	0	0	0	0	0	0	0	0	0
28:0	26:1	28:0/26:1	0	0	0	0	0	0	0	0	0	0	0	0	0	0	0	0	0	0	0	0	0	0	0	0	0	0	0	0	0	0	0	0	0	0	0	0	0	0	0	0	0	0	0	0	0	0	0
28:0	28:0	28:0/28:0	0	0	0	0	0	0	0	0	0	0	0	0	0	0	0	0	0	0	0	0	0	0	0	0	0	0	0	0	0	0	0	0	0	0	0	0	0	0	0	0	0	0	0	0	0	0	0
28:0	28:1	28:0/28:1	0	0	0	0	0	0	0	0	0	0	0	0	0	0	0	0	0	0	0	0	0	0	0	0	0	0	0	0	0	0	0	0	0	0	0	0	0	0	0	0	0	0	0	0	0	0	0
28:0	30:0	28:0/30:0	0	0	0	0	0	0	0	0	0	0	0	0	0	0	0	0	0	0	0	0	0	0	0	0	0	0	0	0	0	0	0	0	0	0	0	0	0	0	0	0	0	0	0	0	0	0	0
28:0	30:1	28:0/30:1	0	0	0	0	0	0	0	0	0	0	0	0	0	0	0	0	0	0	0	0	0	0	0	0	0	0	0	0	0	0	0	0	0	0	0	0	0	0	0	0	0	0	0	0	0	0	0
28:0	32:0	28:0/32:0	0	0	0	0	0	0	0	0	0	0	0	0	0	0	0	0	0	0	0	0	0	0	0	0	0	0	0	0	0	0	0	0	0	0	0	0	0	0	0	0	0	0	0	0	0	0	0
28:0	32:1	28:0/32:1	0	0	0	0	0	0	0	0	0	0	0	0	0	0	0	0	0	0	0	0	0	0	0	0	0	0	0	0	0	0	0	0	0	0	0	0	0	0	0	0	0	0	0	0	0	0	0
28:1	16:0	28:1/16:0	0	0	0	0	0	0	0	0	0	0	0	0	0	0	0	0	0	0	0	0	0	0	0	0	0	0	0	0	0	0	0	0	0	0	0	0	0	0	0	0	0	0	0	0	0	0	0
28:1	16:1	28:1/16:1	0	0	0	0	0	0	0	0	0	0	0	0	0	0	0	0	0	0	0	0	0	0	0	0	0	0	0	0	0	0	0	0	0	0	0	0	0	0	0	0	0	0	0	0	0	0	0
28:1	16:2	28:1/16:2	0	0	0	0	0	0	0	0	0	0	0	0	0	0	0	0	0	0	0	0	0	0	0	0	0	0	0	0	0	0	0	0	0	0	0	0	0	0	0	0	0	0	0	0	0	0	0
28:1	16:3	28:1/16:3	0	0	0	0	0	0	0	0	0	0	0	0	0	0	0	0	0	0	0	0	0	0	0	0	0	0	0	0	0	0	8.81491	0.0315385	0.00565128	12.4662	0.0446022	0.00799212	0	0	0	0	0	0	0	0	0	0	0
28:1	18:0	28:1/18:0	0	0	0	0	0	0	0	0	0	0	0	0	0	0	0	0	0	0	0	0	0	0	0	0	0.307002	0.00140545	0.00020729	0.434167	0.00198761	0.000293152	0	0	0	0	0	0	0	0	0	0	0	0	0	0	0	0	0
28:1	18:1	28:1/18:1	0	0	0	0	0	0	0	0	0	0	0	0	0	0	0	0	0	0	0	0	0	0	0	0	0	0	0	0	0	0	0	0	0	0	0	0	0	0	0	0	0	0	0	0	0	0	0
28:1	18:2	28:1/18:2	0	0	0	0	0	0	0	0	0	0	0	0	0	0	0	0	0	0	0	0	0	0	0	0	0	0	0	0	0	0	0	0	0	0	0	0	0	0	0	0	0	0	0	0	0	0	0
28:1	18:3	28:1/18:3	0	0	0	0	0	0	0	0	0	0	0	0	0	0	0	0	0	0	0	0	0	0	0	0	0	0	0	0	0	0	0	0	0	0	0	0	0	0	0	0	0	0	0	0	0	0	0
28:1	20:0	28:1/20:0	0	0	0	0	0	0	0	0	0	0	0	0	0	0	0	0	0	0	0	0	0	0	0	0	0	0	0	0	0	0	0	0	0	0	0	0	0	0	0	0	0	0	0	0	0	0	0
28:1	20:1	28:1/20:1	0	0	0	0	0	0	0	0	0	0	0	0	0	0	0	0	0	0	0	0	0	0	0	0	0	0	0	0	0	0	0	0	0	0	0	0	0	0	0	0	0	0	0	0	0	0	0
28:1	20:2	28:1/20:2	0	0	0	0	0	0	0	0	0	0	0	0	0	0	0	0	0	0	0	0	0	0	0	0	0	0	0	0	0	0	4.48938	0.0160624	0.0031391	6.34895	0.0227156	0.00443936	0	0	0	0	0	0	0	0	0	0	0
28:1	20:3	28:1/20:3	0	0	0	0	0	0	0	0	0	0	0	0	0	0	0	0	0	0	0	0	0	0	0	0	0	0	0	0	0	0	0	0	0	0	0	0	0	0	0	0	0	0	0	0	0	0	0
28:1	22:0	28:1/22:0	0	0	0	0	0	0	0	0	0	0	0	0	0	0	0	0	0	0	0	0	0	0	0	0	0	0	0	0	0	0	0	0	0	0	0	0	0	0	0	0	0	0	0	0	0	0	0
28:1	22:1	28:1/22:1	0	0	0	0	0	0	0	0	0	0	0	0	0	0	0	0	0	0	0	0	0	0	0	0	0	0	0	0	0	0	0	0	0	0	0	0	0	0	0	0	0	0	0	0	0	0	0
28:1	22:2	28:1/22:2	0	0	0	0	0	0	0	0	0	0	0	0	0	0	0	0	0	0	0	0	0	0	0	0	0	0	0	0	0	0	0	0	0	0	0	0	0	0	0	0	0	0	0	0	0	0	0
28:1	22:3	28:1/22:3	0	0	0	0	0	0	0	0	0	0	0	0	0	0	0	0	0	0	0	0	0	0	0	0	0	0	0	0	0	0	0	0	0	0	0	0	0	0	0	0	0	0	0	0	0	0	0
28:1	24:0	28:1/24:0	0	0	0	0	0	0	0	0	0	0	0	0	0	0	0	0	0	0	0	0	0	0	0	0	0	0	0	0	0	0	0	0	0	0	0	0	0	0	0	0	0	0	0	0	0	0	0
28:1	24:1	28:1/24:1	0	0	0	0	0	0	0	0	0	0	0	0	0	0	0	0	0	0	0	0	0	0	0	0	0	0	0	0	0	0	0	0	0	0	0	0	0	0	0	0	0	0	0	0	0	0	0
28:1	24:2	28:1/24:2	0	0	0	0	0	0	0	0	0	0	0	0	0	0	0	0	0	0	0	0	0	0	0	0	0	0	0	0	0	0	0	0	0	0	0	0	0	0	0	0	0	0	0	0	0	0	0
28:1	24:3	28:1/24:3	0	0	0	0	0	0	0	0	0	0	0	0	0	0	0	0	0	0	0	0	0	0	0	0	0	0	0	0	0	0	0	0	0	0	0	0	0	0	0	0	0	0	0	0	0	0	0
28:1	26:0	28:1/26:0	0	0	0	0	0	0	0	0	0	0	0	0	0	0	0	0	0	0	0	0	0	0	0	0	0	0	0	0	0	0	0	0	0	0	0	0	0	0	0	0	0	0	0	0	0	0	0
28:1	26:1	28:1/26:1	0	0	0	0	0	0	0	0	0	0	0	0	0	0	0	0	0	0	0	0	0	0	0	0	0	0	0	0	0	0	0	0	0	0	0	0	0	0	0	0	0	0	0	0	0	0	0
28:1	28:0	28:1/28:0	0	0	0	0	0	0	0	0	0	0	0	0	0	0	0	0	0	0	0	0	0	0	0	0	0	0	0	0	0	0	0	0	0	0	0	0	0	0	0	0	0	0	0	0	0	0	0
28:1	28:1	28:1/28:1	0	0	0	0	0	0	0	0	0	0	0	0	0	0	0	0	0	0	0	0	0	0	0	0	0	0	0	0	0	0	0	0	0	0	0	0	0	0	0	0	0	0	0	0	0	0	0
28:1	30:0	28:1/30:0	0	0	0	0	0	0	0	0	0	0	0	0	0	0	0	0	0	0	0	0	0	0	0	0	0	0	0	0	0	0	0	0	0	0	0	0	0	0	0	0	0	0	0	0	0	0	0
28:1	30:1	28:1/30:1	0	0	0	0	0	0	0	0	0	0	0	0	0	0	0	0	0	0	0	0	0	0	0	0	0	0	0	0	0	0	0	0	0	0	0	0	0	0	0	0	0	0	0	0	0	0	0
28:1	32:0	28:1/32:0	0	0	0	0	0	0	0	0	0	0	0	0	0	0	0	0	0	0	0	0	0	0	0	0	0	0	0	0	0	0	0	0	0	0	0	0	0	0	0	0	0	0	0	0	0	0	0
28:1	32:1	28:1/32:1	0	0	0	0	0	0	0	0	0	0	0	0	0	0	0	0	0	0	0	0	0	0	0	0	0	0	0	0	0	0	0	0	0	0	0	0	0	0	0	0	0	0	0	0	0	0	0
30:0	16:0	30:0/16:0	0	0	0	0	0	0	0	0	0	0	0	0	0	0	0	0	0	0	0	0	0	0	0	0	0	0	0	0	0	0	0	0	0	0	0	0	0	0	0	0	0	0	0	0	0	0	0
30:0	16:1	30:0/16:1	1.06636	0.00392733	0.000720012	0.445626	0.00154401	0.000300889	0.766166	0.00272689	0.000517319	1.08352	0.0038564	0.0007316	0.820748	0.00226064	0.000554174	0.584034	0.00161959	0.000394343	0.737432	0.00165671	0.000497918	1.04289	0.00234294	0.000704163	6.01811	0.0283875	0.00406346	0.537563	0.00186404	0.000362965	2.19361	0.00828602	0.00148114	1.14966	0.00414638	0.000776256	0.723363	0.00287274	0.000488419	0.679372	0.00258039	0.000458716	1.70417	0.014988	0.00115066	2.00972	0.0174361
30:0	16:2	30:0/16:2	0	0	0	0	0	0	0	0	0	0	0	0	0	0	0	0	0	0	0	0	0	0	0	0	0	0	0	0	0	0	0	0	0	0	0	0	0	0	0	0	0	0	0	0	0	0	0
30:0	16:3	30:0/16:3	0	0	0	0	0	0	0	0	0	0	0	0	0	0	0	0	0	0	0	0	0	0	0	0	0	0	0	0	0	0	0	0	0	0	0	0	0	0	0	0	0	0	0	0	0	0	0
30:0	18:0	30:0/18:0	0	0	0	0	0	0	0	0	0	0	0	0	0	0	0	0	0	0	0.941007	0.00211406	0.000663669	1.33079	0.00298973	0.000938569	0	0	0	0	0	0	0	0	0	0	0	0	0	0	0	0	0	0	0	0	0	0	0
30:0	18:1	30:0/18:1	0	0	0	0	0	0	0	0	0	0	0	0	0	0	0	0	0	0	0	0	0	0	0	0	0	0	0	0	0	0	0	0	0	0	0	0	0	0	0	0	0	0	0	0	0	0	0
30:0	18:2	30:0/18:2	0	0	0	0	0	0	0	0	0	0	0	0	0	0	0	0	0	0	0	0	0	0	0	0	0	0	0	0	0	0	0	0	0	0	0	0	0	0	0	0	0	0	0	0	0	0	0
30:0	18:3	30:0/18:3	0	0	0	0	0	0	0	0	0	0	0	0	0	0	0	0	0	0	0	0	0	0	0	0	0	0	0	0	0	0	0	0	0	0	0	0	0	0	0	0	0	0	0	0	0	0	0
30:0	20:0	30:0/20:0	0	0	0	0	0	0	0	0	0	0	0	0	0	0	0	0	0	0	0	0	0	0	0	0	0	0	0	0	0	0	0	0	0	0	0	0	0	0	0	0	0	0	0	0	0	0	0
30:0	20:1	30:0/20:1	0	0	0	0	0	0	0	0	0	0	0	0	0	0	0	0	0	0	0	0	0	0	0	0	0	0	0	0	0	0	0	0	0	0	0	0	0	0	0	0	0	0	0	0	0	0	0
30:0	20:2	30:0/20:2	0	0	0	0	0	0	0	0	0	0	0	0	0	0	0	0	0	0	0	0	0	0	0	0	0	0	0	0	0	0	0	0	0	0	0	0	0	0	0	0	0	0	0	0	0	0	0
30:0	20:3	30:0/20:3	0	0	0	0	0	0	0	0	0	0	0	0	0	0	0	0	0	0	0	0	0	0	0	0	0	0	0	0	0	0	0	0	0	0	0	0	0	0	0	0	0	0	0	0	0	0	0
30:0	22:0	30:0/22:0	0.627857	0.00223104	0.000478038	0.887923	0.00315517	0.000676048	0	0	0	0	0	0	0	0	0	0	0	0	0	0	0	0	0	0	0	0	0	0	0	0	0	0	0	0	0	0	0	0	0	0	0	0	0	0	0	0	0
30:0	22:1	30:0/22:1	0	0	0	0	0	0	0	0	0	0	0	0	0	0	0	0	0	0	0	0	0	0	0	0	0	0	0	0	0	0	0	0	0	0	0	0	0	0	0	0	0	0	0	0	0	0	0
30:0	22:2	30:0/22:2	0	0	0	0	0	0	0	0	0	0	0	0	0	0	0	0	0	0	0	0	0	0	0	0	0	0	0	0	0	0	0	0	0	0	0	0	0	0	0	0	0	0	0	0	0	0	0
30:0	22:3	30:0/22:3	0	0	0	0	0	0	0	0	0	0	0	0	0	0	0	0	0	0	0	0	0	0	0	0	0	0	0	0	0	0	0	0	0	0	0	0	0	0	0	0	0	0	0	0	0	0	0
30:0	24:0	30:0/24:0	4.30351	0.0159191	0.00339734	0.794217	0.00217462	0.000626982	0	0	0	0	0	0	0	0	0	0	0	0	0	0	0	0	0	0	0	0	0	0	0	0	0	0	0	0	0	0	0	0	0	0	0	0	0	0	0	0	0
30:0	24:1	30:0/24:1	0	0	0	0	0	0	0	0	0	0	0	0	0	0	0	0	0	0	0	0	0	0	0	0	0	0	0	0	0	0	0	0	0	0	0	0	0	0	0	0	0	0	3.37901	0.0292326	0.0026607	2.43728	0.0211443
30:0	24:2	30:0/24:2	0	0	0	0	0	0	0	0	0	0	0	0	0	0	0	0	0	0	0	0	0	0	0	0	0	0	0	0	0	0	0	0	0	0	0	0	0	0	0	0	0	0	0	0	0	0	0
30:0	24:3	30:0/24:3	0	0	0	0	0	0	0	0	0	0	0	0	0	0	0	0	0	0	0	0	0	0	0	0	0	0	0	0	0	0	0	0	0	0	0	0	0	0	0	0	0	0	0	0	0	0	0
30:0	26:0	30:0/26:0	3.47324	0.0129042	0.00283933	0.702521	0.00225873	0.000574302	0	0	0	0	0	0	0	0	0	0	0	0	0	0	0	0	0	0	0	0	0	0	0	0	0	0	0	0	0	0	0	0	0	0	0	0	0	0	0	0	0
30:0	26:1	30:0/26:1	0	0	0	0	0	0	0	0	0	0	0	0	0	0	0	0	0	0	0	0	0	0	0	0	0	0	0	0	0	0	0	0	0	0	0	0	0	0	0	0	0	0	0	0	0	0	0
30:0	28:0	30:0/28:0	0	0	0	0	0	0	0	0	0	0	0	0	0	0	0	0	0	0	0	0	0	0	0	0	0	0	0	0	0	0	0	0	0	0	0	0	0	0	0	0	0	0	0	0	0	0	0
30:0	28:1	30:0/28:1	0	0	0	0	0	0	0	0	0	0	0	0	0	0	0	0	0	0	0	0	0	0	0	0	0	0	0	0	0	0	0	0	0	0	0	0	0	0	0	0	0	0	0	0	0	0	0
30:0	30:0	30:0/30:0	0	0	0	0	0	0	0	0	0	0	0	0	0	0	0	0	0	0	0	0	0	0	0	0	0	0	0	0	0	0	0	0	0	0	0	0	0	0	0	0	0	0	0	0	0	0	0
30:0	30:1	30:0/30:1	0	0	0	0	0	0	0	0	0	0	0	0	0	0	0	0	0	0	0	0	0	0	0	0	0	0	0	0	0	0	0	0	0	0	0	0	0	0	0	0	0	0	0	0	0	0	0
30:0	32:0	30:0/32:0	0	0	0	0	0	0	0	0	0	0	0	0	0	0	0	0	0	0	0	0	0	0	0	0	0	0	0	0	0	0	0	0	0	0	0	0	0	0	0	0	0	0	0	0	0	0	0
30:0	32:1	30:0/32:1	0	0	0	0	0	0	0	0	0	0	0	0	0	0	0	0	0	0	0	0	0	0	0	0	0	0	0	0	0	0	0	0	0	0	0	0	0	0	0	0	0	0	0	0	0	0	0
30:1	16:0	30:1/16:0	0	0	0	0	0	0	0	0	0	0	0	0	0.524734	0.00140056	0.000354303	0.742085	0.0019807	0.00050106	0	0	0	0	0	0	2.71493	0.0124289	0.00183314	3.83949	0.0175771	0.00259244	0	0	0	0	0	0	0	0	0	0	0	0	0	0	0	0	0
30:1	16:1	30:1/16:1	0	0	0	0	0	0	0	0	0	0	0	0	0	0	0	0	0	0	0	0	0	0	0	0	0	0	0	0	0	0	0	0	0	0	0	0	0	0	0	0	0	0	0	0	0	0	0
30:1	16:2	30:1/16:2	0	0	0	0	0	0	0	0	0	0	0	0	0	0	0	0	0	0	0	0	0	0	0	0	0	0	0	0	0	0	0	0	0	0	0	0	0	0	0	0	0	0	0	0	0	0	0
30:1	16:3	30:1/16:3	0	0	0	0	0	0	0	0	0	0	0	0	0	0	0	0	0	0	0	0	0	0	0	0	0	0	0	0	0	0	8.06729	0.0288636	0.00539829	11.4089	0.0408193	0.00763433	0	0	0	0	0	0	5.77883	0.0521548	0.00386695	4.11295	0.0375783
30:1	18:0	30:1/18:0	0	0	0	0	0	0	0	0	0	0	0	0	0	0	0	0	0	0	0	0	0	0	0	0	0	0	0	0	0	0	0	0	0	0	0	0	0	0	0	0	0	0	0	0	0	0	0
30:1	18:1	30:1/18:1	0	0	0	0	0	0	0	0	0	0	0	0	0	0	0	0	0	0	0	0	0	0	0	0	0	0	0	0	0	0	0	0	0	0	0	0	0	0	0	0	0	0	0	0	0	0	0
30:1	18:2	30:1/18:2	0	0	0	0	0	0	0	0	0	0	0	0	0	0	0	0	0	0	0	0	0	0	0	0	0	0	0	0	0	0	0	0	0	0	0	0	0	0	0	0	0	0	0	0	0	0	0
30:1	18:3	30:1/18:3	0	0	0	0	0	0	0	0	0	0	0	0	0	0	0	0	0	0	0	0	0	0	0	0	0	0	0	0	0	0	0	0	0	0	0	0	0	0	0	0	0	0	0	0	0	0	0
30:1	20:0	30:1/20:0	0	0	0	0	0	0	0	0	0	0	0	0	0	0	0	0	0	0	0	0	0	0	0	0	0	0	0	0	0	0	0	0	0	0	0	0	0	0	0	0	0	0	0	0	0	0	0
30:1	20:1	30:1/20:1	0	0	0	0	0	0	0	0	0	0	0	0	0	0	0	0	0	0	0	0	0	0	0	0	0	0	0	0	0	0	0	0	0	0	0	0	0	0	0	0	0	0	0	0	0	0	0
30:1	20:2	30:1/20:2	0	0	0	0	0	0	0	0	0	0	0	0	0	0	0	0	0	0	0	0	0	0	0	0	0	0	0	0	0	0	0	0	0	0	0	0	0	0	0	0	0	0	0	0	0	0	0
30:1	20:3	30:1/20:3	0	0	0	0	0	0	0	0	0	0	0	0	0	0	0	0	0	0	0	0	0	0	0	0	0	0	0	0	0	0	0	0	0	0	0	0	0	0	0	0	0	0	0	0	0	0	0
30:1	22:0	30:1/22:0	0	0	0	0	0	0	0	0	0	0	0	0	0	0	0	0	0	0	0	0	0	0	0	0	0	0	0	0	0	0	0	0	0	0	0	0	0	0	0	0	0	0	0	0	0	0	0
30:1	22:1	30:1/22:1	0	0	0	0	0	0	0	0	0	0	0	0	0	0	0	0	0	0	0	0	0	0	0	0	0	0	0	0	0	0	0	0	0	0	0	0	0	0	0	0	0	0	0	0	0	0	0
30:1	22:2	30:1/22:2	0	0	0	0	0	0	0	0	0	0	0	0	0	0	0	0	0	0	0	0	0	0	0	0	0	0	0	0	0	0	0	0	0	0	0	0	0	0	0	0	0	0	0	0	0	0	0
30:1	22:3	30:1/22:3	0	0	0	0	0	0	0	0	0	0	0	0	0	0	0	0	0	0	0	0	0	0	0	0	0	0	0	0	0	0	0	0	0	0	0	0	0	0	0	0	0	0	0	0	0	0	0
30:1	24:0	30:1/24:0	0	0	0	0	0	0	0	0	0	0	0	0	0	0	0	0	0	0	0	0	0	0	0	0	0	0	0	0	0	0	0	0	0	0	0	0	0	0	0	0	0	0	0	0	0	0	0
30:1	24:1	30:1/24:1	0	0	0	0	0	0	0	0	0	0	0	0	0	0	0	0	0	0	0	0	0	0	0	0	0	0	0	0	0	0	0	0	0	0	0	0	0	0	0	0	0	0	0	0	0	0	0
30:1	24:2	30:1/24:2	0	0	0	0	0	0	0	0	0	0	0	0	0	0	0	0	0	0	0	0	0	0	0	0	0	0	0	0	0	0	0	0	0	0	0	0	0	0	0	0	0	0	0	0	0	0	0
30:1	24:3	30:1/24:3	0	0	0	0	0	0	0	0	0	0	0	0	0	0	0	0	0	0	0	0	0	0	0	0	0	0	0	0	0	0	0	0	0	0	0	0	0	0	0	0	0	0	0	0	0	0	0
30:1	26:0	30:1/26:0	0	0	0	0	0	0	0	0	0	0	0	0	0	0	0	0	0	0	0	0	0	0	0	0	0	0	0	0	0	0	0	0	0	0	0	0	0	0	0	0	0	0	0	0	0	0	0
30:1	26:1	30:1/26:1	0	0	0	0	0	0	0	0	0	0	0	0	0	0	0	0	0	0	0	0	0	0	0	0	0	0	0	0	0	0	0	0	0	0	0	0	0	0	0	0	0	0	0	0	0	0	0
30:1	28:0	30:1/28:0	0	0	0	0	0	0	0	0	0	0	0	0	0	0	0	0	0	0	0	0	0	0	0	0	0	0	0	0	0	0	0	0	0	0	0	0	0	0	0	0	0	0	0	0	0	0	0
30:1	28:1	30:1/28:1	0	0	0	0	0	0	0	0	0	0	0	0	0	0	0	0	0	0	0	0	0	0	0	0	0	0	0	0	0	0	0	0	0	0	0	0	0	0	0	0	0	0	0	0	0	0	0
30:1	30:0	30:1/30:0	0	0	0	0	0	0	0	0	0	0	0	0	0	0	0	0	0	0	0	0	0	0	0	0	0	0	0	0	0	0	0	0	0	0	0	0	0	0	0	0	0	0	0	0	0	0	0
30:1	30:1	30:1/30:1	0	0	0	0	0	0	0	0	0	0	0	0	0	0	0	0	0	0	0	0	0	0	0	0	0	0	0	0	0	0	0	0	0	0	0	0	0	0	0	0	0	0	0	0	0	0	0
30:1	32:0	30:1/32:0	0	0	0	0	0	0	0	0	0	0	0	0	0	0	0	0	0	0	0	0	0	0	0	0	0	0	0	0	0	0	0	0	0	0	0	0	0	0	0	0	0	0	0	0	0	0	0
30:1	32:1	30:1/32:1	0	0	0	0	0	0	0	0	0	0	0	0	0	0	0	0	0	0	0	0	0	0	0	0	0	0	0	0	0	0	0	0	0	0	0	0	0	0	0	0	0	0	0	0	0	0	0
32:0	16:0	32:0/16:0	2.78848	0.0103982	0.00196665	0.13745	0.00042617	9.694e-05	2.38187	0.00840327	0.00167987	0.514043	0.00178711	0.000362542	2.79027	0.00770577	0.00196791	0.309891	0.000876563	0.000218558	1.79742	0.00403807	0.00126768	2.54194	0.0057107	0.00179276	1.60852	0.00752288	0.00113445	1.25611	0.00577397	0.000885901	0	0	0	0	0	0	0.837421	0.00320984	0.000590612	1.18429	0.0045394	0.000835251	0.929838	0.00876075	0.000655791	1.31499	0.0123896
32:0	16:1	32:0/16:1	0	0	0	0	0	0	0	0	0	0	0	0	0	0	0	0	0	0	0	0	0	0	0	0	0	0	0	0	0	0	0	0	0	0	0	0	0	0	0	0	0	0	0	0	0	0	0
32:0	16:2	32:0/16:2	0	0	0	0	0	0	0	0	0	0	0	0	0	0	0	0	0	0	0	0	0	0	0	0	0	0	0	0	0	0	0	0	0	0	0	0	0	0	0	0	0	0	0	0	0	0	0
32:0	16:3	32:0/16:3	0	0	0	0	0	0	0	0	0	0	0	0	0	0	0	0	0	0	0	0	0	0	0	0	0	0	0	0	0	0	0	0	0	0	0	0	0	0	0	0	0	0	0	0	0	0	0
32:0	18:0	32:0/18:0	0	0	0	0	0	0	0	0	0	0	0	0	0	0	0	0	0	0	0	0	0	0	0	0	0	0	0	0	0	0	0	0	0	0	0	0	0	0	0	0	0	0	0	0	0	0	0
32:0	18:1	32:0/18:1	0	0	0	0	0	0	0	0	0	0	0	0	0	0	0	0	0	0	0	0	0	0	0	0	0	0	0	0	0	0	0	0	0	0	0	0	0	0	0	0	0	0	0	0	0	0	0
32:0	18:2	32:0/18:2	0	0	0	0	0	0	0	0	0	0	0	0	0	0	0	0	0	0	0	0	0	0	0	0	0	0	0	0	0	0	0	0	0	0	0	0	0	0	0	0	0	0	0	0	0	0	0
32:0	18:3	32:0/18:3	0	0	0	0	0	0	0	0	0	0	0	0	0	0	0	0	0	0	0	0	0	0	0	0	0	0	0	0	0	0	0	0	0	0	0	0	0	0	0	0	0	0	0	0	0	0	0
32:0	20:0	32:0/20:0	0	0	0	0	0	0	0	0	0	0	0	0	0	0	0	0	0	0	0	0	0	0	0	0	0	0	0	0	0	0	0	0	0	0	0	0	0	0	0	0	0	0	0	0	0	0	0
32:0	20:1	32:0/20:1	0	0	0	0	0	0	0	0	0	0	0	0	0	0	0	0	0	0	0	0	0	0	0	0	0	0	0	0	0	0	0	0	0	0	0	0	0	0	0	0	0	0	0	0	0	0	0
32:0	20:2	32:0/20:2	0	0	0	0	0	0	0	0	0	0	0	0	0	0	0	0	0	0	0	0	0	0	0	0	0	0	0	0	0	0	0	0	0	0	0	0	0	0	0	0	0	0	0	0	0	0	0
32:0	20:3	32:0/20:3	0	0	0	0	0	0	0	0	0	0	0	0	0	0	0	0	0	0	0	0	0	0	0	0	0	0	0	0	0	0	0	0	0	0	0	0	0	0	0	0	0	0	0	0	0	0	0
32:0	22:0	32:0/22:0	0	0	0	0	0	0	0	0	0	0	0	0	0	0	0	0	0	0	0	0	0	0	0	0	0	0	0	0	0	0	0	0	0	0	0	0	0	0	0	0	0	0	0	0	0	0	0
32:0	22:1	32:0/22:1	0	0	0	0	0	0	0	0	0	0	0	0	0	0	0	0	0	0	0	0	0	0	0	0	0	0	0	0	0	0	0	0	0	0	0	0	0	0	0	0	0	0	0	0	0	0	0
32:0	22:2	32:0/22:2	3.41737	0.0122751	0.00268401	2.43194	0.00875371	0.00191005	0	0	0	0	0	0	0	0	0	0	0	0	0	0	0	0	0	0	0	0	0	0	0	0	0	0	0	0	0	0	0	0	0	0	0	0	0	0	0	0	0
32:0	22:3	32:0/22:3	0	0	0	0	0	0	0	0	0	0	0	0	0	0	0	0	0	0	0	0	0	0	0	0	0	0	0	0	0	0	0	0	0	0	0	0	0	0	0	0	0	0	0	0	0	0	0
32:0	24:0	32:0/24:0	1.83186	0.00656544	0.00149753	1.34066	0.00478515	0.00109597	0	0	0	0	0	0	0	0	0	0	0	0	0	0	0	0	0	0	0	0	0	0	0	0	0	0	0	0	0	0	0	0	0	0	0	0	0	0	0	0	0
32:0	24:1	32:0/24:1	0	0	0	0	0	0	0	0	0	0	0	0	0	0	0	0	0	0	0	0	0	0	0	0	0	0	0	0	0	0	0	0	0	0	0	0	0	0	0	0	0	0	0	0	0	0	0
32:0	24:2	32:0/24:2	0	0	0	0	0	0	0	0	0	0	0	0	0	0	0	0	0	0	0	0	0	0	0	0	0	0	0	0	0	0	0	0	0	0	0	0	0	0	0	0	0	0	0	0	0	0	0
32:0	24:3	32:0/24:3	0	0	0	0	0	0	0	0	0	0	0	0	0	0	0	0	0	0	0	0	0	0	0	0	0	0	0	0	0	0	0	0	0	0	0	0	0	0	0	0	0	0	0	0	0	0	0
32:0	26:0	32:0/26:0	1.43015	0.00512494	0.00120925	1.05335	0.00375792	0.000890646	0	0	0	0	0	0	0	0	0	0	0	0	0	0	0	0	0	0	0	0	0	0	0	0	0	0	0	0	0	0	0	0	0	0	0	0	0	0	0	0	0
32:0	26:1	32:0/26:1	0	0	0	0	0	0	0	0	0	0	0	0	0	0	0	0	0	0	0	0	0	0	0	0	0	0	0	0	0	0	0	0	0	0	0	0	0	0	0	0	0	0	0	0	0	0	0
32:0	28:0	32:0/28:0	0	0	0	0	0	0	0	0	0	0	0	0	0	0	0	0	0	0	0	0	0	0	0	0	0	0	0	0	0	0	0	0	0	0	0	0	0	0	0	0	0	0	0	0	0	0	0
32:0	28:1	32:0/28:1	0	0	0	0	0	0	0	0	0	0	0	0	0	0	0	0	0	0	0	0	0	0	0	0	0	0	0	0	0	0	0	0	0	0	0	0	0	0	0	0	0	0	0	0	0	0	0
32:0	30:0	32:0/30:0	0	0	0	0	0	0	0	0	0	0	0	0	0	0	0	0	0	0	0	0	0	0	0	0	0	0	0	0	0	0	0	0	0	0	0	0	0	0	0	0	0	0	0	0	0	0	0
32:0	30:1	32:0/30:1	0	0	0	0	0	0	0	0	0	0	0	0	0	0	0	0	0	0	0	0	0	0	0	0	0	0	0	0	0	0	0	0	0	0	0	0	0	0	0	0	0	0	0	0	0	0	0
32:0	32:0	32:0/32:0	0	0	0	0	0	0	0	0	0	0	0	0	0	0	0	0	0	0	0	0	0	0	0	0	0	0	0	0	0	0	0	0	0	0	0	0	0	0	0	0	0	0	0	0	0	0	0
32:0	32:1	32:0/32:1	0	0	0	0	0	0	0	0	0	0	0	0	0	0	0	0	0	0	0	0	0	0	0	0	0	0	0	0	0	0	0	0	0	0	0	0	0	0	0	0	0	0	0	0	0	0	0
32:1	16:0	32:1/16:0	6.99245	0.0259423	0.0049175	0.911132	0.00218694	0.000640761	10.4255	0.0367302	0.00733184	3.87324	0.0134755	0.00272389	10.6309	0.0292908	0.00747624	2.22621	0.00594488	0.0015656	8.9543	0.0193522	0.00629719	2.36238	0.00446806	0.00166136	0	0	0	0	0	0	2.32257	0.00898809	0.00163336	3.2846	0.0127111	0.00230993	7.55097	0.0306421	0.00531028	5.63384	0.0221946	0.00396205	10.1772	0.0897995	0.00715719	2.68689	0.0214365
32:1	16:1	32:1/16:1	0	0	0	0	0	0	0	0	0	0	0	0	0	0	0	0	0	0	0	0	0	0	0	0	0	0	0	0	0	0	0	0	0	0	0	0	0	0	0	0	0	0	0	0	0	0	0
32:1	16:2	32:1/16:2	0	0	0	0	0	0	0	0	0	0	0	0	0	0	0	0	0	0	0	0	0	0	0	0	0	0	0	0	0	0	0	0	0	0	0	0	0	0	0	0	0	0	0	0	0	0	0
32:1	16:3	32:1/16:3	0	0	0	0	0	0	0	0	0	0	0	0	0	0	0	0	0	0	0	0	0	0	0	0	0	0	0	0	0	0	0	0	0	0	0	0	0	0	0	0	0	0	0	0	0	0	0
32:1	18:0	32:1/18:0	0	0	0	0	0	0	1.64394	0.00575445	0.00120224	2.32489	0.00813802	0.00170022	1.72046	0.00479637	0.0012582	2.4331	0.00678309	0.00177936	4.18666	0.008993	0.00306175	2.99768	0.00638303	0.00219224	0	0	0	0	0	0	0	0	0	0	0	0	4.45704	0.0179533	0.00325949	3.55589	0.0137366	0.00260047	5.43669	0.0481502	0.00397592	0.938074	0.00711722
32:1	18:1	32:1/18:1	0	0	0	0	0	0	0	0	0	0	0	0	0	0	0	0	0	0	0	0	0	0	0	0	0	0	0	0	0	0	0	0	0	0	0	0	0	0	0	0	0	0	0	0	0	0	0
32:1	18:2	32:1/18:2	0	0	0	0	0	0	0	0	0	0	0	0	0	0	0	0	0	0	6.53302	0.014677	0.00475133	9.23908	0.0207565	0.0067194	0	0	0	0	0	0	0	0	0	0	0	0	0	0	0	0	0	0	0	0	0	0	0
32:1	18:3	32:1/18:3	0	0	0	0	0	0	0	0	0	0	0	0	0	0	0	0	0	0	0	0	0	0	0	0	0	0	0	0	0	0	0	0	0	0	0	0	0	0	0	0	0	0	0	0	0	0	0
32:1	20:0	32:1/20:0	0	0	0	0	0	0	0	0	0	0	0	0	0	0	0	0	0	0	0	0	0	0	0	0	0	0	0	0	0	0	0	0	0	0	0	0	0	0	0	0	0	0	0	0	0	0	0
32:1	20:1	32:1/20:1	0	0	0	0	0	0	0	0	0	0	0	0	0	0	0	0	0	0	0	0	0	0	0	0	0	0	0	0	0	0	0	0	0	0	0	0	0	0	0	0	0	0	0	0	0	0	0
32:1	20:2	32:1/20:2	0	0	0	0	0	0	0	0	0	0	0	0	0	0	0	0	0	0	0	0	0	0	0	0	0	0	0	0	0	0	0	0	0	0	0	0	0	0	0	0	0	0	0	0	0	0	0
32:1	20:3	32:1/20:3	0	0	0	0	0	0	0	0	0	0	0	0	0	0	0	0	0	0	0	0	0	0	0	0	0	0	0	0	0	0	0	0	0	0	0	0	0	0	0	0	0	0	0	0	0	0	0
32:1	22:0	32:1/22:0	0	0	0	0	0	0	0	0	0	0	0	0	0	0	0	0	0	0	0	0	0	0	0	0	0	0	0	0	0	0	0	0	0	0	0	0	0	0	0	0	0	0	0	0	0	0	0
32:1	22:1	32:1/22:1	0	0	0	0	0	0	0	0	0	0	0	0	0	0	0	0	0	0	0	0	0	0	0	0	0	0	0	0	0	0	0	0	0	0	0	0	0	0	0	0	0	0	0	0	0	0	0
32:1	22:2	32:1/22:2	0	0	0	0	0	0	0	0	0	0	0	0	0	0	0	0	0	0	0	0	0	0	0	0	0	0	0	0	0	0	0	0	0	0	0	0	0	0	0	0	0	0	0	0	0	0	0
32:1	22:3	32:1/22:3	0	0	0	0	0	0	0	0	0	0	0	0	0	0	0	0	0	0	0	0	0	0	0	0	0	0	0	0	0	0	0	0	0	0	0	0	0	0	0	0	0	0	0	0	0	0	0
32:1	24:0	32:1/24:0	0	0	0	0	0	0	0	0	0	0	0	0	0	0	0	0	0	0	0	0	0	0	0	0	0	0	0	0	0	0	0	0	0	0	0	0	0	0	0	0	0	0	0	0	0	0	0
32:1	24:1	32:1/24:1	0	0	0	0	0	0	0	0	0	0	0	0	0	0	0	0	0	0	0	0	0	0	0	0	0	0	0	0	0	0	0	0	0	0	0	0	0	0	0	0	0	0	0	0	0	0	0
32:1	24:2	32:1/24:2	0	0	0	0	0	0	0	0	0	0	0	0	0	0	0	0	0	0	0	0	0	0	0	0	0	0	0	0	0	0	0	0	0	0	0	0	0	0	0	0	0	0	0	0	0	0	0
32:1	24:3	32:1/24:3	0	0	0	0	0	0	0	0	0	0	0	0	0	0	0	0	0	0	0	0	0	0	0	0	0	0	0	0	0	0	0	0	0	0	0	0	0	0	0	0	0	0	0	0	0	0	0
32:1	26:0	32:1/26:0	0	0	0	0	0	0	0	0	0	0	0	0	0	0	0	0	0	0	0	0	0	0	0	0	0	0	0	0	0	0	0	0	0	0	0	0	0	0	0	0	0	0	0	0	0	0	0
32:1	26:1	32:1/26:1	0	0	0	0	0	0	0	0	0	0	0	0	0	0	0	0	0	0	0	0	0	0	0	0	0	0	0	0	0	0	0	0	0	0	0	0	0	0	0	0	0	0	0	0	0	0	0
32:1	28:0	32:1/28:0	0	0	0	0	0	0	0	0	0	0	0	0	0	0	0	0	0	0	0	0	0	0	0	0	0	0	0	0	0	0	0	0	0	0	0	0	0	0	0	0	0	0	0	0	0	0	0
32:1	28:1	32:1/28:1	0	0	0	0	0	0	0	0	0	0	0	0	0	0	0	0	0	0	0	0	0	0	0	0	0	0	0	0	0	0	0	0	0	0	0	0	0	0	0	0	0	0	0	0	0	0	0
32:1	30:0	32:1/30:0	0	0	0	0	0	0	0	0	0	0	0	0	0	0	0	0	0	0	0	0	0	0	0	0	0	0	0	0	0	0	0	0	0	0	0	0	0	0	0	0	0	0	0	0	0	0	0
32:1	30:1	32:1/30:1	0	0	0	0	0	0	0	0	0	0	0	0	0	0	0	0	0	0	0	0	0	0	0	0	0	0	0	0	0	0	0	0	0	0	0	0	0	0	0	0	0	0	0	0	0	0	0
32:1	32:0	32:1/32:0	0	0	0	0	0	0	0	0	0	0	0	0	0	0	0	0	0	0	0	0	0	0	0	0	0	0	0	0	0	0	0	0	0	0	0	0	0	0	0	0	0	0	4.27001	0.0386217	0.00396122	3.03817	0.0273365
32:1	32:1	32:1/32:1	0	0	0	0	0	0	0	0	0	0	0	0	0	0	0	0	0	0	0	0	0	0	0	0	0	0	0	0	0	0	0	0	0	0	0	0	0	0	0	0	0	0	0	0	0	0	0
[truncated: 25 more columns]

## Sheet: All WE species mean biol. repl.
			MaFAR/MaWSD5 (mean)			MaFAR/MaWSD5 (standrad dev.)			MaFAR/MaWSD2 (mean)			MaFAR/MaWSD2 (standrad dev.)			clMaFAR/clMaWSD5 (mean)			clMaFAR/clMaWSD5 (standard dev.)			clMaFAR/clMaWSD2 (mean)			clMaFAR/clMaWSD2 (standard dev.)
OH	COOH	WE	nmol/g Seed	mol %	mg/g Seed	nmol/g Seed	mol %	mg/g Seed	nmol/g Seed	mol %	mg/g Seed	nmol/g Seed	mol %	mg/g Seed	nmol/g Seed	mol %	mg/g Seed	nmol/g Seed	mol %	mg/g Seed	nmol/g Seed	mol %	mg/g Seed	nmol/g Seed	mol %	mg/g Seed
		Summ:	30464.6		16.8625	4118.72		2.22665	30910.3		17.1883	10773.8		5.81011	20501.1		11.1948	6558.99		3.5723	28370.4		15.4144	2145.29		1.13544
16:0	16:0	16:0/16:0	703.681	2.27344	0.338365	188.858	0.292632	0.0908123	550.222	1.57924	0.264574	386.813	0.821179	0.185999	321.331	1.56653	0.154512	105.811	0.081823	0.0508793	775.747	2.72053	0.373017	177.289	0.475012	0.0852493
16:0	16:1	16:0/16:1	56.5288	0.185206	0.0270679	8.85788	0.013186	0.00424145	32.4898	0.0932417	0.0155572	22.495	0.047356	0.0107714	62.845	0.307281	0.0300923	19.8873	0.00925486	0.00952269	67.6573	0.23591	0.0323966	10.9396	0.0191402	0.00523825
16:0	16:2	16:0/16:2	7.20635	0.0236386	0.00343611	1.23357	0.0017737	0.000588187	6.27029	0.018759	0.00298979	3.96493	0.00989224	0.00189055	7.19084	0.0372913	0.00342872	1.32404	0.0069947	0.000631326	6.82811	0.0236989	0.00325576	3.15148	0.00985426	0.00150268
16:0	16:3	16:0/16:3	3.18456	0.00977574	0.00151203	2.36775	0.00695709	0.00112421	2.48268	0.00888268	0.00117878	3.51104	0.012562	0.00166705	0.256229	0.00241414	0.000121658	0.362362	0.0034141	0.00017205	0	0	0	0	0	0
16:0	18:0	16:0/18:0	194.107	0.627604	0.0987814	51.37	0.0774887	0.0261423	407.034	1.17582	0.20714	280.032	0.605255	0.142509	166.931	0.818781	0.0849518	52.6532	0.00760551	0.0267953	837.085	2.93726	0.425995	171.23	0.43018	0.0871394
16:0	18:1	16:0/18:1	465.708	1.49692	0.236061	145.176	0.252573	0.0735876	605.617	1.78627	0.306979	374.657	0.69819	0.189909	442.81	2.07706	0.224454	180.707	0.312661	0.0915982	370.004	1.30012	0.18755	31.4583	0.0745811	0.0159458
16:0	18:2	16:0/18:2	373.965	1.20566	0.188804	107.177	0.194458	0.0541103	345.758	1.0081	0.174563	229.548	0.508814	0.115892	433.657	2.01529	0.218941	186.447	0.377762	0.0941318	229.292	0.808048	0.115763	13.2277	0.0612801	0.0066783
16:0	18:3	16:0/18:3	68.9807	0.2233	0.0346873	17.513	0.0270789	0.00880649	54.0434	0.166506	0.027176	28.472	0.0682207	0.0143173	59.2674	0.280761	0.0298029	22.3862	0.0273537	0.011257	62.2825	0.217495	0.0313191	18.3495	0.0617934	0.00922714
16:0	20:0	16:0/20:0	129.173	0.421677	0.0693601	25.0591	0.0358707	0.0134556	295.586	0.890801	0.158716	168.09	0.316417	0.0902569	81.2831	0.405702	0.0436454	24.3919	0.0405749	0.0130974	442.711	1.56736	0.237716	31.6075	0.00337907	0.0169718
16:0	20:1	16:0/20:1	309.534	1.01304	0.165582	52.436	0.0507244	0.0280501	408.641	1.30959	0.218599	154.633	0.20751	0.0827192	172.543	0.846345	0.0923	53.5703	0.0214662	0.0286569	299.539	1.05142	0.160235	32.2555	0.0294814	0.0172547
16:0	20:2	16:0/20:2	40.9317	0.133065	0.0218135	8.77863	0.0107222	0.00467834	41.4243	0.127685	0.022076	20.4564	0.0323557	0.0109017	23.1563	0.112287	0.0123405	7.82171	0.00472713	0.00416837	35.6505	0.12506	0.018999	3.53597	0.0084832	0.0018844
16:0	20:3	16:0/20:3	7.43128	0.0243399	0.00394532	1.37797	0.00211329	0.000731577	19.5899	0.0630811	0.0104005	16.6129	0.0634033	0.00881992	6.37885	0.0293431	0.00338658	2.85358	0.00572056	0.00151499	3.16795	0.0102443	0.00168189	2.86496	0.00888465	0.00152103
16:0	22:0	16:0/22:0	8.7235	0.027893	0.00492885	3.01005	0.00589318	0.0017007	58.2554	0.169126	0.0329148	38.6875	0.0748893	0.0218588	7.65072	0.0382484	0.00432273	2.08052	0.00322223	0.00117551	73.2989	0.25902	0.0414145	10.9754	0.0443871	0.00620118
16:0	22:1	16:0/22:1	22.0951	0.0725945	0.0124394	3.57212	0.00551262	0.00201108	37.9447	0.123884	0.0213626	12.0119	0.00865271	0.00676262	19.8102	0.0971847	0.011153	6.04083	0.00213645	0.00340094	45.7431	0.160755	0.0257531	4.37823	0.00602923	0.00246491
16:0	22:2	16:0/22:2	22.8746	0.0749308	0.0128321	3.33709	0.00372195	0.00187203	20.8373	0.0703557	0.0116893	4.65157	0.00968423	0.00260942	7.22489	0.035109	0.004053	2.28744	0.00030593	0.0012832	2.96273	0.0106657	0.00166202	2.1118	0.00754304	0.00118467
16:0	22:3	16:0/22:3	10.2012	0.0334378	0.00570209	1.4322	0.00128352	0.000800547	8.28892	0.0271737	0.00463319	2.73661	0.00154747	0.00152966	4.82922	0.0211489	0.00269935	2.69842	0.00788077	0.00150831	0.589154	0.00196757	0.000329314	0.83319	0.00278256	0.000465721
16:0	24:0	16:0/24:0	2.79375	0.00894352	0.00165686	1.02037	0.0019647	0.000605141	29.825	0.0876319	0.0176881	18.8226	0.0316074	0.011163	5.52837	0.0284944	0.00327867	1.18965	0.00470686	0.000705535	49.3802	0.17209	0.0292855	9.50841	0.02187	0.00563908
16:0	24:1	16:0/24:1	3.15254	0.00966469	0.00186329	2.3556	0.00689158	0.00139227	11.5831	0.0380484	0.00684614	3.34206	0.00508284	0.00197531	4.61399	0.0222327	0.00272708	2.27093	0.00616436	0.00134222	22.1918	0.0772775	0.0131164	6.00366	0.0155613	0.00354844
16:0	24:2	16:0/24:2	21.6687	0.0722123	0.0127635	0.609714	0.00909981	0.00035914	30.652	0.111284	0.0180549	9.78607	0.0480851	0.00576429	3.45395	0.0176468	0.00203448	0.740876	0.00274444	0.000436398	1.49598	0.00520882	0.000881177	1.13089	0.00397366	0.000666128
16:0	24:3	16:0/24:3	1.61351	0.005005	0.000947155	1.16213	0.0035404	0.000682188	0	0	0	0	0	0	0	0	0	0	0	0	0	0	0	0	0	0
16:0	26:0	16:0/26:0	0.167714	0.000474499	0.000104169	0.237183	0.000671043	0.000147318	3.05794	0.00875513	0.00189933	2.13179	0.00461467	0.00132409	0.13094	0.00123369	8.13286e-05	0.185177	0.0017447	0.000115016	5.22016	0.018017	0.00324232	2.01194	0.00571556	0.00124965
16:0	26:1	16:0/26:1	0	0	0	0	0	0	0	0	0	0	0	0	0	0	0	0	0	0	0	0	0	0	0	0
16:0	28:0	16:0/28:0	0	0	0	0	0	0	0	0	0	0	0	0	0	0	0	0	0	0	0	0	0	0	0	0
16:0	28:1	16:0/28:1	0	0	0	0	0	0	0	0	0	0	0	0	0	0	0	0	0	0	0	0	0	0	0	0
16:0	30:0	16:0/30:0	0	0	0	0	0	0	0	0	0	0	0	0	0	0	0	0	0	0	0	0	0	0	0	0
16:0	30:1	16:0/30:1	0	0	0	0	0	0	0	0	0	0	0	0	0	0	0	0	0	0	0	0	0	0	0	0
16:0	32:0	16:0/32:0	0	0	0	0	0	0	0	0	0	0	0	0	0	0	0	0	0	0	0	0	0	0	0	0
16:0	32:1	16:0/32:1	0	0	0	0	0	0	0	0	0	0	0	0	0	0	0	0	0	0	0	0	0	0	0	0
16:1	16:0	16:1/16:0	0.470243	0.00146662	0.000225168	0.332575	0.00106233	0.000159248	2.16862	0.00508562	0.00103841	2.64267	0.00570297	0.0012654	0.0809083	0.000355322	3.87416e-05	0.114422	0.000502502	5.47889e-05	0	0	0	0	0	0
16:1	16:1	16:1/16:1	0	0	0	0	0	0	0	0	0	0	0	0	0	0	0	0	0	0	0	0	0	0	0	0
16:1	16:2	16:1/16:2	0	0	0	0	0	0	0	0	0	0	0	0	0	0	0	0	0	0	0	0	0	0	0	0
16:1	16:3	16:1/16:3	0	0	0	0	0	0	18.5228	0.0666743	0.0087573	26.1951	0.0942917	0.0123847	0	0	0	0	0	0	0	0	0	0	0	0
16:1	18:0	16:1/18:0	3.90425	0.0122206	0.00197901	1.98073	0.00515377	0.00100401	5.06233	0.0142324	0.00256603	3.88388	0.0100875	0.00196868	2.38137	0.011501	0.00120709	1.12807	0.00344687	0.000571803	0	0	0	0	0	0
16:1	18:1	16:1/18:1	7.87276	0.0252464	0.00397473	2.10704	0.004771	0.00106378	5.81082	0.0141344	0.00293371	6.03019	0.0125799	0.00304447	5.38435	0.0284628	0.0027184	1.69258	0.00798943	0.000854533	0	0	0	0	0	0
16:1	18:2	16:1/18:2	1.39702	0.00392001	0.000702498	1.97568	0.00554374	0.000993482	1.01113	0.00227159	0.000508451	1.42995	0.00321252	0.000719058	0	0	0	0	0	0	0	0	0	0	0	0
16:1	18:3	16:1/18:3	0	0	0	0	0	0	0	0	0	0	0	0	0	0	0	0	0	0	0	0	0	0	0	0
16:1	20:0	16:1/20:0	5.78239	0.0191739	0.00309323	0.463688	0.00119006	0.000248045	7.51556	0.0237367	0.00402037	3.14698	0.00341462	0.00168345	0.398524	0.00159842	0.000213186	0.563598	0.0022605	0.000301491	1.2884	0.00448297	0.000689216	0.952466	0.0033404	0.000509512
16:1	20:1	16:1/20:1	15.8749	0.0515902	0.00846012	3.43276	0.00417132	0.0018294	17.6105	0.0530858	0.00938505	9.52824	0.0116159	0.00507783	8.30171	0.0431642	0.00442418	1.90202	0.00904938	0.00101363	2.28366	0.00888279	0.00121702	3.22958	0.0125622	0.00172112
16:1	20:2	16:1/20:2	14.7183	0.0478157	0.00781405	3.21949	0.00380706	0.00170925	25.8199	0.0778748	0.013708	13.9935	0.0341829	0.00742927	15.6112	0.0746347	0.00828811	5.61332	0.00511658	0.00298015	1.60874	0.00594542	0.000854092	2.2751	0.00840809	0.00120787
16:1	20:3	16:1/20:3	2.79012	0.00858085	0.00147567	2.02526	0.00606785	0.00107114	1.44633	0.00517477	0.000764954	2.04542	0.00731823	0.00108181	4.28892	0.01687	0.00226838	3.35926	0.0129376	0.00177668	0	0	0	0	0	0
16:1	22:0	16:1/22:0	0	0	0	0	0	0	0	0	0	0	0	0	0	0	0	0	0	0	0	0	0	0	0	0
16:1	22:1	16:1/22:1	34.8764	0.114629	0.0195649	4.04515	0.00391866	0.00226924	35.0939	0.115647	0.0196869	10.1604	0.00616798	0.00569973	12.5317	0.0624342	0.00702999	4.11821	0.00860756	0.00231022	4.00057	0.014983	0.00224423	3.27836	0.0128565	0.00183908
16:1	22:2	16:1/22:2	40.3647	0.132674	0.0225623	5.7687	0.00327348	0.00322448	38.5837	0.120817	0.0215668	17.2423	0.0120167	0.00963779	30.6947	0.147157	0.0171571	10.9424	0.00899811	0.00611637	6.34645	0.0224137	0.00354742	4.8713	0.0175718	0.00272287
16:1	22:3	16:1/22:3	5.22418	0.0167589	0.00290958	1.80811	0.00522926	0.00100702	0	0	0	0	0	0	1.96502	0.00772989	0.00109441	1.42582	0.00565965	0.000794101	0	0	0	0	0	0
16:1	24:0	16:1/24:0	0	0	0	0	0	0	0	0	0	0	0	0	0	0	0	0	0	0	0	0	0	0	0	0
16:1	24:1	16:1/24:1	20.03	0.0668349	0.0117982	0.399352	0.007374	0.00023523	26.7718	0.0956087	0.0157694	1.09582	0.028141	0.000645474	1.78063	0.00697869	0.00104885	1.26085	0.00493512	0.000742676	0	0	0	0	0	0
16:1	24:2	16:1/24:2	7.37162	0.023567	0.00432725	3.49673	0.0088871	0.00205263	6.83422	0.0193287	0.00401178	6.32275	0.0140743	0.00371155	0	0	0	0	0	0	0	0	0	0	0	0
16:1	24:3	16:1/24:3	0	0	0	0	0	0	0	0	0	0	0	0	0	0	0	0	0	0	0	0	0	0	0	0
16:1	26:0	16:1/26:0	0	0	0	0	0	0	0	0	0	0	0	0	0	0	0	0	0	0	0	0	0	0	0	0
16:1	26:1	16:1/26:1	0	0	0	0	0	0	0	0	0	0	0	0	0	0	0	0	0	0	0	0	0	0	0	0
16:1	28:0	16:1/28:0	0	0	0	0	0	0	0.669301	0.00239466	0.00043314	0.946534	0.00338657	0.000612552	0	0	0	0	0	0	0	0	0	0	0	0
16:1	28:1	16:1/28:1	0	0	0	0	0	0	0	0	0	0	0	0	0	0	0	0	0	0	0	0	0	0	0	0
16:1	30:0	16:1/30:0	0	0	0	0	0	0	0	0	0	0	0	0	0	0	0	0	0	0	0	0	0	0	0	0
16:1	30:1	16:1/30:1	0	0	0	0	0	0	0	0	0	0	0	0	0	0	0	0	0	0	0	0	0	0	0	0
16:1	32:0	16:1/32:0	0	0	0	0	0	0	0	0	0	0	0	0	0	0	0	0	0	0	0	0	0	0	0	0
16:1	32:1	16:1/32:1	0	0	0	0	0	0	0	0	0	0	0	0	0	0	0	0	0	0	0	0	0	0	0	0
16:2	16:0	16:2/16:0	0	0	0	0	0	0	0	0	0	0	0	0	0	0	0	0	0	0	0	0	0	0	0	0
16:2	16:1	16:2/16:1	0	0	0	0	0	0	2.05632	0.00735723	0.000976346	2.90808	0.0104047	0.00138076	4.01675	0.0355547	0.00190716	5.68054	0.0502819	0.00269713	0	0	0	0	0	0
16:2	16:2	16:2/16:2	3.04154	0.00827751	0.001438	4.30139	0.0117062	0.00203364	0	0	0	0	0	0	0	0	0	0	0	0	0	0	0	0	0	0
16:2	16:3	16:2/16:3	2.46149	0.00675548	0.00115879	3.48107	0.00955369	0.00163878	6.40797	0.0229268	0.00301668	9.06225	0.0324234	0.00426623	0	0	0	0	0	0	0	0	0	0	0	0
16:2	18:0	16:2/18:0	0	0	0	0	0	0	0	0	0	0	0	0	0	0	0	0	0	0	0	0	0	0	0	0
16:2	18:1	16:2/18:1	4.87462	0.0149897	0.00245122	3.27372	0.00861859	0.00164621	4.81261	0.0141416	0.00242004	3.40306	0.0110232	0.00171125	1.5988	0.00735673	0.000803965	1.40278	0.00467086	0.000705393	0	0	0	0	0	0
16:2	18:2	16:2/18:2	0	0	0	0	0	0	0	0	0	0	0	0	0	0	0	0	0	0	0	0	0	0	0	0
16:2	18:3	16:2/18:3	3.57142	0.0106652	0.00178151	3.16762	0.00860098	0.00158008	0	0	0	0	0	0	0	0	0	0	0	0	0	0	0	0	0	0
16:2	20:0	16:2/20:0	0	0	0	0	0	0	0	0	0	0	0	0	0	0	0	0	0	0	0	0	0	0	0	0
16:2	20:1	16:2/20:1	39.8895	0.127275	0.0211777	13.6996	0.0252951	0.00727323	48.6426	0.14067	0.0258247	31.6052	0.0473095	0.0167794	39.6129	0.192838	0.0210308	12.3878	0.00328321	0.00657677	8.78338	0.0338359	0.00466317	12.4216	0.0478512	0.00659471
16:2	20:2	16:2/20:2	58.0015	0.176083	0.0306766	39.2665	0.10222	0.0207677	52.358	0.168448	0.0276918	15.7492	0.0075946	0.00832963	92.5294	0.479679	0.0489381	27.1209	0.144085	0.014344	73.9661	0.263933	0.0391201	29.163	0.123223	0.0154241
16:2	20:3	16:2/20:3	0	0	0	0	0	0	0	0	0	0	0	0	0	0	0	0	0	0	0	0	0	0	0	0
16:2	22:0	16:2/22:0	0	0	0	0	0	0	0	0	0	0	0	0	0	0	0	0	0	0	0	0	0	0	0	0
16:2	22:1	16:2/22:1	127.71	0.421075	0.0713849	14.7309	0.0355238	0.00823399	115.881	0.364508	0.0647728	50.3569	0.0367809	0.0281476	88.5323	0.429174	0.0494861	29.3483	0.0089477	0.0164046	22.0805	0.0819729	0.0123421	20.2103	0.0781447	0.0112968
16:2	22:2	16:2/22:2	29.4813	0.0973821	0.0164195	4.23493	0.0132852	0.00235863	15.1137	0.038879	0.00841748	16.8333	0.0345483	0.00937524	13.8356	0.0633172	0.00770567	6.61675	0.0148494	0.00368517	0	0	0	0	0	0
16:2	22:3	16:2/22:3	0	0	0	0	0	0	0	0	0	0	0	0	0	0	0	0	0	0	0	0	0	0	0	0
16:2	24:0	16:2/24:0	0	0	0	0	0	0	0	0	0	0	0	0	0	0	0	0	0	0	0	0	0	0	0	0
16:2	24:1	16:2/24:1	28.6371	0.0950937	0.0168104	2.13244	0.0121722	0.00125178	30.5102	0.104084	0.0179099	5.44464	0.0159297	0.00319608	8.40341	0.0513513	0.00493292	1.61102	0.0293202	0.000945691	0	0	0	0	0	0
16:2	24:2	16:2/24:2	2.64753	0.00738089	0.0015488	3.74418	0.0104381	0.00219034	0	0	0	0	0	0	0	0	0	0	0	0	0	0	0	0	0	0
16:2	24:3	16:2/24:3	0	0	0	0	0	0	0	0	0	0	0	0	0	0	0	0	0	0	0	0	0	0	0	0
16:2	26:0	16:2/26:0	1.53597	0.00537475	0.000947823	1.95706	0.00702403	0.00120767	0	0	0	0	0	0	0	0	0	0	0	0	0	0	0	0	0	0
16:2	26:1	16:2/26:1	3.27804	0.0116483	0.00201621	4.63584	0.0164731	0.00285136	0	0	0	0	0	0	0	0	0	0	0	0	0	0	0	0	0	0
16:2	28:0	16:2/28:0	0	0	0	0	0	0	0	0	0	0	0	0	0	0	0	0	0	0	0	0	0	0	0	0
16:2	28:1	16:2/28:1	0	0	0	0	0	0	0	0	0	0	0	0	0	0	0	0	0	0	0	0	0	0	0	0
16:2	30:0	16:2/30:0	0	0	0	0	0	0	0	0	0	0	0	0	0	0	0	0	0	0	0	0	0	0	0	0
16:2	30:1	16:2/30:1	0	0	0	0	0	0	0	0	0	0	0	0	0	0	0	0	0	0	0	0	0	0	0	0
16:2	32:0	16:2/32:0	0	0	0	0	0	0	0	0	0	0	0	0	18.0803	0.0732098	0.0126787	25.5694	0.103534	0.0179303	0	0	0	0	0	0
16:2	32:1	16:2/32:1	0	0	0	0	0	0	0	0	0	0	0	0	0	0	0	0	0	0	0	0	0	0	0	0
16:3	16:0	16:3/16:0	0	0	0	0	0	0	0	0	0	0	0	0	0	0	0	0	0	0	0	0	0	0	0	0
16:3	16:1	16:3/16:1	0	0	0	0	0	0	0	0	0	0	0	0	2.85312	0.0256668	0.00134891	4.03492	0.0362984	0.00190765	0	0	0	0	0	0
16:3	16:2	16:3/16:2	0	0	0	0	0	0	0	0	0	0	0	0	0	0	0	0	0	0	0	0	0	0	0	0
16:3	16:3	16:3/16:3	0	0	0	0	0	0	0	0	0	0	0	0	0	0	0	0	0	0	0	0	0	0	0	0
16:3	18:0	16:3/18:0	0	0	0	0	0	0	0	0	0	0	0	0	0	0	0	0	0	0	0	0	0	0	0	0
16:3	18:1	16:3/18:1	0	0	0	0	0	0	0	0	0	0	0	0	0	0	0	0	0	0	0	0	0	0	0	0
16:3	18:2	16:3/18:2	0	0	0	0	0	0	0	0	0	0	0	0	0	0	0	0	0	0	0	0	0	0	0	0
16:3	18:3	16:3/18:3	0	0	0	0	0	0	0	0	0	0	0	0	0	0	0	0	0	0	0	0	0	0	0	0
16:3	20:0	16:3/20:0	0	0	0	0	0	0	0	0	0	0	0	0	0	0	0	0	0	0	0	0	0	0	0	0
16:3	20:1	16:3/20:1	2.59664	0.00815834	0.00137334	1.84891	0.0057813	0.000977873	5.16167	0.0110429	0.00272997	7.29971	0.015617	0.00386076	4.49232	0.0183009	0.00237595	3.81512	0.0156614	0.00201779	0	0	0	0	0	0
16:3	20:2	16:3/20:2	0	0	0	0	0	0	0	0	0	0	0	0	0	0	0	0	0	0	0	0	0	0	0	0
16:3	20:3	16:3/20:3	0	0	0	0	0	0	0	0	0	0	0	0	0	0	0	0	0	0	0	0	0	0	0	0
16:3	22:0	16:3/22:0	0	0	0	0	0	0	0	0	0	0	0	0	0	0	0	0	0	0	0	0	0	0	0	0
16:3	22:1	16:3/22:1	11.8645	0.0380668	0.00660785	8.52994	0.0287679	0.00475071	6.26617	0.0196931	0.00348991	4.91024	0.0141134	0.00273474	2.64353	0.0101327	0.0014723	3.73852	0.0143298	0.00208215	0	0	0	0	0	0
16:3	22:2	16:3/22:2	0	0	0	0	0	0	0	0	0	0	0	0	0	0	0	0	0	0	0	0	0	0	0	0
16:3	22:3	16:3/22:3	0	0	0	0	0	0	0	0	0	0	0	0	0	0	0	0	0	0	0	0	0	0	0	0
16:3	24:0	16:3/24:0	0	0	0	0	0	0	0	0	0	0	0	0	0	0	0	0	0	0	0	0	0	0	0	0
16:3	24:1	16:3/24:1	0	0	0	0	0	0	0	0	0	0	0	0	9.12427	0.080371	0.00533768	12.9037	0.113662	0.00754862	0	0	0	0	0	0
16:3	24:2	16:3/24:2	0	0	0	0	0	0	0	0	0	0	0	0	0	0	0	0	0	0	0	0	0	0	0	0
16:3	24:3	16:3/24:3	0	0	0	0	0	0	0	0	0	0	0	0	0	0	0	0	0	0	0	0	0	0	0	0
16:3	26:0	16:3/26:0	0	0	0	0	0	0	0	0	0	0	0	0	0	0	0	0	0	0	0	0	0	0	0	0
16:3	26:1	16:3/26:1	0	0	0	0	0	0	0	0	0	0	0	0	0	0	0	0	0	0	0	0	0	0	0	0
16:3	28:0	16:3/28:0	0	0	0	0	0	0	0	0	0	0	0	0	0	0	0	0	0	0	0	0	0	0	0	0
16:3	28:1	16:3/28:1	0	0	0	0	0	0	0	0	0	0	0	0	0	0	0	0	0	0	0	0	0	0	0	0
16:3	30:0	16:3/30:0	0	0	0	0	0	0	0	0	0	0	0	0	0	0	0	0	0	0	0	0	0	0	0	0
16:3	30:1	16:3/30:1	0	0	0	0	0	0	0	0	0	0	0	0	0	0	0	0	0	0	0	0	0	0	0	0
16:3	32:0	16:3/32:0	0	0	0	0	0	0	0	0	0	0	0	0	0	0	0	0	0	0	0	0	0	0	0	0
16:3	32:1	16:3/32:1	0	0	0	0	0	0	0	0	0	0	0	0	0	0	0	0	0	0	0	0	0	0	0	0
18:0	16:0	18:0/16:0	1032.86	3.3679	0.525627	207.143	0.226512	0.105416	807.537	2.32093	0.410958	554.134	0.952595	0.282	1336.47	6.65211	0.680133	376.23	0.384854	0.191464	3924.96	13.7971	1.99742	618.252	1.47915	0.31463
18:0	16:1	18:0/16:1	109.801	0.360331	0.0556567	16.2018	0.013391	0.00821247	71.0331	0.209504	0.0360057	43.3595	0.0660983	0.0219784	231.061	1.14773	0.117122	65.9549	0.0798227	0.0334317	269.262	0.944047	0.136485	33.9967	0.0587756	0.0172325
18:0	16:2	18:0/16:2	10.924	0.0357454	0.00551519	2.12839	0.00357865	0.00107456	9.01595	0.0257092	0.00455189	6.36587	0.0136748	0.00321394	23.6732	0.121784	0.0119519	4.77972	0.0200685	0.00241314	32.6712	0.114386	0.0164947	4.46121	0.0129344	0.00225234
18:0	16:3	18:0/16:3	7.71568	0.025405	0.00387987	0.942398	0.00118717	0.00047389	18.7415	0.0648152	0.00942423	21.6432	0.0808954	0.0108834	11.658	0.0615026	0.0058623	1.94515	0.0151402	0.000978127	12.864	0.0451599	0.00646875	0.730931	0.000978937	0.000367552
18:0	18:0	18:0/18:0	408.377	1.33239	0.219281	81.1534	0.0841045	0.0435758	607.243	1.84161	0.326062	332.826	0.64572	0.178713	829.781	4.19878	0.445555	205.649	0.462369	0.110425	4635.8	16.1737	2.48922	1249.52	3.53232	0.670939
18:0	18:1	18:0/18:1	787.412	2.5683	0.421218	156.911	0.191622	0.0839379	897.418	2.79947	0.480065	407.707	0.405945	0.218099	1538.22	7.46048	0.822854	510.294	0.14811	0.272977	1841.1	6.51554	0.984877	69.8523	0.525622	0.0373668
18:0	18:2	18:0/18:2	586.813	1.91048	0.312727	119.721	0.1255	0.0638021	678.216	2.00517	0.361438	413.022	0.647105	0.220109	1798.66	8.6586	0.958549	625.483	0.363146	0.333335	1530.9	5.43661	0.815853	116.286	0.811675	0.0619717
18:0	18:3	18:0/18:3	122.079	0.399086	0.0648126	20.9399	0.0134716	0.0111171	147.628	0.455599	0.078377	72.188	0.114187	0.0383252	290.127	1.46769	0.154031	70.7383	0.171093	0.0375555	440.765	1.55874	0.234006	63.7451	0.263247	0.0338428
18:0	20:0	18:0/20:0	175.709	0.579171	0.0992773	19.6825	0.0276627	0.0111208	272.126	0.877025	0.153754	100.074	0.146225	0.0565424	242.008	1.22743	0.136737	67.503	0.198266	0.0381398	1439.89	5.04849	0.813552	171.755	0.252699	0.0970433
18:0	20:1	18:0/20:1	607.774	2.00124	0.342173	67.5629	0.048681	0.0380374	672.089	2.31779	0.378381	99.987	0.430962	0.056292	754.829	3.80115	0.424963	209.672	0.504561	0.118044	1643.54	5.80814	0.925303	103.22	0.382179	0.058112
18:0	20:2	18:0/20:2	95.8437	0.315525	0.0537661	10.2807	0.00843445	0.00576723	91.4482	0.305688	0.0513003	23.4185	0.0271338	0.0131372	46.2125	0.243688	0.0259242	7.75473	0.0592281	0.00435023	63.6486	0.226129	0.0357054	6.1525	0.0227073	0.00345141
18:0	20:3	18:0/20:3	13.7991	0.0451826	0.00771314	1.94539	0.00124303	0.0010874	10.803	0.0359514	0.00603846	3.19161	0.00740253	0.00178399	7.12399	0.0379186	0.00398203	1.76634	0.0115028	0.000987318	8.09789	0.0276132	0.0045264	5.73993	0.019816	0.0032084
18:0	22:0	18:0/22:0	13.2546	0.0429723	0.00786081	3.23259	0.00455831	0.00191713	57.9443	0.180522	0.0343646	26.9261	0.0410641	0.0159688	32.0939	0.163812	0.0190337	7.5553	0.0247201	0.00448076	273.704	0.965459	0.162324	12.1611	0.0556098	0.00721227
18:0	22:1	18:0/22:1	34.9339	0.1155	0.0206475	3.82092	0.0117557	0.00225834	57.4039	0.205228	0.0339284	3.26188	0.0589167	0.00192792	73.3348	0.358036	0.0433443	27.4173	0.0534809	0.0162049	218.644	0.768364	0.129228	37.9143	0.116141	0.0224091
18:0	22:2	18:0/22:2	22.3614	0.0750267	0.0131715	1.24158	0.0120518	0.00073133	23.7128	0.0840261	0.0139675	4.63254	0.0290697	0.00272871	7.16945	0.0374074	0.00422302	1.40498	0.00775063	0.000827578	9.56923	0.0339296	0.00563656	3.68222	0.013319	0.00216894
18:0	22:3	18:0/22:3	4.12046	0.014002	0.00241877	0.673272	0.00383596	0.000395221	1.03475	0.00330489	0.000607412	0.769232	0.00243028	0.00045155	0.604272	0.00231618	0.000354716	0.854569	0.00327557	0.000501645	0.567525	0.00193688	0.000333145	0.802602	0.00273916	0.000471139
18:0	24:0	18:0/24:0	4.64073	0.0147737	0.00288243	1.85975	0.00383786	0.00115512	26.9518	0.0853283	0.0167402	10.9812	0.0148251	0.00682062	19.4588	0.100649	0.0120862	4.15446	0.0192443	0.0025804	155.288	0.542558	0.0964516	24.6235	0.0430666	0.015294
18:0	24:1	18:0/24:1	3.86394	0.0118733	0.00239216	2.87534	0.00845356	0.00178012	13.3686	0.0444593	0.00827648	3.59882	0.00330358	0.00222803	18.8982	0.0917177	0.0116998	7.18027	0.0127676	0.0044453	86.3799	0.300126	0.0534778	22.3574	0.0637826	0.0138414
18:0	24:2	18:0/24:2	1.75035	0.00593059	0.00108011	1.76712	0.00634894	0.00109046	3.27063	0.0121742	0.00201825	2.4487	0.0115819	0.00151105	0	0	0	0	0	0	0.537536	0.00183453	0.000331704	0.76019	0.00259441	0.000469101
18:0	24:3	18:0/24:3	0	0	0	0	0	0	0	0	0	0	0	0	0	0	0	0	0	0	0	0	0	0	0	0
18:0	26:0	18:0/26:0	0.884628	0.00283321	0.000574273	0.631759	0.00211362	0.000410118	2.41496	0.00689555	0.00156771	1.64999	0.00275854	0.00107112	3.4634	0.0187923	0.00224833	0.300776	0.0059571	0.000195254	16.793	0.0585838	0.0109015	3.34682	0.007303	0.00217265
18:0	26:1	18:0/26:1	0	0	0	0	0	0	0	0	0	0	0	0	0.572579	0.00229652	0.000370546	0.809749	0.00324777	0.000524031	2.6027	0.00892812	0.00168434	2.11655	0.0071613	0.00136973
18:0	28:0	18:0/28:0	0	0	0	0	0	0	0	0	0	0	0	0	0	0	0	0	0	0	0.530408	0.00178942	0.000359204	0.75011	0.00253062	0.000507991
18:0	28:1	18:0/28:1	0	0	0	0	0	0	0	0	0	0	0	0	0	0	0	0	0	0	0	0	0	0	0	0
18:0	30:0	18:0/30:0	0	0	0	0	0	0	0	0	0	0	0	0	0	0	0	0	0	0	0	0	0	0	0	0
18:0	30:1	18:0/30:1	0	0	0	0	0	0	0	0	0	0	0	0	0	0	0	0	0	0	0	0	0	0	0	0
18:0	32:0	18:0/32:0	0	0	0	0	0	0	0	0	0	0	0	0	0	0	0	0	0	0	0	0	0	0	0	0
18:0	32:1	18:0/32:1	0	0	0	0	0	0	0	0	0	0	0	0	0	0	0	0	0	0	0	0	0	0	0	0
18:1	16:0	18:1/16:0	715.976	2.32913	0.362919	153.508	0.183334	0.077811	579.146	1.68416	0.293562	379.168	0.613038	0.192195	254.481	1.23182	0.128993	89.2598	0.119052	0.0452446	235.143	0.830824	0.119191	15.5619	0.0531378	0.00788813
18:1	16:1	18:1/16:1	52.986	0.172979	0.0267511	9.68221	0.0110265	0.00488827	40.6667	0.114036	0.0205314	30.6484	0.0536467	0.0154735	34.7916	0.173765	0.0175653	9.89806	0.0192649	0.00499724	23.4791	0.0827827	0.0118539	8.21394	0.0302415	0.00414698
18:1	16:2	18:1/16:2	10.0547	0.0327732	0.00505608	1.88622	0.0016445	0.000948493	9.18911	0.0257641	0.00462079	6.98376	0.0182952	0.00351182	3.17445	0.0193517	0.00159629	0.668008	0.0123756	0.000335911	2.28864	0.00891786	0.00115085	3.23663	0.0126118	0.00162755
18:1	16:3	18:1/16:3	5.03054	0.0158341	0.00251949	2.21044	0.00570641	0.00110708	1.54495	0.00552762	0.000773772	2.18489	0.00781723	0.00109428	0	0	0	0	0	0	0	0	0	0	0	0
18:1	18:0	18:1/18:0	244.942	0.800049	0.131029	43.3994	0.0323567	0.0232161	361.898	1.08827	0.193594	203.271	0.328151	0.108738	146.466	0.714268	0.0783506	48.0809	0.0481148	0.0257204	190.853	0.67424	0.102095	9.76472	0.0414303	0.00522354
18:1	18:1	18:1/18:1	679.371	2.20292	0.362053	166.427	0.255933	0.0886929	796.92	2.36861	0.424698	473.343	0.620088	0.252256	304.084	1.46476	0.162054	108.382	0.133391	0.0577592	196.58	0.701463	0.104762	46.8114	0.20772	0.0249469
18:1	18:2	18:1/18:2	242.934	0.784684	0.128975	62.9077	0.0929888	0.0333982	326.396	0.93132	0.173286	227.671	0.392044	0.120872	205.56	0.967438	0.109134	84.5946	0.158953	0.044912	101.832	0.364396	0.0540634	29.4667	0.124808	0.0156441
18:1	18:3	18:1/18:3	92.5576	0.301306	0.048953	19.394	0.0243433	0.0102573	106.433	0.319607	0.0562915	59.6616	0.0903535	0.0315546	63.9081	0.306843	0.0338005	22.8185	0.0278966	0.0120685	41.052	0.14627	0.0217121	2.93344	0.0210911	0.00155147
18:1	20:0	18:1/20:0	122.35	0.40452	0.0688823	11.1366	0.0336304	0.00626982	217.038	0.688675	0.122191	88.3029	0.0910644	0.0497139	47.2271	0.235964	0.0265885	12.8296	0.0174153	0.00722297	100.121	0.355482	0.0563672	12.0101	0.0523143	0.00676159
18:1	20:1	18:1/20:1	1332.28	4.38269	0.74738	153.819	0.082777	0.086289	1715.32	5.63476	0.962257	538.835	0.297077	0.302274	358.616	1.77551	0.201175	107.977	0.138069	0.0605724	471.31	1.68799	0.264394	121.823	0.536971	0.0683401
18:1	20:2	18:1/20:2	155.124	0.508302	0.0867085	20.9637	0.00587568	0.0117179	172.316	0.536628	0.0963178	79.2679	0.0629555	0.0443077	86.3884	0.424083	0.0482878	26.3681	0.0152381	0.0147388	62.0491	0.22061	0.034683	13.3772	0.0555816	0.00747734
18:1	20:3	18:1/20:3	23.6458	0.0774201	0.0131694	3.96945	0.00342722	0.00221077	21.7337	0.0738053	0.0121045	4.52432	0.0117576	0.0025198	10.2256	0.048153	0.0056951	4.49438	0.00860878	0.00250312	0.94561	0.00322722	0.000526653	1.33729	0.00456398	0.0007448
18:1	22:0	18:1/22:0	9.84506	0.0324405	0.00581888	1.47677	0.000675034	0.000872839	52.2671	0.161333	0.0308923	25.5536	0.0322216	0.0151034	4.65025	0.0204998	0.00274851	3.22432	0.0102572	0.00190572	22.2525	0.0787497	0.0131522	5.65091	0.022499	0.00333995
18:1	22:1	18:1/22:1	92.0722	0.304709	0.0542333	6.48477	0.0266991	0.00381973	158.47	0.546158	0.0933435	29.7624	0.113113	0.0175309	33.3785	0.165772	0.0196609	9.49939	0.0126202	0.00559543	61.6282	0.21982	0.0363009	12.6048	0.0550668	0.00742462
18:1	22:2	18:1/22:2	18.2132	0.0603174	0.0106914	1.97969	0.0050635	0.00116211	19.9927	0.0674581	0.011736	5.95931	0.0158433	0.0034982	8.35462	0.043689	0.00490428	2.69832	0.013614	0.00158395	4.18969	0.0163625	0.00245941	3.99562	0.0164389	0.00234549
18:1	22:3	18:1/22:3	0	0	0	0	0	0	0	0	0	0	0	0	0	0	0	0	0	0	0	0	0	0	0	0
18:1	24:0	18:1/24:0	1.9593	0.00640886	0.001213	0.648299	0.00110914	0.000401362	27.8018	0.0866453	0.0172121	12.7418	0.0145512	0.00788844	0.836484	0.00352303	0.000517867	0.594154	0.00252824	0.00036784	16.4409	0.0580564	0.0101786	1.26677	0.0044113	0.000784259
18:1	24:1	18:1/24:1	3.7444	0.0110283	0.00231061	3.6109	0.00979292	0.00222823	20.8672	0.0679813	0.0128768	7.51932	0.00961177	0.00464005	0	0	0	0	0	0	9.25817	0.0316371	0.00571306	7.44271	0.0238486	0.00459277
18:1	24:2	18:1/24:2	0	0	0	0	0	0	0	0	0	0	0	0	0	0	0	0	0	0	0	0	0	0	0	0
18:1	24:3	18:1/24:3	0	0	0	0	0	0	0	0	0	0	0	0	0	0	0	0	0	0	0	0	0	0	0	0
18:1	26:0	18:1/26:0	0	0	0	0	0	0	0	0	0	0	0	0	0	0	0	0	0	0	0	0	0	0	0	0
18:1	26:1	18:1/26:1	0	0	0	0	0	0	0	0	0	0	0	0	0	0	0	0	0	0	0	0	0	0	0	0
18:1	28:0	18:1/28:0	0	0	0	0	0	0	0	0	0	0	0	0	0	0	0	0	0	0	0	0	0	0	0	0
18:1	28:1	18:1/28:1	0	0	0	0	0	0	0	0	0	0	0	0	0	0	0	0	0	0	0	0	0	0	0	0
18:1	30:0	18:1/30:0	0	0	0	0	0	0	0	0	0	0	0	0	0	0	0	0	0	0	0	0	0	0	0	0
18:1	30:1	18:1/30:1	0	0	0	0	0	0	0	0	0	0	0	0	0	0	0	0	0	0	0	0	0	0	0	0
18:1	32:0	18:1/32:0	0	0	0	0	0	0	0	0	0	0	0	0	0	0	0	0	0	0	0	0	0	0	0	0
18:1	32:1	18:1/32:1	0	0	0	0	0	0	0	0	0	0	0	0	0	0	0	0	0	0	0	0	0	0	0	0
18:2	16:0	18:2/16:0	122.657	0.395447	0.0619259	33.1258	0.0518388	0.0167242	99.5252	0.279333	0.0502473	74.4788	0.133091	0.0376022	75.936	0.365148	0.0383379	27.1549	0.0333391	0.0137097	31.3384	0.111628	0.0158219	15.1331	0.0589123	0.00764027
18:2	16:1	18:2/16:1	17.4857	0.0568134	0.00879277	4.97831	0.0123082	0.00250337	9.93038	0.0216239	0.00499354	14.0437	0.0305808	0.00706193	8.00853	0.0444407	0.00402713	2.97131	0.0186295	0.00149414	0	0	0	0	0	0
18:2	16:2	18:2/16:2	0	0	0	0	0	0	0	0	0	0	0	0	0	0	0	0	0	0	0	0	0	0	0	0
18:2	16:3	18:2/16:3	0	0	0	0	0	0	0	0	0	0	0	0	0	0	0	0	0	0	0	0	0	0	0	0
18:2	18:0	18:2/18:0	48.4887	0.157999	0.0258408	9.69602	0.00982403	0.00516724	78.6738	0.228233	0.0419271	51.7042	0.0850965	0.0275544	48.7181	0.237295	0.0259631	15.6677	0.00251167	0.00834971	21.814	0.0802896	0.0116252	18.8347	0.0722151	0.0100374
18:2	18:1	18:2/18:1	115.809	0.372448	0.0614841	35.6113	0.0633155	0.0189063	191.558	0.544788	0.1017	137.169	0.226406	0.0728241	136.882	0.656118	0.0726717	48.4625	0.0409879	0.0257291	52.3226	0.187242	0.0277785	23.3524	0.0933351	0.012398
18:2	18:2	18:2/18:2	47.1578	0.151786	0.0249414	13.7587	0.0225399	0.00727685	72.0361	0.206389	0.0380993	49.6899	0.0859131	0.0262806	60.1526	0.284631	0.0318142	22.9463	0.0278744	0.0121361	12.3301	0.0462957	0.00652127	13.1321	0.050967	0.00694546
18:2	18:3	18:2/18:3	10.6246	0.0328094	0.00559784	7.74772	0.023217	0.00408209	15.2829	0.0413037	0.00805218	13.6304	0.0303644	0.00718155	6.69292	0.0272441	0.00352634	6.03766	0.0247427	0.0031811	0	0	0	0	0	0
18:2	20:0	18:2/20:0	39.9609	0.132228	0.0224171	3.21793	0.006949	0.00180518	56.501	0.180457	0.0316958	21.775	0.0131077	0.0122153	6.93041	0.0282882	0.0038878	5.59269	0.0230287	0.00313737	6.01332	0.0233164	0.00337333	8.50412	0.0329744	0.00477061
18:2	20:1	18:2/20:1	408.72	1.33619	0.228459	65.3448	0.0487557	0.0365252	455.516	1.413	0.254616	217.162	0.180099	0.121385	224.137	1.10138	0.125284	67.532	0.0311499	0.0377478	119.252	0.434523	0.0666573	55.5364	0.231451	0.0310427
18:2	20:2	18:2/20:2	52.7668	0.171703	0.0293882	10.0838	0.00920811	0.00561613	42.6927	0.14003	0.0237775	11.6986	0.0142527	0.00651547	23.3269	0.120618	0.0129918	7.44544	0.0332372	0.00414671	5.32699	0.0200397	0.00296684	4.50866	0.017957	0.00251108
18:2	20:3	18:2/20:3	0	0	0	0	0	0	4.29254	0.0153581	0.00238206	6.07057	0.0217196	0.00336874	0	0	0	0	0	0	0	0	0	0	0	0
18:2	22:0	18:2/22:0	0	0	0	0	0	0	3.24837	0.00729777	0.00191339	4.59389	0.0103206	0.00270594	0	0	0	0	0	0	0	0	0	0	0	0
18:2	22:1	18:2/22:1	51.675	0.169118	0.030334	6.83085	0.00177327	0.00400981	55.7262	0.184192	0.0327121	17.1505	0.0235191	0.0100676	21.4134	0.106701	0.01257	6.40694	0.00911706	0.00376096	7.94353	0.0308339	0.00466296	5.62656	0.0220722	0.00330287
18:2	22:2	18:2/22:2	0	0	0	0	0	0	0	0	0	0	0	0	0	0	0	0	0	0	0	0	0	0	0	0
18:2	22:3	18:2/22:3	0	0	0	0	0	0	0	0	0	0	0	0	0	0	0	0	0	0	0	0	0	0	0	0
18:2	24:0	18:2/24:0	0	0	0	0	0	0	0	0	0	0	0	0	0	0	0	0	0	0	0	0	0	0	0	0
18:2	24:1	18:2/24:1	0	0	0	0	0	0	0	0	0	0	0	0	0	0	0	0	0	0	0	0	0	0	0	0
18:2	24:2	18:2/24:2	0	0	0	0	0	0	0	0	0	0	0	0	0	0	0	0	0	0	0	0	0	0	0	0
18:2	24:3	18:2/24:3	0	0	0	0	0	0	0	0	0	0	0	0	0	0	0	0	0	0	0	0	0	0	0	0
18:2	26:0	18:2/26:0	0	0	0	0	0	0	0	0	0	0	0	0	0	0	0	0	0	0	0	0	0	0	0	0
18:2	26:1	18:2/26:1	0	0	0	0	0	0	0	0	0	0	0	0	0	0	0	0	0	0	0	0	0	0	0	0
18:2	28:0	18:2/28:0	0	0	0	0	0	0	0	0	0	0	0	0	0	0	0	0	0	0	0	0	0	0	0	0
18:2	28:1	18:2/28:1	0	0	0	0	0	0	0	0	0	0	0	0	0	0	0	0	0	0	0	0	0	0	0	0
18:2	30:0	18:2/30:0	0	0	0	0	0	0	0	0	0	0	0	0	0	0	0	0	0	0	0	0	0	0	0	0
18:2	30:1	18:2/30:1	0	0	0	0	0	0	0	0	0	0	0	0	0	0	0	0	0	0	0	0	0	0	0	0
18:2	32:0	18:2/32:0	0	0	0	0	0	0	0	0	0	0	0	0	0	0	0	0	0	0	0	0	0	0	0	0
18:2	32:1	18:2/32:1	0	0	0	0	0	0	0	0	0	0	0	0	0	0	0	0	0	0	0	0	0	0	0	0
18:3	16:0	18:3/16:0	26.891	0.0878369	0.0135223	4.89571	0.00438936	0.00246183	13.1572	0.0386142	0.00661616	9.56514	0.0283043	0.00480987	0	0	0	0	0	0	0	0	0	0	0	0
18:3	16:1	18:3/16:1	0	0	0	0	0	0	0	0	0	0	0	0	0	0	0	0	0	0	0	0	0	0	0	0
18:3	16:2	18:3/16:2	1.46211	0.00390251	0.000729334	2.06773	0.00551898	0.00103143	0	0	0	0	0	0	0	0	0	0	0	0	0	0	0	0	0	0
18:3	16:3	18:3/16:3	0	0	0	0	0	0	5.802	0.0207587	0.00288247	8.20526	0.0293573	0.00407643	0	0	0	0	0	0	0	0	0	0	0	0
18:3	18:0	18:3/18:0	10.7022	0.033837	0.00568188	4.26164	0.0108624	0.00226254	14.3924	0.0392991	0.00764105	12.593	0.0285216	0.0066857	4.14618	0.0168999	0.00220124	3.32432	0.0136594	0.00176491	0	0	0	0	0	0
18:3	18:1	18:3/18:1	27.7989	0.0904584	0.0147026	6.77288	0.0118365	0.00358212	39.8792	0.124738	0.0210918	17.4933	0.0266259	0.00925204	29.2294	0.143552	0.0154592	8.80483	0.00744361	0.00465681	7.54404	0.0295994	0.00398998	10.6689	0.0418598	0.00564269
18:3	18:2	18:3/18:2	2.21168	0.00701938	0.00116528	1.56516	0.00502062	0.000824643	2.62263	0.00541844	0.0013818	3.70896	0.00766283	0.00195416	0	0	0	0	0	0	0	0	0	0	0	0
18:3	18:3	18:3/18:3	0	0	0	0	0	0	0	0	0	0	0	0	0	0	0	0	0	0	0	0	0	0	0	0
18:3	20:0	18:3/20:0	18.0766	0.059092	0.0101041	3.95028	0.00635441	0.00220805	10.3903	0.0262684	0.0058078	11.6561	0.024091	0.00651533	0	0	0	0	0	0	0	0	0	0	0	0
18:3	20:1	18:3/20:1	65.8192	0.215755	0.0366577	7.5015	0.008001	0.00417793	61.3781	0.205317	0.0341843	14.7668	0.0196484	0.00822432	30.1445	0.136976	0.0167888	15.9909	0.0416481	0.00890603	4.10786	0.0140195	0.00228785	5.80939	0.0198266	0.00323551
18:3	20:2	18:3/20:2	0	0	0	0	0	0	6.17705	0.0221006	0.00342783	8.73567	0.031255	0.00484768	0	0	0	0	0	0	0	0	0	0	0	0
18:3	20:3	18:3/20:3	0	0	0	0	0	0	4.50192	0.0161072	0.00248917	6.36668	0.0227791	0.00352022	0	0	0	0	0	0	0	0	0	0	0	0
18:3	22:0	18:3/22:0	0	0	0	0	0	0	0	0	0	0	0	0	0	0	0	0	0	0	0	0	0	0	0	0
18:3	22:1	18:3/22:1	0	0	0	0	0	0	0	0	0	0	0	0	0	0	0	0	0	0	0	0	0	0	0	0
18:3	22:2	18:3/22:2	0	0	0	0	0	0	0	0	0	0	0	0	0	0	0	0	0	0	0	0	0	0	0	0
18:3	22:3	18:3/22:3	0	0	0	0	0	0	0	0	0	0	0	0	0	0	0	0	0	0	0	0	0	0	0	0
18:3	24:0	18:3/24:0	0	0	0	0	0	0	0	0	0	0	0	0	0	0	0	0	0	0	0	0	0	0	0	0
18:3	24:1	18:3/24:1	0	0	0	0	0	0	0	0	0	0	0	0	0	0	0	0	0	0	0	0	0	0	0	0
18:3	24:2	18:3/24:2	0	0	0	0	0	0	0	0	0	0	0	0	0	0	0	0	0	0	0	0	0	0	0	0
18:3	24:3	18:3/24:3	0	0	0	0	0	0	0	0	0	0	0	0	0	0	0	0	0	0	0	0	0	0	0	0
18:3	26:0	18:3/26:0	0	0	0	0	0	0	0	0	0	0	0	0	0	0	0	0	0	0	0	0	0	0	0	0
18:3	26:1	18:3/26:1	0	0	0	0	0	0	0	0	0	0	0	0	0	0	0	0	0	0	0	0	0	0	0	0
18:3	28:0	18:3/28:0	0	0	0	0	0	0	0	0	0	0	0	0	0	0	0	0	0	0	0	0	0	0	0	0
18:3	28:1	18:3/28:1	0	0	0	0	0	0	0	0	0	0	0	0	0	0	0	0	0	0	0	0	0	0	0	0
18:3	30:0	18:3/30:0	0	0	0	0	0	0	0	0	0	0	0	0	0	0	0	0	0	0	0	0	0	0	0	0
18:3	30:1	18:3/30:1	0	0	0	0	0	0	0	0	0	0	0	0	0	0	0	0	0	0	0	0	0	0	0	0
18:3	32:0	18:3/32:0	0	0	0	0	0	0	0	0	0	0	0	0	0	0	0	0	0	0	0	0	0	0	0	0
18:3	32:1	18:3/32:1	0	0	0	0	0	0	0	0	0	0	0	0	0	0	0	0	0	0	0	0	0	0	0	0
20:0	16:0	20:0/16:0	1046.22	3.43725	0.561776	154.924	0.174034	0.0831873	513.138	1.56078	0.275532	270.581	0.298758	0.14529	417.327	1.99928	0.224086	150.69	0.124525	0.0809138	452.27	1.59508	0.242849	51.6857	0.101517	0.027753
20:0	16:1	20:0/16:1	198.973	0.657774	0.106439	18.507	0.0354482	0.00990015	117.954	0.375076	0.0630984	47.0702	0.0184346	0.0251797	109.862	0.543088	0.0587694	32.2692	0.0241945	0.0172621	75.6286	0.266568	0.0404568	9.74651	0.0278609	0.0052138
20:0	16:2	20:0/16:2	45.6293	0.149992	0.0243169	6.04473	0.00410922	0.00322138	38.7859	0.118712	0.0206699	19.9034	0.018746	0.010607	33.5389	0.165426	0.0178737	10.2048	0.00983355	0.0054384	25.5752	0.0901684	0.0136296	4.69544	0.0194832	0.00250231
20:0	16:3	20:0/16:3	17.3762	0.0566205	0.00922518	3.35883	0.00332198	0.00178323	40.4288	0.134316	0.021464	29.4854	0.112126	0.0156541	19.2306	0.0937037	0.0102097	6.27071	0.00138699	0.00332917	16.344	0.0584585	0.00867714	1.50046	0.00948639	0.000796609
20:0	18:0	20:0/18:0	345.415	1.13054	0.195162	58.7067	0.0454548	0.0331698	357.465	1.14156	0.201971	138.245	0.147441	0.0781095	214.875	1.02487	0.121406	83.6863	0.118199	0.0472835	484.731	1.68771	0.273878	95.5003	0.203999	0.0539585
20:0	18:1	20:0/18:1	712.715	2.33794	0.401254	106.649	0.0980912	0.0600424	654.632	2.18043	0.368553	174.68	0.208977	0.0983438	489.918	2.28149	0.275821	204.598	0.342955	0.115187	290.282	1.02728	0.163427	18.9269	0.076942	0.0106557
20:0	18:2	20:0/18:2	355.029	1.1713	0.199163	32.5965	0.0475577	0.0182859	227.522	0.737086	0.127635	82.5162	0.04215	0.0462897	212.895	1.04023	0.119429	67.1693	0.0322779	0.0376805	65.9109	0.234157	0.0369745	15.4314	0.0560775	0.00865666
20:0	18:3	20:0/18:3	93.31	0.308761	0.0521566	6.30096	0.0211018	0.00352199	61.1534	0.201237	0.0341824	18.6654	0.00784551	0.0104333	47.0322	0.229707	0.0262892	14.7861	0.00494675	0.00826484	21.8493	0.0768552	0.0122129	3.68039	0.00758531	0.00205719
20:0	20:0	20:0/20:0	158.89	0.529986	0.0942318	1.66302	0.0611118	0.000986272	175.919	0.607597	0.104331	25.4529	0.110736	0.0150951	63.8718	0.306292	0.03788	24.6001	0.0363242	0.0145894	223.641	0.776515	0.132633	51.0983	0.115297	0.0303044
20:0	20:1	20:0/20:1	546.552	1.82391	0.323038	5.69742	0.22228	0.00336744	552.904	2.02392	0.326792	83.9884	0.80228	0.049641	218.729	1.05799	0.129279	80.6483	0.119443	0.0476668	315.007	1.10664	0.186183	35.4277	0.0382	0.0209394
20:0	20:2	20:0/20:2	175.15	0.584166	0.103169	4.04319	0.0741559	0.00238156	164.165	0.590673	0.0966981	26.5193	0.21616	0.0156207	36.6172	0.185191	0.0215686	9.4223	0.0257783	0.00555002	35.0804	0.125434	0.0206634	7.60463	0.0312083	0.00447935
20:0	20:3	20:0/20:3	7.98006	0.0268389	0.00468441	0.45304	0.00468769	0.000265941	5.6025	0.0213485	0.00328875	1.23985	0.0101215	0.000727811	0	0	0	0	0	0	0.550326	0.00187818	0.000323049	0.778279	0.00265615	0.000456861
20:0	22:0	20:0/22:0	11.6363	0.0381417	0.00722749	1.75682	0.00153142	0.00109119	28.973	0.0964141	0.0179956	7.36899	0.00800812	0.00457699	7.73871	0.0371605	0.00480663	2.8995	0.00360521	0.00180092	38.7695	0.136175	0.0240803	6.39796	0.012145	0.00397387
20:0	22:1	20:0/22:1	38.6629	0.130064	0.0239362	2.93008	0.024011	0.00181401	50.5601	0.187333	0.0313017	9.3897	0.0812355	0.00581316	23.6146	0.113301	0.0146198	9.48904	0.0173312	0.00587466	45.3966	0.158155	0.028105	10.0253	0.0251708	0.00620665
20:0	22:2	20:0/22:2	18.9885	0.0642489	0.0117175	2.62979	0.0152543	0.0016228	20.2813	0.0768171	0.0125152	5.88936	0.0411258	0.00363422	2.68683	0.0136964	0.001658	0.608547	0.00190669	0.000375524	2.87485	0.0103928	0.00177402	2.08075	0.00737658	0.001284
20:0	22:3	20:0/22:3	0.323066	0.00114194	0.000198707	0.456884	0.00161495	0.000281014	0	0	0	0	0	0	0	0	0	0	0	0	0	0	0	0	0	0
20:0	24:0	20:0/24:0	0.189476	0.00052944	0.000123002	0.252616	0.000694302	0.000163991	8.88214	0.0289126	0.00576601	2.85808	0.00131746	0.00185538	0.50111	0.00195776	0.000325305	0.708677	0.00276869	0.00046005	17.6305	0.0600224	0.0114451	7.76913	0.0218041	0.00504347
20:0	24:1	20:0/24:1	6.39264	0.0206341	0.00413701	1.66071	0.00460206	0.00107473	12.8527	0.0474081	0.00831768	1.65796	0.0190636	0.00107295	5.22007	0.0245869	0.00337818	3.08499	0.00909341	0.00199646	11.1342	0.0383453	0.00720554	6.02132	0.0183514	0.00389671
20:0	24:2	20:0/24:2	2.79171	0.00911291	0.00180104	1.10947	0.0040028	0.00071576	2.38449	0.0112306	0.00153832	3.37218	0.0158825	0.00217552	0	0	0	0	0	0	0	0	0	0	0	0
20:0	24:3	20:0/24:3	0	0	0	0	0	0	0	0	0	0	0	0	0	0	0	0	0	0	0	0	0	0	0	0
20:0	26:0	20:0/26:0	0	0	0	0	0	0	0	0	0	0	0	0	0	0	0	0	0	0	0	0	0	0	0	0
20:0	26:1	20:0/26:1	0.958987	0.00293411	0.000647513	0.495156	0.00105689	0.000334332	132.933	0.5714	0.0897569	108.03	0.548267	0.0729427	58.6894	0.307839	0.0396274	19.521	0.102799	0.0131807	97.6953	0.348763	0.0659644	25.8927	0.117353	0.0174829
20:0	28:0	20:0/28:0	0	0	0	0	0	0	0	0	0	0	0	0	0	0	0	0	0	0	0	0	0	0	0	0
20:0	28:1	20:0/28:1	0.541899	0.00179511	0.000381095	0.45629	0.00162946	0.00032089	0	0	0	0	0	0	8.10425	0.0353143	0.00569938	4.47012	0.0131876	0.00314365	0	0	0	0	0	0
20:0	30:0	20:0/30:0	0	0	0	0	0	0	0	0	0	0	0	0	0	0	0	0	0	0	0	0	0	0	0	0
20:0	30:1	20:0/30:1	0	0	0	0	0	0	0	0	0	0	0	0	0	0	0	0	0	0	0	0	0	0	0	0
20:0	32:0	20:0/32:0	0	0	0	0	0	0	0	0	0	0	0	0	0	0	0	0	0	0	0	0	0	0	0	0
20:0	32:1	20:0/32:1	0	0	0	0	0	0	0	0	0	0	0	0	0	0	0	0	0	0	0	0	0	0	0	0
20:1	16:0	20:1/16:0	1672.84	5.52647	0.894869	151.17	0.252516	0.0808669	865.996	2.72824	0.463255	380.62	0.256076	0.203609	471.832	2.26212	0.252401	169.582	0.162229	0.0907161	322.608	1.13761	0.172576	38.8636	0.110249	0.0207897
20:1	16:1	20:1/16:1	165.934	0.551741	0.0884302	10.9279	0.0568455	0.00582372	93.6187	0.279402	0.0498916	55.1385	0.0666568	0.0293846	84.745	0.423745	0.0451626	22.7055	0.0352945	0.0121003	43.9462	0.155617	0.02342	14.3076	0.0555781	0.00762484
20:1	16:2	20:1/16:2	50.3365	0.165246	0.026724	7.1301	0.00672194	0.00378543	53.2411	0.156004	0.0282661	33.8116	0.0480918	0.0179508	37.3784	0.180799	0.0198445	12.9296	0.0146931	0.00686445	19.2512	0.0678441	0.0102206	10.0812	0.0373151	0.00535218
20:1	16:3	20:1/16:3	27.2914	0.0898799	0.0144342	2.97898	0.00394023	0.00157556	23.9117	0.0781223	0.0126467	7.47049	0.0173542	0.00395109	13.5766	0.0700719	0.00718058	2.73059	0.0114851	0.00144419	2.14376	0.00746082	0.00113382	1.59555	0.00559933	0.000843872
20:1	18:0	20:1/18:0	623.201	2.05267	0.350858	67.9996	0.0531593	0.0382833	667.507	2.1856	0.375802	207.867	0.0929206	0.117027	291.819	1.4014	0.164292	104.976	0.0872095	0.0591005	317.665	1.12082	0.178843	34.4541	0.134565	0.0193974
20:1	18:1	20:1/18:1	3184.47	10.4708	1.78641	399.023	0.443839	0.223843	2836.11	9.39249	1.59099	862.417	1.17236	0.483796	1307.72	6.19387	0.733601	497.459	0.607087	0.279063	632.063	2.25709	0.354573	163.983	0.687541	0.091991
20:1	18:2	20:1/18:2	1259.81	4.14257	0.704184	151.147	0.154602	0.0844851	1081.18	3.33603	0.604336	534.568	0.47263	0.298803	882.889	4.19752	0.493501	329.172	0.361259	0.183994	319.485	1.14579	0.17858	106.984	0.442742	0.0598
20:1	18:3	20:1/18:3	440.526	1.44778	0.245349	54.8277	0.0279439	0.030536	378.098	1.24783	0.21058	110.167	0.0690254	0.0613569	242.867	1.16272	0.135263	87.3709	0.0713537	0.0486608	141.657	0.502999	0.0788952	4.62703	0.053308	0.002577
20:1	20:0	20:1/20:0	276.207	0.922804	0.163251	16.8538	0.132914	0.00996137	384.561	1.33885	0.227293	56.9659	0.319748	0.0336695	82.4101	0.401695	0.0487082	26.9645	0.0126305	0.0159373	165.979	0.583085	0.0981014	31.2716	0.0897192	0.018483
20:1	20:1	20:1/20:1	2977.37	9.93	1.75376	94.5051	1.24369	0.0556664	3369.78	12.0931	1.9849	599.013	4.45905	0.352837	690.15	3.38746	0.406519	215.327	0.157376	0.126834	793.996	2.82729	0.467688	188.882	0.790719	0.111257
20:1	20:2	20:1/20:2	182.944	0.605704	0.107391	15.0283	0.0514749	0.00882184	178.328	0.614243	0.104681	42.3049	0.172592	0.0248336	66.0213	0.323927	0.0387554	21.756	0.0315257	0.0127711	62.7899	0.223778	0.0368586	12.9999	0.0580413	0.00763116
20:1	20:3	20:1/20:3	34.4633	0.113299	0.020161	4.48792	0.00574629	0.00262542	27.9773	0.104927	0.0163667	3.92654	0.0431316	0.00229702	4.30895	0.020835	0.00252073	1.55758	0.00259029	0.000911184	7.26315	0.0252162	0.00424893	2.55228	0.00824498	0.00149308
20:1	22:0	20:1/22:0	22.1447	0.0726868	0.0137098	3.10922	0.00448068	0.00192492	83.3804	0.286943	0.0516207	12.571	0.0500189	0.00778272	9.9521	0.0500592	0.00616134	2.58999	0.0050795	0.00160346	40.2589	0.142484	0.0249243	8.1435	0.0310704	0.00504164
20:1	22:1	20:1/22:1	135.518	0.453951	0.0836259	11.4118	0.0786807	0.00704204	201.718	0.748031	0.124477	46.8038	0.352845	0.0288819	50.4106	0.24464	0.0311075	17.8981	0.0236655	0.0110446	72.0969	0.255913	0.0444898	15.3619	0.0624521	0.00947956
20:1	22:2	20:1/22:2	13.8711	0.0467915	0.00853169	1.58082	0.00993653	0.000972312	9.65884	0.0381203	0.00594084	4.80233	0.0278415	0.00295376	3.87179	0.018366	0.00238141	1.55852	0.00244132	0.000958597	1.10718	0.00390412	0.000680992	1.56579	0.00552126	0.000963068
20:1	22:3	20:1/22:3	6.18489	0.022034	0.00379166	3.15992	0.0126049	0.0019372	3.606	0.0170933	0.00221066	5.09966	0.0241736	0.00312635	0	0	0	0	0	0	0	0	0	0	0	0
20:1	24:0	20:1/24:0	2.01717	0.00619562	0.00130542	1.30939	0.00359643	0.000847372	37.9135	0.133896	0.0245358	4.13797	0.0363382	0.0026779	0.301042	0.001162	0.00019482	0.419058	0.00161772	0.000271194	22.6391	0.0783696	0.014651	7.41387	0.019519	0.0047979
20:1	24:1	20:1/24:1	13.7142	0.0455067	0.00884753	0.446235	0.004255	0.000287882	26.3882	0.0973581	0.017024	6.12464	0.0455718	0.00395123	2.19311	0.00862487	0.00141486	1.58463	0.0062845	0.0010223	9.70012	0.0350392	0.0062579	6.91275	0.0254313	0.00445966
20:1	24:2	20:1/24:2	0	0	0	0	0	0	0	0	0	0	0	0	0	0	0	0	0	0	0	0	0	0	0	0
20:1	24:3	20:1/24:3	0	0	0	0	0	0	0	0	0	0	0	0	0	0	0	0	0	0	0	0	0	0	0	0
20:1	26:0	20:1/26:0	0	0	0	0	0	0	0	0	0	0	0	0	0	0	0	0	0	0	0	0	0	0	0	0
20:1	26:1	20:1/26:1	0	0	0	0	0	0	0	0	0	0	0	0	0	0	0	0	0	0	0	0	0	0	0	0
20:1	28:0	20:1/28:0	0	0	0	0	0	0	0	0	0	0	0	0	0	0	0	0	0	0	0	0	0	0	0	0
20:1	28:1	20:1/28:1	0	0	0	0	0	0	0	0	0	0	0	0	0	0	0	0	0	0	0	0	0	0	0	0
20:1	30:0	20:1/30:0	0	0	0	0	0	0	0	0	0	0	0	0	0	0	0	0	0	0	0	0	0	0	0	0
20:1	30:1	20:1/30:1	0	0	0	0	0	0	0	0	0	0	0	0	0	0	0	0	0	0	0	0	0	0	0	0
20:1	32:0	20:1/32:0	0	0	0	0	0	0	0	0	0	0	0	0	0	0	0	0	0	0	0	0	0	0	0	0
20:1	32:1	20:1/32:1	0	0	0	0	0	0	0	0	0	0	0	0	0	0	0	0	0	0	0	0	0	0	0	0
20:2	16:0	20:2/16:0	170.247	0.551024	0.0907289	42.7152	0.0610209	0.0227639	117.059	0.34531	0.0623834	74.0321	0.0971418	0.0394535	129.84	0.645413	0.0691946	36.2304	0.0380803	0.019308	51.7296	0.18463	0.027568	9.43812	0.0429244	0.0050298
20:2	16:1	20:2/16:1	55.7536	0.182926	0.0296	8.79376	0.00436837	0.00466868	63.2298	0.185984	0.0335692	39.5477	0.0585794	0.0209962	61.5717	0.304901	0.0326889	17.7525	0.0145921	0.00942494	33.8503	0.120236	0.0179714	6.52956	0.0302039	0.0034666
20:2	16:2	20:2/16:2	29.5295	0.0953804	0.0156179	8.21366	0.0131669	0.00434414	33.5324	0.102814	0.017735	17.2345	0.0326514	0.00911518	33.3619	0.16315	0.0176449	10.0988	0.00459896	0.00534116	7.13125	0.026355	0.00377166	10.0851	0.0372716	0.00533393
20:2	16:3	20:2/16:3	1.01471	0.00358669	0.000534625	1.43501	0.00507235	0.000756074	2.23545	0.00799813	0.00117781	3.16141	0.0113111	0.00166567	0	0	0	0	0	0	0	0	0	0	0	0
20:2	18:0	20:2/18:0	142.343	0.466751	0.0798511	21.4972	0.0176517	0.0120595	140.399	0.453164	0.0787606	53.3071	0.0354893	0.0299041	97.1819	0.48635	0.0545168	26.364	0.0427326	0.0147896	45.9743	0.164095	0.0257905	24.4101	0.093177	0.0136935
20:2	18:1	20:2/18:1	502.833	1.62807	0.281064	121.326	0.173983	0.0678164	537.018	1.65494	0.300172	276.468	0.261686	0.154535	523.011	2.53175	0.292343	174.299	0.0539062	0.0974264	138.878	0.501079	0.0776273	58.599	0.240469	0.0327546
20:2	18:2	20:2/18:2	183.415	0.59576	0.102152	38.6167	0.0427107	0.0215074	179.106	0.5686	0.0997525	74.5255	0.0348649	0.0415067	196.992	0.949686	0.109714	67.0468	0.0371263	0.0373414	54.4668	0.194121	0.030335	28.2695	0.110271	0.0157446
20:2	18:3	20:2/18:3	35.0739	0.114205	0.0194636	6.96886	0.00702366	0.00386723	40.5752	0.124382	0.0225164	22.6948	0.0301772	0.012594	42.3423	0.215373	0.023497	11.8664	0.0385293	0.00658501	0	0	0	0	0	0
20:2	20:0	20:2/20:0	121.163	0.399697	0.0713687	11.0436	0.0233005	0.00650499	126.014	0.442239	0.0742262	24.4436	0.134675	0.014398	33.8646	0.175422	0.0199473	9.09837	0.0412818	0.00535921	34.4217	0.121813	0.0202754	15.5763	0.0577736	0.00917489
20:2	20:1	20:2/20:1	306.255	0.998609	0.179776	56.0251	0.0455737	0.0328875	367.607	1.24951	0.21579	97.2601	0.291659	0.0570931	186.694	0.935242	0.109592	54.663	0.122964	0.0320879	102.131	0.366272	0.0599524	36.2802	0.149798	0.021297
20:2	20:2	20:2/20:2	28.8468	0.095629	0.0168753	3.44491	0.0127136	0.00201527	21.2801	0.0807422	0.0124488	4.61515	0.0365666	0.00269986	2.51874	0.00965436	0.00147346	3.56204	0.0136533	0.00208379	0	0	0	0	0	0
20:2	20:3	20:2/20:3	0	0	0	0	0	0	0	0	0	0	0	0	0	0	0	0	0	0	0	0	0	0	0	0
20:2	22:0	20:2/22:0	3.38876	0.0106777	0.00209115	2.40235	0.00759795	0.00148245	6.66847	0.0240839	0.004115	4.78972	0.0214475	0.00295566	0	0	0	0	0	0	0	0	0	0	0	0
20:2	22:1	20:2/22:1	20.602	0.0653003	0.0126716	8.40953	0.0221451	0.00517243	19.0044	0.0732822	0.011689	15.2636	0.0747505	0.00938812	5.84577	0.0229652	0.00359554	4.16751	0.0164647	0.0025633	0	0	0	0	0	0
20:2	22:2	20:2/22:2	0	0	0	0	0	0	0	0	0	0	0	0	0	0	0	0	0	0	0	0	0	0	0	0
20:2	22:3	20:2/22:3	0	0	0	0	0	0	0	0	0	0	0	0	0	0	0	0	0	0	0	0	0	0	0	0
20:2	24:0	20:2/24:0	0	0	0	0	0	0	0	0	0	0	0	0	0	0	0	0	0	0	0	0	0	0	0	0
20:2	24:1	20:2/24:1	0	0	0	0	0	0	0	0	0	0	0	0	0	0	0	0	0	0	0	0	0	0	0	0
20:2	24:2	20:2/24:2	0	0	0	0	0	0	0	0	0	0	0	0	0	0	0	0	0	0	0	0	0	0	0	0
20:2	24:3	20:2/24:3	0	0	0	0	0	0	0	0	0	0	0	0	0	0	0	0	0	0	0	0	0	0	0	0
20:2	26:0	20:2/26:0	0	0	0	0	0	0	0	0	0	0	0	0	0	0	0	0	0	0	0	0	0	0	0	0
20:2	26:1	20:2/26:1	0	0	0	0	0	0	0	0	0	0	0	0	0	0	0	0	0	0	0	0	0	0	0	0
20:2	28:0	20:2/28:0	0	0	0	0	0	0	0	0	0	0	0	0	0	0	0	0	0	0	0	0	0	0	0	0
20:2	28:1	20:2/28:1	0	0	0	0	0	0	0	0	0	0	0	0	0	0	0	0	0	0	0	0	0	0	0	0
20:2	30:0	20:2/30:0	0	0	0	0	0	0	0	0	0	0	0	0	0	0	0	0	0	0	0	0	0	0	0	0
20:2	30:1	20:2/30:1	0	0	0	0	0	0	0	0	0	0	0	0	0	0	0	0	0	0	0	0	0	0	0	0
20:2	32:0	20:2/32:0	53.1986	0.173735	0.0402899	14.6826	0.0444749	0.0111198	15.4496	0.0534506	0.0117007	14.6932	0.0600551	0.0111279	17.8326	0.0939395	0.0135055	6.80595	0.0324682	0.00515448	76.3862	0.273587	0.057851	18.1278	0.0755105	0.013729
20:2	32:1	20:2/32:1	0	0	0	0	0	0	0	0	0	0	0	0	0	0	0	0	0	0	0	0	0	0	0	0
20:3	16:0	20:3/16:0	39.7964	0.125998	0.0211282	17.6678	0.0378538	0.00937997	37.9082	0.120309	0.0201258	21.8971	0.077516	0.0116254	22.6467	0.11851	0.0120233	3.85898	0.0252547	0.00204876	1.68794	0.00563712	0.00089614	2.3871	0.00797209	0.00126733
20:3	16:1	20:3/16:1	10.0101	0.031875	0.00529427	4.95663	0.0108137	0.00262152	9.02941	0.0195739	0.00477558	12.7695	0.0276816	0.00675369	2.18187	0.00836313	0.00115398	3.08563	0.0118273	0.00163197	0	0	0	0	0	0
20:3	16:2	20:3/16:2	0	0	0	0	0	0	0	0	0	0	0	0	0	0	0	0	0	0	0	0	0	0	0	0
20:3	16:3	20:3/16:3	0	0	0	0	0	0	4.60237	0.0164666	0.0024156	6.50874	0.0232874	0.00341618	0	0	0	0	0	0	0	0	0	0	0	0
20:3	18:0	20:3/18:0	43.4187	0.141098	0.0242694	10.9858	0.0194109	0.00614065	43.8228	0.146061	0.0244953	16.4099	0.0579052	0.00917253	22.4056	0.117277	0.0125239	4.42704	0.0252325	0.00247454	0	0	0	0	0	0
20:3	18:1	20:3/18:1	84.7861	0.275716	0.0472212	16.962	0.0164	0.00944688	82.0036	0.265407	0.0456715	28.7059	0.0047157	0.0159876	79.4606	0.391953	0.0442552	23.6406	0.0194523	0.0131665	16.7607	0.0589895	0.00933479	12.4749	0.0447149	0.00694784
20:3	18:2	20:3/18:2	11.3548	0.0344858	0.00630109	8.84136	0.0251916	0.00490633	13.2973	0.0287766	0.00737907	18.8052	0.0406962	0.0104356	12.1685	0.0604026	0.00675268	7.11875	0.0236096	0.0039504	0	0	0	0	0	0
20:3	18:3	20:3/18:3	0	0	0	0	0	0	0	0	0	0	0	0	0	0	0	0	0	0	0	0	0	0	0	0
20:3	20:0	20:3/20:0	7.81409	0.0242457	0.00458698	4.09893	0.00965738	0.00240613	9.33845	0.0319758	0.00548181	4.18255	0.0161904	0.00245521	0	0	0	0	0	0	0	0	0	0	0	0
20:3	20:1	20:3/20:1	39.3264	0.128359	0.0230059	7.28303	0.00879338	0.00426056	43.0633	0.154199	0.025192	1.63614	0.0454096	0.000957138	16.1112	0.0751682	0.00942504	6.52488	0.0101416	0.00381704	0	0	0	0	0	0
20:3	20:2	20:3/20:2	0	0	0	0	0	0	6.1098	0.02186	0.00356191	8.64056	0.0309147	0.0050373	0	0	0	0	0	0	0	0	0	0	0	0
20:3	20:3	20:3/20:3	0	0	0	0	0	0	0	0	0	0	0	0	0	0	0	0	0	0	0	0	0	0	0	0
20:3	22:0	20:3/22:0	0	0	0	0	0	0	0	0	0	0	0	0	0	0	0	0	0	0	0	0	0	0	0	0
20:3	22:1	20:3/22:1	0	0	0	0	0	0	0	0	0	0	0	0	0	0	0	0	0	0	0	0	0	0	0	0
20:3	22:2	20:3/22:2	0	0	0	0	0	0	0	0	0	0	0	0	0	0	0	0	0	0	0	0	0	0	0	0
20:3	22:3	20:3/22:3	0	0	0	0	0	0	0	0	0	0	0	0	0	0	0	0	0	0	0	0	0	0	0	0
20:3	24:0	20:3/24:0	1.78545	0.00505143	0.00114826	2.525	0.0071438	0.00162388	0	0	0	0	0	0	0	0	0	0	0	0	0	0	0	0	0	0
20:3	24:1	20:3/24:1	0	0	0	0	0	0	0	0	0	0	0	0	0	0	0	0	0	0	0	0	0	0	0	0
20:3	24:2	20:3/24:2	0	0	0	0	0	0	0	0	0	0	0	0	0	0	0	0	0	0	0	0	0	0	0	0
20:3	24:3	20:3/24:3	0	0	0	0	0	0	0	0	0	0	0	0	0	0	0	0	0	0	0	0	0	0	0	0
20:3	26:0	20:3/26:0	11.9226	0.0332047	0.00800212	16.8611	0.0469585	0.0113167	6.80893	0.0243614	0.00456998	9.62928	0.0344522	0.00646292	0	0	0	0	0	0	0	0	0	0	0	0
20:3	26:1	20:3/26:1	0	0	0	0	0	0	0	0	0	0	0	0	0	0	0	0	0	0	0	0	0	0	0	0
20:3	28:0	20:3/28:0	0	0	0	0	0	0	0	0	0	0	0	0	0	0	0	0	0	0	0	0	0	0	0	0
20:3	28:1	20:3/28:1	0	0	0	0	0	0	0	0	0	0	0	0	0	0	0	0	0	0	0	0	0	0	0	0
20:3	30:0	20:3/30:0	0	0	0	0	0	0	0	0	0	0	0	0	0	0	0	0	0	0	0	0	0	0	0	0
20:3	30:1	20:3/30:1	0	0	0	0	0	0	0	0	0	0	0	0	0	0	0	0	0	0	0	0	0	0	0	0
20:3	32:0	20:3/32:0	2.40043	0.0071983	0.00181313	1.93185	0.00537702	0.00145919	0	0	0	0	0	0	0	0	0	0	0	0	0	0	0	0	0	0
20:3	32:1	20:3/32:1	0	0	0	0	0	0	0	0	0	0	0	0	0	0	0	0	0	0	0	0	0	0	0	0
22:0	16:0	22:0/16:0	74.3233	0.239468	0.0419933	22.3938	0.038009	0.0126527	42.2704	0.131052	0.0238831	19.3759	0.0263937	0.0109476	38.1677	0.184073	0.0215651	13.5827	0.0162573	0.00767432	30.1896	0.105839	0.0170574	5.27875	0.0148142	0.00298254
22:0	16:1	22:0/16:1	81.7998	0.270596	0.0460527	6.42099	0.0156299	0.00361497	83.5869	0.286009	0.0470588	14.5259	0.0446697	0.00817798	88.4896	0.440412	0.049819	26.8409	0.0499266	0.0151113	179.825	0.634952	0.10124	10.6375	0.0295224	0.00598885
22:0	16:2	22:0/16:2	38.6045	0.127403	0.0216562	3.32874	0.00632282	0.00186735	34.653	0.115751	0.0194395	9.16228	0.0121496	0.00513983	12.3006	0.0612727	0.00690034	3.35112	0.00466771	0.0018799	6.35622	0.0224128	0.00356569	4.58033	0.0166862	0.00256946
22:0	16:3	22:0/16:3	17.3286	0.0569893	0.00968604	1.86011	0.00148403	0.00103973	14.7874	0.0473977	0.00826558	5.31186	0.00221997	0.00296912	10.581	0.0528256	0.00591437	3.08448	0.00627947	0.0017241	0	0	0	0	0	0
22:0	18:0	22:0/18:0	21.3275	0.0685349	0.0126485	7.00921	0.0130933	0.0041569	22.3186	0.0704213	0.0132363	9.31379	0.0152659	0.00552366	16.8856	0.081895	0.0100142	5.6513	0.0020822	0.00335157	21.4742	0.0752737	0.0127356	3.02937	0.00619826	0.0017966
22:0	18:1	22:0/18:1	45.8865	0.147128	0.027121	15.0378	0.0268939	0.00888802	45.4577	0.149688	0.0268676	13.149	0.0119138	0.00777164	40.1588	0.189893	0.0237357	15.6741	0.0200009	0.00926409	30.1189	0.106306	0.0178016	0.886477	0.00549694	0.000523949
22:0	18:2	22:0/18:2	35.9255	0.11899	0.0211612	2.0519	0.00970751	0.00120863	28.0576	0.0974166	0.0165268	4.81872	0.0239792	0.00283837	19.674	0.0967479	0.0115886	5.93941	0.00370309	0.00349849	4.57207	0.016604	0.00269309	3.42545	0.0128496	0.00201769
22:0	18:3	22:0/18:3	7.18352	0.0234415	0.00421683	1.54165	0.00317173	0.000904971	5.05242	0.0186228	0.00296584	0.611536	0.0062429	0.00035898	3.06053	0.0139089	0.00179658	1.49644	0.00361102	0.000878434	0	0	0	0	0	0
22:0	20:0	22:0/20:0	10.2085	0.033772	0.00634063	0.92041	0.00202679	0.000571681	8.71658	0.0290857	0.005414	2.11608	0.00363806	0.00131433	5.59258	0.0278981	0.00347364	1.62638	0.00296104	0.00101017	9.18204	0.0317543	0.0057031	2.94008	0.00778311	0.00182613
22:0	20:1	22:0/20:1	36.4562	0.120127	0.02257	3.2533	0.00508464	0.00201411	28.8197	0.102976	0.0178422	2.13111	0.0292423	0.00131937	19.4681	0.0972998	0.0120527	5.22708	0.00891138	0.00323608	22.0512	0.0766194	0.0136519	4.16046	0.00862563	0.00257574
22:0	20:2	22:0/20:2	7.05658	0.023378	0.0043545	0.49457	0.00152846	0.000305191	3.08675	0.0124229	0.00190478	2.78991	0.0137864	0.0017216	0	0	0	0	0	0	0	0	0	0	0	0
22:0	20:3	22:0/20:3	0	0	0	0	0	0	0	0	0	0	0	0	0	0	0	0	0	0	0	0	0	0	0	0
22:0	22:0	22:0/22:0	1.36305	0.00455541	0.000884851	0.434895	0.00165748	0.00028232	0.781279	0.00229402	0.000507182	0.596374	0.00104934	0.000387147	0.675232	0.00302503	0.000438339	0.324963	0.000830352	0.000210956	0.730832	0.0026364	0.000474433	0.538943	0.00200039	0.000349865
22:0	22:1	22:0/22:1	2.31574	0.00742656	0.00149864	0.561589	0.00142065	0.000363434	0.557164	0.00264799	0.00036057	0.787948	0.00374482	0.000509923	0	0	0	0	0	0	0.6275	0.00209563	0.000406088	0.887418	0.00296366	0.000574295
22:0	22:2	22:0/22:2	0	0	0	0	0	0	0	0	0	0	0	0	0	0	0	0	0	0	0	0	0	0	0	0
22:0	22:3	22:0/22:3	0	0	0	0	0	0	0	0	0	0	0	0	0	0	0	0	0	0	0	0	0	0	0	0
22:0	24:0	22:0/24:0	1.48808	0.00522486	0.00100776	1.33789	0.00513751	0.000906047	0	0	0	0	0	0	0.0840871	0.000792252	5.69456e-05	0.118917	0.00112041	8.05332e-05	0	0	0	0	0	0
22:0	24:1	22:0/24:1	0	0	0	0	0	0	0	0	0	0	0	0	0	0	0	0	0	0	0	0	0	0	0	0
22:0	24:2	22:0/24:2	0	0	0	0	0	0	0	0	0	0	0	0	0	0	0	0	0	0	0	0	0	0	0	0
22:0	24:3	22:0/24:3	0	0	0	0	0	0	0	0	0	0	0	0	0	0	0	0	0	0	0	0	0	0	0	0
22:0	26:0	22:0/26:0	0.284108	0.00106368	0.000200374	0.40179	0.00150426	0.000283372	0	0	0	0	0	0	0	0	0	0	0	0	0	0	0	0	0	0
22:0	26:1	22:0/26:1	0	0	0	0	0	0	0	0	0	0	0	0	0	0	0	0	0	0	0	0	0	0	0	0
22:0	28:0	22:0/28:0	0	0	0	0	0	0	0	0	0	0	0	0	0	0	0	0	0	0	0	0	0	0	0	0
22:0	28:1	22:0/28:1	0	0	0	0	0	0	0	0	0	0	0	0	0	0	0	0	0	0	0	0	0	0	0	0
22:0	30:0	22:0/30:0	0	0	0	0	0	0	0	0	0	0	0	0	0	0	0	0	0	0	0	0	0	0	0	0
22:0	30:1	22:0/30:1	0	0	0	0	0	0	0	0	0	0	0	0	0	0	0	0	0	0	0	0	0	0	0	0
22:0	32:0	22:0/32:0	0	0	0	0	0	0	0	0	0	0	0	0	0	0	0	0	0	0	0	0	0	0	0	0
22:0	32:1	22:0/32:1	0	0	0	0	0	0	0	0	0	0	0	0	0	0	0	0	0	0	0	0	0	0	0	0
22:1	16:0	22:1/16:0	56.4069	0.18511	0.0317567	7.93541	0.0119167	0.00446758	25.3832	0.0851256	0.0142906	6.7552	0.0114903	0.00380313	31.1916	0.156789	0.0175606	8.20908	0.0153877	0.00462165	9.62844	0.0331896	0.00542074	5.11254	0.0167884	0.00287832
22:1	16:1	22:1/16:1	120.034	0.394454	0.0673364	15.1497	0.00650564	0.00849861	119.707	0.395223	0.0671527	36.4742	0.0315196	0.0204612	48.1965	0.239207	0.0270372	13.6473	0.013196	0.00765583	31.5514	0.113134	0.0176996	8.30568	0.036622	0.00465929
22:1	16:2	22:1/16:2	96.899	0.317955	0.0541628	12.4016	0.00485599	0.00693204	89.0502	0.276859	0.0497756	42.5916	0.0335711	0.023807	67.9399	0.327066	0.0379757	24.0561	0.0286677	0.0134465	28.8597	0.103411	0.0161315	10.2949	0.0427343	0.00575443
22:1	16:3	22:1/16:3	22.6873	0.0735639	0.0126356	5.1942	0.00750632	0.00289289	19.8622	0.0650735	0.0110621	5.80928	0.00403389	0.00323545	13.4398	0.0680353	0.00748526	4.75744	0.0153554	0.00264964	0	0	0	0	0	0
22:1	18:0	22:1/18:0	14.1493	0.0461063	0.00836289	2.84046	0.0029075	0.00167885	14.3445	0.0488161	0.00847824	2.75308	0.00698661	0.0016272	15.9155	0.0797841	0.00940682	4.29705	0.00595583	0.00253975	4.75522	0.0174033	0.00281056	3.36702	0.0123519	0.00199007
22:1	18:1	22:1/18:1	120.554	0.39746	0.0710101	11.9337	0.0152338	0.00702932	130.461	0.457127	0.0768456	23.2154	0.128281	0.0136746	84.3993	0.412838	0.0497138	26.6278	0.0192445	0.0156846	35.9634	0.127795	0.0211835	9.89219	0.0399229	0.0058268
22:1	18:2	22:1/18:2	53.0971	0.174535	0.0311688	6.32268	0.00311229	0.0037115	46.4088	0.154331	0.0272426	13.4645	0.0187501	0.00790384	55.2104	0.269625	0.0324093	18.1414	0.021991	0.0106492	12.0614	0.044692	0.00708021	10.3668	0.0401249	0.00608544
22:1	18:3	22:1/18:3	16.9176	0.0553842	0.00989678	3.0607	0.00369257	0.00179051	13.6922	0.0456398	0.00800989	3.23698	0.00465231	0.00189363	14.2283	0.0720176	0.00832355	4.417	0.0133229	0.00258394	0	0	0	0	0	0
22:1	20:0	22:1/20:0	7.29644	0.0246767	0.00451722	0.994192	0.005702	0.000615504	8.52641	0.0311075	0.00527869	1.31684	0.0122123	0.000815253	3.24084	0.0146844	0.0020064	1.49891	0.00353175	0.000927971	2.87235	0.00914847	0.00177827	4.06212	0.0129379	0.00251486
22:1	20:1	22:1/20:1	74.0136	0.247495	0.0456726	4.72077	0.040008	0.00291311	63.4184	0.232801	0.0391344	13.9422	0.105011	0.00860351	36.7626	0.189047	0.0226856	7.49986	0.0306955	0.00462804	16.8441	0.0596081	0.0103942	11.9106	0.0426676	0.00734985
22:1	20:2	22:1/20:2	10.4039	0.0349436	0.00639907	0.480878	0.00587614	0.000295773	4.7748	0.0186249	0.00293682	2.08747	0.0118703	0.00128393	0.955583	0.00383269	0.000587748	1.3514	0.00542024	0.000831201	0	0	0	0	0	0
22:1	20:3	22:1/20:3	0	0	0	0	0	0	0	0	0	0	0	0	0	0	0	0	0	0	0	0	0	0	0	0
22:1	22:0	22:1/22:0	0	0	0	0	0	0	0	0	0	0	0	0	0	0	0	0	0	0	0	0	0	0	0	0
22:1	22:1	22:1/22:1	0.77664	0.00276417	0.000501039	1.09833	0.00390912	0.000708576	0.871555	0.00398996	0.000562272	1.23257	0.00564266	0.000795173	0	0	0	0	0	0	0	0	0	0	0	0
22:1	22:2	22:1/22:2	0	0	0	0	0	0	0	0	0	0	0	0	0	0	0	0	0	0	0	0	0	0	0	0
22:1	22:3	22:1/22:3	0	0	0	0	0	0	0	0	0	0	0	0	0	0	0	0	0	0	0	0	0	0	0	0
22:1	24:0	22:1/24:0	0	0	0	0	0	0	0	0	0	0	0	0	0	0	0	0	0	0	0	0	0	0	0	0
22:1	24:1	22:1/24:1	0	0	0	0	0	0	0	0	0	0	0	0	0	0	0	0	0	0	0	0	0	0	0	0
22:1	24:2	22:1/24:2	0	0	0	0	0	0	0	0	0	0	0	0	0	0	0	0	0	0	0	0	0	0	0	0
22:1	24:3	22:1/24:3	0	0	0	0	0	0	0	0	0	0	0	0	0	0	0	0	0	0	0	0	0	0	0	0
22:1	26:0	22:1/26:0	0	0	0	0	0	0	0	0	0	0	0	0	0	0	0	0	0	0	0	0	0	0	0	0
22:1	26:1	22:1/26:1	0	0	0	0	0	0	0	0	0	0	0	0	0	0	0	0	0	0	0	0	0	0	0	0
22:1	28:0	22:1/28:0	0	0	0	0	0	0	0	0	0	0	0	0	0	0	0	0	0	0	0	0	0	0	0	0
22:1	28:1	22:1/28:1	0	0	0	0	0	0	0	0	0	0	0	0	0	0	0	0	0	0	0	0	0	0	0	0
22:1	30:0	22:1/30:0	0	0	0	0	0	0	0	0	0	0	0	0	0	0	0	0	0	0	0	0	0	0	0	0
22:1	30:1	22:1/30:1	0	0	0	0	0	0	0	0	0	0	0	0	0	0	0	0	0	0	0	0	0	0	0	0
22:1	32:0	22:1/32:0	0	0	0	0	0	0	0	0	0	0	0	0	0	0	0	0	0	0	0	0	0	0	0	0
22:1	32:1	22:1/32:1	0	0	0	0	0	0	0	0	0	0	0	0	0	0	0	0	0	0	0	0	0	0	0	0
22:2	16:0	22:2/16:0	23.0709	0.0751962	0.0129423	4.18384	0.00445736	0.00234704	1.45542	0.00666287	0.000816456	2.05827	0.00942272	0.00115464	9.59554	0.0662024	0.00538288	4.94382	0.0573519	0.00277337	0	0	0	0	0	0
22:2	16:1	22:2/16:1	173.005	0.566902	0.0967031	25.3081	0.00734285	0.0141463	161.642	0.50216	0.0903517	77.9628	0.0652878	0.0435782	124.51	0.605837	0.0695964	40.4622	0.0130438	0.0226168	33.4901	0.123029	0.0187197	27.6121	0.105885	0.0154341
22:2	16:2	22:2/16:2	62.6967	0.205532	0.0349186	7.76458	0.00216205	0.00432445	56.7358	0.188493	0.0315988	15.038	0.019513	0.00837536	42.6863	0.21241	0.023774	12.0891	0.0167257	0.00673297	0	0	0	0	0	0
22:2	16:3	22:2/16:3	0	0	0	0	0	0	13.7152	0.0490709	0.00761094	19.3962	0.0693967	0.0107635	0	0	0	0	0	0	0	0	0	0	0	0
22:2	18:0	22:2/18:0	0	0	0	0	0	0	0	0	0	0	0	0	2.01213	0.0077125	0.0011852	2.84558	0.0109071	0.00167613	0	0	0	0	0	0
22:2	18:1	22:2/18:1	60.2173	0.195199	0.0353484	13.7873	0.0223081	0.00809337	60.2405	0.204879	0.035362	12.5365	0.0302934	0.00735908	48.9853	0.247642	0.0287551	11.806	0.0305435	0.00693032	0	0	0	0	0	0
22:2	18:2	22:2/18:2	10.1802	0.0322217	0.0059554	7.24528	0.0239794	0.00423848	0	0	0	0	0	0	6.13215	0.0231864	0.0035873	4.44002	0.0167184	0.0025974	0	0	0	0	0	0
22:2	18:3	22:2/18:3	0	0	0	0	0	0	0	0	0	0	0	0	0	0	0	0	0	0	0	0	0	0	0	0
22:2	20:0	22:2/20:0	0	0	0	0	0	0	0	0	0	0	0	0	0	0	0	0	0	0	0	0	0	0	0	0
22:2	20:1	22:2/20:1	18.8414	0.0611244	0.0115888	6.90213	0.0235743	0.00424528	8.91437	0.0421938	0.00548294	12.6068	0.0596711	0.00775405	9.51784	0.0697391	0.00585411	8.16685	0.0764842	0.00502316	0	0	0	0	0	0
22:2	20:2	22:2/20:2	0	0	0	0	0	0	6.02472	0.0215556	0.00369346	8.52024	0.0304842	0.00522335	0	0	0	0	0	0	0	0	0	0	0	0
22:2	20:3	22:2/20:3	0	0	0	0	0	0	7.27511	0.0260293	0.00444535	10.2886	0.036811	0.00628668	0	0	0	0	0	0	0	0	0	0	0	0
22:2	22:0	22:2/22:0	0	0	0	0	0	0	0	0	0	0	0	0	0	0	0	0	0	0	0	0	0	0	0	0
22:2	22:1	22:2/22:1	0	0	0	0	0	0	0	0	0	0	0	0	0	0	0	0	0	0	0	0	0	0	0	0
22:2	22:2	22:2/22:2	0	0	0	0	0	0	0	0	0	0	0	0	0	0	0	0	0	0	0	0	0	0	0	0
22:2	22:3	22:2/22:3	0	0	0	0	0	0	0	0	0	0	0	0	0	0	0	0	0	0	0	0	0	0	0	0
22:2	24:0	22:2/24:0	0	0	0	0	0	0	0	0	0	0	0	0	0	0	0	0	0	0	0	0	0	0	0	0
22:2	24:1	22:2/24:1	0	0	0	0	0	0	0	0	0	0	0	0	0	0	0	0	0	0	0	0	0	0	0	0
22:2	24:2	22:2/24:2	0	0	0	0	0	0	0	0	0	0	0	0	0	0	0	0	0	0	0	0	0	0	0	0
22:2	24:3	22:2/24:3	0	0	0	0	0	0	0	0	0	0	0	0	0	0	0	0	0	0	0	0	0	0	0	0
22:2	26:0	22:2/26:0	0	0	0	0	0	0	0	0	0	0	0	0	0	0	0	0	0	0	0	0	0	0	0	0
22:2	26:1	22:2/26:1	0	0	0	0	0	0	0	0	0	0	0	0	0	0	0	0	0	0	0	0	0	0	0	0
22:2	28:0	22:2/28:0	0	0	0	0	0	0	0	0	0	0	0	0	0	0	0	0	0	0	0	0	0	0	0	0
22:2	28:1	22:2/28:1	0	0	0	0	0	0	0	0	0	0	0	0	0	0	0	0	0	0	0	0	0	0	0	0
22:2	30:0	22:2/30:0	0	0	0	0	0	0	0	0	0	0	0	0	0	0	0	0	0	0	0	0	0	0	0	0
22:2	30:1	22:2/30:1	0	0	0	0	0	0	0	0	0	0	0	0	0	0	0	0	0	0	0	0	0	0	0	0
22:2	32:0	22:2/32:0	0	0	0	0	0	0	0	0	0	0	0	0	0	0	0	0	0	0	0	0	0	0	0	0
22:2	32:1	22:2/32:1	0	0	0	0	0	0	0	0	0	0	0	0	0	0	0	0	0	0	0	0	0	0	0	0
22:3	16:0	22:3/16:0	32.4095	0.107544	0.0181156	2.24649	0.0122211	0.0012557	11.5514	0.0338938	0.0064568	7.31584	0.00942053	0.00408927	6.89562	0.0359628	0.00385439	1.09896	0.00923528	0.000614276	0	0	0	0	0	0
22:3	16:1	22:3/16:1	48.5918	0.158895	0.0270629	7.52729	0.00525807	0.00419229	38.9037	0.130913	0.0216672	8.60121	0.0157676	0.0047904	28.4608	0.15249	0.0158511	3.34956	0.0436846	0.00186552	0	0	0	0	0	0
22:3	16:2	22:3/16:2	5.01804	0.0160101	0.00278466	3.63746	0.0122602	0.00201853	2.26917	0.0107845	0.00125923	3.2091	0.0152516	0.00178082	3.77653	0.0144755	0.00209571	5.34082	0.0204714	0.00296378	0	0	0	0	0	0
22:3	16:3	22:3/16:3	0	0	0	0	0	0	9.632	0.0344619	0.00532566	13.6217	0.0487365	0.00753162	0	0	0	0	0	0	0	0	0	0	0	0
22:3	18:0	22:3/18:0	1.45159	0.00410688	0.000852106	2.05286	0.00580801	0.00120506	0	0	0	0	0	0	0	0	0	0	0	0	0	0	0	0	0	0
22:3	18:1	22:3/18:1	6.72649	0.021313	0.00393498	4.98101	0.0170915	0.00291388	0	0	0	0	0	0	2.81971	0.0245701	0.00164952	3.98767	0.0347473	0.00233278	0	0	0	0	0	0
22:3	18:2	22:3/18:2	2.22703	0.00787189	0.00129832	3.14949	0.0111325	0.0018361	11.2737	0.0243504	0.00657237	15.9434	0.0344367	0.00929473	2.05049	0.0175775	0.0011954	2.89983	0.0248583	0.00169055	11.2372	0.040426	0.00655112	15.8919	0.057171	0.00926468
22:3	18:3	22:3/18:3	0	0	0	0	0	0	0	0	0	0	0	0	0	0	0	0	0	0	0	0	0	0	0	0
22:3	20:0	22:3/20:0	0	0	0	0	0	0	0	0	0	0	0	0	0	0	0	0	0	0	0	0	0	0	0	0
22:3	20:1	22:3/20:1	0	0	0	0	0	0	0	0	0	0	0	0	0	0	0	0	0	0	0	0	0	0	0	0
22:3	20:2	22:3/20:2	0	0	0	0	0	0	3.4102	0.0122012	0.00208376	4.82276	0.0172551	0.00294688	0	0	0	0	0	0	0	0	0	0	0	0
22:3	20:3	22:3/20:3	9.11689	0.0309253	0.00555237	3.83772	0.0146867	0.00233725	3.09093	0.0148266	0.00188244	4.37124	0.020968	0.00266217	16.0356	0.100176	0.00976597	7.57229	0.0731579	0.00461167	20.0909	0.0735192	0.0122357	12.7938	0.0495946	0.0077917
22:3	22:0	22:3/22:0	0	0	0	0	0	0	0	0	0	0	0	0	0	0	0	0	0	0	0	0	0	0	0	0
22:3	22:1	22:3/22:1	0	0	0	0	0	0	0	0	0	0	0	0	0	0	0	0	0	0	0	0	0	0	0	0
22:3	22:2	22:3/22:2	0	0	0	0	0	0	0	0	0	0	0	0	0	0	0	0	0	0	0	0	0	0	0	0
22:3	22:3	22:3/22:3	1.76847	0.00625105	0.00112665	2.501	0.00884031	0.00159332	0	0	0	0	0	0	0	0	0	0	0	0	0	0	0	0	0	0
22:3	24:0	22:3/24:0	0	0	0	0	0	0	0	0	0	0	0	0	0	0	0	0	0	0	0	0	0	0	0	0
22:3	24:1	22:3/24:1	0	0	0	0	0	0	0	0	0	0	0	0	0	0	0	0	0	0	0	0	0	0	0	0
22:3	24:2	22:3/24:2	0	0	0	0	0	0	0	0	0	0	0	0	0	0	0	0	0	0	0	0	0	0	0	0
22:3	24:3	22:3/24:3	0	0	0	0	0	0	0	0	0	0	0	0	0	0	0	0	0	0	0	0	0	0	0	0
22:3	26:0	22:3/26:0	3.07476	0.00869919	0.00214996	4.34837	0.0123025	0.0030405	3.79499	0.0135779	0.00265356	5.36693	0.0192021	0.0037527	0	0	0	0	0	0	0	0	0	0	0	0
22:3	26:1	22:3/26:1	0	0	0	0	0	0	0	0	0	0	0	0	0	0	0	0	0	0	0	0	0	0	0	0
22:3	28:0	22:3/28:0	0	0	0	0	0	0	0	0	0	0	0	0	0	0	0	0	0	0	0	0	0	0	0	0
22:3	28:1	22:3/28:1	0	0	0	0	0	0	0	0	0	0	0	0	0	0	0	0	0	0	0	0	0	0	0	0
22:3	30:0	22:3/30:0	0	0	0	0	0	0	0	0	0	0	0	0	0	0	0	0	0	0	0	0	0	0	0	0
22:3	30:1	22:3/30:1	0	0	0	0	0	0	0	0	0	0	0	0	0	0	0	0	0	0	0	0	0	0	0	0
22:3	32:0	22:3/32:0	0	0	0	0	0	0	0	0	0	0	0	0	0	0	0	0	0	0	0	0	0	0	0	0
22:3	32:1	22:3/32:1	0	0	0	0	0	0	0	0	0	0	0	0	6.53644	0.0566217	0.00510738	9.24392	0.0800752	0.00722293	0	0	0	0	0	0
24:0	16:0	24:0/16:0	6.75398	0.0225468	0.00400553	2.09122	0.00720866	0.00124022	9.15331	0.0320966	0.00542848	2.21802	0.0110512	0.00131542	3.64678	0.0173039	0.00216277	1.87879	0.00534851	0.00111424	2.68611	0.00938884	0.00159303	0.484345	0.00202013	0.000287247
24:0	16:1	24:0/16:1	57.0782	0.190684	0.0337358	0.852365	0.0239836	0.000503787	63.6555	0.231657	0.0376233	6.55802	0.0825681	0.00387609	33.6266	0.16327	0.0198749	11.785	0.0149908	0.00696547	65.6976	0.230665	0.0388303	7.04883	0.0150637	0.00416618
24:0	16:2	24:0/16:2	33.3053	0.111551	0.0196178	2.69597	0.0186184	0.00158801	32.8231	0.118336	0.0193338	6.51974	0.0460738	0.00384033	7.10776	0.0385157	0.00418669	0.893022	0.0126112	0.000526017	6.28792	0.0219442	0.00370377	4.44786	0.0156195	0.00261993
24:0	16:3	24:0/16:3	2.53679	0.00793272	0.00148913	1.79483	0.00570311	0.00105359	1.25419	0.00505238	0.000736226	0.95631	0.00362066	0.000561368	0	0	0	0	0	0	0	0	0	0	0	0
24:0	18:0	24:0/18:0	1.98612	0.00664913	0.00123361	0.533334	0.00210995	0.000331262	2.01596	0.00585355	0.00125214	1.22398	0.00288346	0.000760231	0.51229	0.00283386	0.000318191	0.0626921	0.00101488	3.8939e-05	0.969283	0.00342426	0.000602036	0.905113	0.0032739	0.000562179
24:0	18:1	24:0/18:1	4.33176	0.013798	0.00268179	2.16604	0.00529945	0.00134099	3.87076	0.0143244	0.00239638	1.81984	0.00898779	0.00112666	2.42141	0.00969836	0.00149909	1.71224	0.00687921	0.00106005	8.27308	0.0287427	0.00512186	2.27291	0.00720484	0.00140716
24:0	18:2	24:0/18:2	0.834046	0.00263601	0.000514676	0.589905	0.00188816	0.00036402	0.401558	0.00183833	0.000247795	0.567889	0.00259979	0.000350435	0	0	0	0	0	0	0	0	0	0	0	0
24:0	18:3	24:0/18:3	0	0	0	0	0	0	0	0	0	0	0	0	0	0	0	0	0	0	0	0	0	0	0	0
24:0	20:0	24:0/20:0	0.954774	0.00336689	0.000619809	0.644496	0.00254037	0.000418386	0	0	0	0	0	0	0	0	0	0	0	0	0	0	0	0	0	0
24:0	20:1	24:0/20:1	0.4211	0.00148847	0.000272516	0.595525	0.00210501	0.000385395	0	0	0	0	0	0	0	0	0	0	0	0	0	0	0	0	0	0
24:0	20:2	24:0/20:2	0	0	0	0	0	0	0	0	0	0	0	0	0	0	0	0	0	0	0	0	0	0	0	0
24:0	20:3	24:0/20:3	0	0	0	0	0	0	0	0	0	0	0	0	0	0	0	0	0	0	0	0	0	0	0	0
24:0	22:0	24:0/22:0	0.119844	0.000449882	8.11608e-05	0.158742	0.00059797	0.000107503	0	0	0	0	0	0	0	0	0	0	0	0	0	0	0	0	0	0
24:0	22:1	24:0/22:1	0	0	0	0	0	0	0	0	0	0	0	0	0	0	0	0	0	0	0	0	0	0	0	0
24:0	22:2	24:0/22:2	0	0	0	0	0	0	0	0	0	0	0	0	0	0	0	0	0	0	0	0	0	0	0	0
24:0	22:3	24:0/22:3	0	0	0	0	0	0	0	0	0	0	0	0	0	0	0	0	0	0	0	0	0	0	0	0
24:0	24:0	24:0/24:0	0	0	0	0	0	0	0	0	0	0	0	0	0	0	0	0	0	0	0	0	0	0	0	0
24:0	24:1	24:0/24:1	0	0	0	0	0	0	0	0	0	0	0	0	0	0	0	0	0	0	0	0	0	0	0	0
24:0	24:2	24:0/24:2	0	0	0	0	0	0	0	0	0	0	0	0	0	0	0	0	0	0	0	0	0	0	0	0
24:0	24:3	24:0/24:3	0	0	0	0	0	0	0	0	0	0	0	0	0	0	0	0	0	0	0	0	0	0	0	0
24:0	26:0	24:0/26:0	0	0	0	0	0	0	0	0	0	0	0	0	0	0	0	0	0	0	0	0	0	0	0	0
24:0	26:1	24:0/26:1	0	0	0	0	0	0	0	0	0	0	0	0	0	0	0	0	0	0	0	0	0	0	0	0
24:0	28:0	24:0/28:0	0	0	0	0	0	0	0	0	0	0	0	0	0	0	0	0	0	0	0	0	0	0	0	0
24:0	28:1	24:0/28:1	0	0	0	0	0	0	0	0	0	0	0	0	0	0	0	0	0	0	0	0	0	0	0	0
24:0	30:0	24:0/30:0	0	0	0	0	0	0	0	0	0	0	0	0	0	0	0	0	0	0	0	0	0	0	0	0
24:0	30:1	24:0/30:1	0	0	0	0	0	0	0	0	0	0	0	0	0	0	0	0	0	0	0	0	0	0	0	0
24:0	32:0	24:0/32:0	0	0	0	0	0	0	0	0	0	0	0	0	0	0	0	0	0	0	0	0	0	0	0	0
24:0	32:1	24:0/32:1	0	0	0	0	0	0	0	0	0	0	0	0	0	0	0	0	0	0	0	0	0	0	0	0
24:1	16:0	24:1/16:0	4.7638	0.0159529	0.00281563	0.333531	0.0021723	0.000197132	1.1549	0.00367911	0.000682599	0.861694	0.0026968	0.000509301	0.361823	0.00310167	0.000213854	0.511694	0.00438642	0.000302435	0	0	0	0	0	0
24:1	16:1	24:1/16:1	134.209	0.447268	0.0790531	5.95696	0.0527991	0.00350883	146.442	0.521236	0.086259	23.5823	0.173049	0.0138907	34.8042	0.17348	0.0205007	9.63073	0.0129381	0.00567279	42.4486	0.150478	0.0250035	8.50494	0.0342197	0.00500967
24:1	16:2	24:1/16:2	29.6727	0.0973236	0.0174183	4.42608	0.00314841	0.00259818	27.728	0.0945559	0.0162767	6.76436	0.0215997	0.00397078	14.0319	0.0729131	0.00823693	4.58754	0.0205832	0.00269295	5.27614	0.0182038	0.00309717	3.73298	0.0128721	0.00219131
24:1	16:3	24:1/16:3	0	0	0	0	0	0	0	0	0	0	0	0	0	0	0	0	0	0	0	0	0	0	0	0
24:1	18:0	24:1/18:0	0	0	0	0	0	0	0	0	0	0	0	0	0	0	0	0	0	0	0	0	0	0	0	0
24:1	18:1	24:1/18:1	12.207	0.0408676	0.00753276	0.621052	0.00622033	0.000383241	14.4789	0.0533658	0.00893466	3.42573	0.025256	0.00211396	2.98954	0.0121296	0.00184479	2.69086	0.0109755	0.00166048	0	0	0	0	0	0
24:1	18:2	24:1/18:2	0.766286	0.00272731	0.000471317	1.08369	0.003857	0.000666543	0.697249	0.00319199	0.000428855	0.986059	0.00451416	0.000606493	0	0	0	0	0	0	0	0	0	0	0	0
24:1	18:3	24:1/18:3	0	0	0	0	0	0	0	0	0	0	0	0	0	0	0	0	0	0	0	0	0	0	0	0
24:1	20:0	24:1/20:0	0	0	0	0	0	0	0	0	0	0	0	0	0	0	0	0	0	0	0	0	0	0	0	0
24:1	20:1	24:1/20:1	0.668766	0.00238023	0.000431446	0.945778	0.00336615	0.000610156	0	0	0	0	0	0	0	0	0	0	0	0	0	0	0	0	0	0
24:1	20:2	24:1/20:2	0	0	0	0	0	0	0	0	0	0	0	0	0	0	0	0	0	0	0	0	0	0	0	0
24:1	20:3	24:1/20:3	0	0	0	0	0	0	0	0	0	0	0	0	0	0	0	0	0	0	0	0	0	0	0	0
24:1	22:0	24:1/22:0	0	0	0	0	0	0	0	0	0	0	0	0	0	0	0	0	0	0	0	0	0	0	0	0
24:1	22:1	24:1/22:1	0	0	0	0	0	0	0	0	0	0	0	0	0	0	0	0	0	0	0	0	0	0	0	0
24:1	22:2	24:1/22:2	0	0	0	0	0	0	0	0	0	0	0	0	0	0	0	0	0	0	0	0	0	0	0	0
24:1	22:3	24:1/22:3	0	0	0	0	0	0	0	0	0	0	0	0	0	0	0	0	0	0	0	0	0	0	0	0
24:1	24:0	24:1/24:0	0	0	0	0	0	0	0	0	0	0	0	0	0	0	0	0	0	0	0	0	0	0	0	0
24:1	24:1	24:1/24:1	0	0	0	0	0	0	0	0	0	0	0	0	0	0	0	0	0	0	0	0	0	0	0	0
24:1	24:2	24:1/24:2	0	0	0	0	0	0	0	0	0	0	0	0	0	0	0	0	0	0	0	0	0	0	0	0
24:1	24:3	24:1/24:3	0	0	0	0	0	0	0	0	0	0	0	0	0	0	0	0	0	0	0	0	0	0	0	0
24:1	26:0	24:1/26:0	0	0	0	0	0	0	0	0	0	0	0	0	0	0	0	0	0	0	0	0	0	0	0	0
24:1	26:1	24:1/26:1	0	0	0	0	0	0	0	0	0	0	0	0	0	0	0	0	0	0	0	0	0	0	0	0
24:1	28:0	24:1/28:0	0	0	0	0	0	0	0	0	0	0	0	0	0	0	0	0	0	0	0	0	0	0	0	0
24:1	28:1	24:1/28:1	0	0	0	0	0	0	0	0	0	0	0	0	0	0	0	0	0	0	0	0	0	0	0	0
24:1	30:0	24:1/30:0	0	0	0	0	0	0	0	0	0	0	0	0	0	0	0	0	0	0	0	0	0	0	0	0
24:1	30:1	24:1/30:1	0	0	0	0	0	0	0	0	0	0	0	0	0	0	0	0	0	0	0	0	0	0	0	0
24:1	32:0	24:1/32:0	0	0	0	0	0	0	0	0	0	0	0	0	0	0	0	0	0	0	0	0	0	0	0	0
24:1	32:1	24:1/32:1	0	0	0	0	0	0	0	0	0	0	0	0	0	0	0	0	0	0	0	0	0	0	0	0
24:2	16:0	24:2/16:0	0	0	0	0	0	0	0	0	0	0	0	0	0	0	0	0	0	0	0	0	0	0	0	0
24:2	16:1	24:2/16:1	49.6197	0.163885	0.0291274	3.98588	0.00848161	0.00233977	45.4621	0.153783	0.0266869	12.8559	0.0341227	0.00754662	17.9804	0.0711529	0.0105548	14.179	0.0551678	0.00832329	0	0	0	0	0	0
24:2	16:2	24:2/16:2	3.30227	0.0116152	0.00193182	4.67012	0.0164263	0.00273201	0	0	0	0	0	0	0	0	0	0	0	0	0	0	0	0	0	0
24:2	16:3	24:2/16:3	0	0	0	0	0	0	6.54625	0.0234216	0.00381635	9.25779	0.0331231	0.00539713	0	0	0	0	0	0	0	0	0	0	0	0
24:2	18:0	24:2/18:0	0	0	0	0	0	0	0	0	0	0	0	0	0	0	0	0	0	0	0	0	0	0	0	0
24:2	18:1	24:2/18:1	0	0	0	0	0	0	0	0	0	0	0	0	0	0	0	0	0	0	0	0	0	0	0	0
24:2	18:2	24:2/18:2	0	0	0	0	0	0	0	0	0	0	0	0	0	0	0	0	0	0	0	0	0	0	0	0
24:2	18:3	24:2/18:3	0	0	0	0	0	0	0	0	0	0	0	0	0	0	0	0	0	0	0	0	0	0	0	0
24:2	20:0	24:2/20:0	0	0	0	0	0	0	0	0	0	0	0	0	0	0	0	0	0	0	0	0	0	0	0	0
24:2	20:1	24:2/20:1	0	0	0	0	0	0	0	0	0	0	0	0	0	0	0	0	0	0	0	0	0	0	0	0
24:2	20:2	24:2/20:2	0	0	0	0	0	0	3.78904	0.0135567	0.00242917	5.35852	0.019172	0.00343537	0	0	0	0	0	0	0	0	0	0	0	0
24:2	20:3	24:2/20:3	0	0	0	0	0	0	0	0	0	0	0	0	0	0	0	0	0	0	0	0	0	0	0	0
24:2	22:0	24:2/22:0	0	0	0	0	0	0	0	0	0	0	0	0	0	0	0	0	0	0	0	0	0	0	0	0
24:2	22:1	24:2/22:1	0	0	0	0	0	0	0	0	0	0	0	0	0	0	0	0	0	0	0	0	0	0	0	0
24:2	22:2	24:2/22:2	0	0	0	0	0	0	0	0	0	0	0	0	0	0	0	0	0	0	0	0	0	0	0	0
24:2	22:3	24:2/22:3	0	0	0	0	0	0	0	0	0	0	0	0	0	0	0	0	0	0	0	0	0	0	0	0
24:2	24:0	24:2/24:0	0	0	0	0	0	0	0	0	0	0	0	0	0	0	0	0	0	0	0	0	0	0	0	0
24:2	24:1	24:2/24:1	0	0	0	0	0	0	0	0	0	0	0	0	0	0	0	0	0	0	0	0	0	0	0	0
24:2	24:2	24:2/24:2	0	0	0	0	0	0	0	0	0	0	0	0	0	0	0	0	0	0	0	0	0	0	0	0
24:2	24:3	24:2/24:3	0	0	0	0	0	0	0	0	0	0	0	0	0	0	0	0	0	0	0	0	0	0	0	0
24:2	26:0	24:2/26:0	0	0	0	0	0	0	0	0	0	0	0	0	0	0	0	0	0	0	0	0	0	0	0	0
24:2	26:1	24:2/26:1	0	0	0	0	0	0	0	0	0	0	0	0	0	0	0	0	0	0	0	0	0	0	0	0
24:2	28:0	24:2/28:0	0	0	0	0	0	0	0	0	0	0	0	0	0	0	0	0	0	0	0	0	0	0	0	0
24:2	28:1	24:2/28:1	0	0	0	0	0	0	0	0	0	0	0	0	0	0	0	0	0	0	0	0	0	0	0	0
24:2	30:0	24:2/30:0	0	0	0	0	0	0	0	0	0	0	0	0	0	0	0	0	0	0	0	0	0	0	0	0
24:2	30:1	24:2/30:1	0	0	0	0	0	0	0	0	0	0	0	0	0	0	0	0	0	0	0	0	0	0	0	0
24:2	32:0	24:2/32:0	0	0	0	0	0	0	0	0	0	0	0	0	0	0	0	0	0	0	0	0	0	0	0	0
24:2	32:1	24:2/32:1	0	0	0	0	0	0	0	0	0	0	0	0	0	0	0	0	0	0	0	0	0	0	0	0
24:3	16:0	24:3/16:0	2.50176	0.00879107	0.00146857	3.53802	0.0124324	0.00207687	0	0	0	0	0	0	0	0	0	0	0	0	0	0	0	0	0	0
24:3	16:1	24:3/16:1	1.84004	0.00644087	0.00107642	2.60221	0.00910876	0.00152229	0	0	0	0	0	0	0	0	0	0	0	0	0	0	0	0	0	0
24:3	16:2	24:3/16:2	0	0	0	0	0	0	0	0	0	0	0	0	0	0	0	0	0	0	0	0	0	0	0	0
24:3	16:3	24:3/16:3	0	0	0	0	0	0	3.92774	0.0140529	0.00228188	5.55466	0.0198738	0.00322707	0	0	0	0	0	0	0	0	0	0	0	0
24:3	18:0	24:3/18:0	0	0	0	0	0	0	0	0	0	0	0	0	0	0	0	0	0	0	0	0	0	0	0	0
24:3	18:1	24:3/18:1	0	0	0	0	0	0	0	0	0	0	0	0	0	0	0	0	0	0	0	0	0	0	0	0
24:3	18:2	24:3/18:2	0	0	0	0	0	0	0	0	0	0	0	0	0	0	0	0	0	0	0	0	0	0	0	0
24:3	18:3	24:3/18:3	0	0	0	0	0	0	0	0	0	0	0	0	0	0	0	0	0	0	0	0	0	0	0	0
24:3	20:0	24:3/20:0	0	0	0	0	0	0	3.49992	0.0125222	0.00225087	4.94963	0.0177091	0.00318321	0	0	0	0	0	0	0	0	0	0	0	0
24:3	20:1	24:3/20:1	0	0	0	0	0	0	0	0	0	0	0	0	0	0	0	0	0	0	0	0	0	0	0	0
24:3	20:2	24:3/20:2	0	0	0	0	0	0	0	0	0	0	0	0	0	0	0	0	0	0	0	0	0	0	0	0
24:3	20:3	24:3/20:3	0	0	0	0	0	0	0	0	0	0	0	0	0	0	0	0	0	0	0	0	0	0	0	0
24:3	22:0	24:3/22:0	0	0	0	0	0	0	0	0	0	0	0	0	0	0	0	0	0	0	0	0	0	0	0	0
24:3	22:1	24:3/22:1	0	0	0	0	0	0	0	0	0	0	0	0	0	0	0	0	0	0	0	0	0	0	0	0
24:3	22:2	24:3/22:2	0	0	0	0	0	0	0	0	0	0	0	0	0	0	0	0	0	0	0	0	0	0	0	0
24:3	22:3	24:3/22:3	0	0	0	0	0	0	0	0	0	0	0	0	0	0	0	0	0	0	0	0	0	0	0	0
24:3	24:0	24:3/24:0	0	0	0	0	0	0	0	0	0	0	0	0	0	0	0	0	0	0	0	0	0	0	0	0
24:3	24:1	24:3/24:1	0	0	0	0	0	0	0	0	0	0	0	0	0	0	0	0	0	0	0	0	0	0	0	0
24:3	24:2	24:3/24:2	0	0	0	0	0	0	0	0	0	0	0	0	0	0	0	0	0	0	0	0	0	0	0	0
24:3	24:3	24:3/24:3	0	0	0	0	0	0	0	0	0	0	0	0	0	0	0	0	0	0	0	0	0	0	0	0
24:3	26:0	24:3/26:0	0	0	0	0	0	0	0	0	0	0	0	0	0	0	0	0	0	0	0	0	0	0	0	0
24:3	26:1	24:3/26:1	0	0	0	0	0	0	0	0	0	0	0	0	0	0	0	0	0	0	0	0	0	0	0	0
24:3	28:0	24:3/28:0	0	0	0	0	0	0	0	0	0	0	0	0	0	0	0	0	0	0	0	0	0	0	0	0
24:3	28:1	24:3/28:1	0	0	0	0	0	0	0	0	0	0	0	0	0	0	0	0	0	0	0	0	0	0	0	0
24:3	30:0	24:3/30:0	0	0	0	0	0	0	0	0	0	0	0	0	0	0	0	0	0	0	0	0	0	0	0	0
24:3	30:1	24:3/30:1	0	0	0	0	0	0	0	0	0	0	0	0	0	0	0	0	0	0	0	0	0	0	0	0
24:3	32:0	24:3/32:0	0	0	0	0	0	0	0	0	0	0	0	0	0	0	0	0	0	0	0	0	0	0	0	0
24:3	32:1	24:3/32:1	0	0	0	0	0	0	0	0	0	0	0	0	0	0	0	0	0	0	0	0	0	0	0	0
26:0	16:0	26:0/16:0	0.910434	0.00324762	0.000565484	0.795806	0.00315811	0.000494287	7.5339	0.0286223	0.00467942	2.92467	0.0180494	0.00181656	5.74331	0.0232729	0.00356725	7.06932	0.0287926	0.00439086	2.13675	0.00712298	0.00132717	1.22095	0.00373869	0.000758353
26:0	16:1	26:0/16:1	9.68826	0.0324187	0.005998	0.183427	0.00455697	0.000113559	11.9849	0.0432351	0.00741983	1.17693	0.0147788	0.000728638	7.67622	0.0347517	0.00475234	3.78997	0.00905674	0.00234637	18.6214	0.0650557	0.0115285	4.28133	0.0134662	0.00265057
26:0	16:2	26:0/16:2	3.00496	0.0103115	0.00185431	1.20406	0.00473357	0.000743005	2.76609	0.0111624	0.00170691	2.48632	0.0123577	0.00153427	0	0	0	0	0	0	0	0	0	0	0	0
26:0	16:3	26:0/16:3	0	0	0	0	0	0	0	0	0	0	0	0	0	0	0	0	0	0	0	0	0	0	0	0
26:0	18:0	26:0/18:0	0.0521388	0.000188313	3.38468e-05	0.0737353	0.000266315	4.78666e-05	1.22141	0.00302644	0.000792898	1.29339	0.00269466	0.000839625	0.199127	0.000795817	0.000129267	0.220714	0.000881277	0.00014328	1.22022	0.00402255	0.000792125	1.05526	0.00333224	0.000685038
26:0	18:1	26:0/18:1	0	0	0	0	0	0	0	0	0	0	0	0	0	0	0	0	0	0	0	0	0	0	0	0
26:0	18:2	26:0/18:2	0	0	0	0	0	0	0	0	0	0	0	0	0	0	0	0	0	0	0	0	0	0	0	0
26:0	18:3	26:0/18:3	0	0	0	0	0	0	0	0	0	0	0	0	0	0	0	0	0	0	0	0	0	0	0	0
26:0	20:0	26:0/20:0	0.0918974	0.000259998	6.22349e-05	0.129963	0.000367693	8.80134e-05	0	0	0	0	0	0	0.0844081	0.000323537	5.7163e-05	0.119371	0.00045755	8.08406e-05	0.0848775	0.000277807	5.74809e-05	0.0631782	0.000218597	4.27856e-05
26:0	20:1	26:0/20:1	0.278765	0.000992163	0.000188224	0.394234	0.00140313	0.000266189	1.58028	0.00743773	0.00106702	2.23486	0.0105185	0.00150899	0	0	0	0	0	0	0	0	0	0	0	0
26:0	20:2	26:0/20:2	0	0	0	0	0	0	0	0	0	0	0	0	0	0	0	0	0	0	0	0	0	0	0	0
26:0	20:3	26:0/20:3	0	0	0	0	0	0	0	0	0	0	0	0	0	0	0	0	0	0	0	0	0	0	0	0
26:0	22:0	26:0/22:0	0.850856	0.00252657	0.000600087	0.774736	0.0021179	0.000546402	0.230225	0.000513915	0.000162372	0.325587	0.000726786	0.000229628	0.465469	0.00183729	0.000328284	0.329781	0.00129956	0.000232586	0.589831	0.00217953	0.000415993	0.676701	0.00255393	0.00047726
26:0	22:1	26:0/22:1	0	0	0	0	0	0	0	0	0	0	0	0	0	0	0	0	0	0	0	0	0	0	0	0
26:0	22:2	26:0/22:2	0	0	0	0	0	0	0	0	0	0	0	0	0	0	0	0	0	0	0	0	0	0	0	0
26:0	22:3	26:0/22:3	0	0	0	0	0	0	0	0	0	0	0	0	0	0	0	0	0	0	0	0	0	0	0	0
26:0	24:0	26:0/24:0	0	0	0	0	0	0	0	0	0	0	0	0	0	0	0	0	0	0	0	0	0	0	0	0
26:0	24:1	26:0/24:1	0	0	0	0	0	0	0	0	0	0	0	0	0	0	0	0	0	0	0	0	0	0	0	0
26:0	24:2	26:0/24:2	0	0	0	0	0	0	0	0	0	0	0	0	0	0	0	0	0	0	0	0	0	0	0	0
26:0	24:3	26:0/24:3	0	0	0	0	0	0	0	0	0	0	0	0	0	0	0	0	0	0	0	0	0	0	0	0
26:0	26:0	26:0/26:0	0	0	0	0	0	0	0	0	0	0	0	0	0	0	0	0	0	0	0	0	0	0	0	0
26:0	26:1	26:0/26:1	0	0	0	0	0	0	0	0	0	0	0	0	0	0	0	0	0	0	0	0	0	0	0	0
26:0	28:0	26:0/28:0	0	0	0	0	0	0	0	0	0	0	0	0	0	0	0	0	0	0	0	0	0	0	0	0
26:0	28:1	26:0/28:1	0	0	0	0	0	0	0	0	0	0	0	0	0	0	0	0	0	0	0	0	0	0	0	0
26:0	30:0	26:0/30:0	0	0	0	0	0	0	0	0	0	0	0	0	0	0	0	0	0	0	0	0	0	0	0	0
26:0	30:1	26:0/30:1	0	0	0	0	0	0	0	0	0	0	0	0	0	0	0	0	0	0	0	0	0	0	0	0
26:0	32:0	26:0/32:0	0	0	0	0	0	0	0	0	0	0	0	0	0	0	0	0	0	0	0	0	0	0	0	0
26:0	32:1	26:0/32:1	0	0	0	0	0	0	0	0	0	0	0	0	0	0	0	0	0	0	0	0	0	0	0	0
26:1	16:0	26:1/16:0	0.770169	0.00241358	0.000476811	0.566488	0.00171359	0.000350712	0	0	0	0	0	0	0	0	0	0	0	0	0	0	0	0	0	0
26:1	16:1	26:1/16:1	15.715	0.0522015	0.00969746	1.44893	0.00747356	0.000894112	20.6155	0.0774005	0.0127215	4.784	0.0373532	0.00295213	1.35381	0.00506455	0.000835414	1.91458	0.00716235	0.00118145	2.28615	0.00902447	0.00141075	1.6415	0.00684254	0.00101294
26:1	16:2	26:1/16:2	0.633429	0.00221725	0.000389601	0.895804	0.00313567	0.00055098	0.906427	0.0041496	0.000557514	1.28188	0.00586843	0.000788443	0	0	0	0	0	0	0	0	0	0	0	0
26:1	16:3	26:1/16:3	0	0	0	0	0	0	5.17147	0.0185028	0.00317038	7.31356	0.0261669	0.00448359	0	0	0	0	0	0	0	0	0	0	0	0
26:1	18:0	26:1/18:0	0	0	0	0	0	0	0	0	0	0	0	0	0	0	0	0	0	0	0	0	0	0	0	0
26:1	18:1	26:1/18:1	0	0	0	0	0	0	0	0	0	0	0	0	0	0	0	0	0	0	0	0	0	0	0	0
26:1	18:2	26:1/18:2	0	0	0	0	0	0	0	0	0	0	0	0	0	0	0	0	0	0	0	0	0	0	0	0
26:1	18:3	26:1/18:3	0	0	0	0	0	0	0	0	0	0	0	0	0	0	0	0	0	0	0	0	0	0	0	0
26:1	20:0	26:1/20:0	0	0	0	0	0	0	0	0	0	0	0	0	0	0	0	0	0	0	0	0	0	0	0	0
26:1	20:1	26:1/20:1	0	0	0	0	0	0	0	0	0	0	0	0	0	0	0	0	0	0	0	0	0	0	0	0
26:1	20:2	26:1/20:2	0	0	0	0	0	0	1.71546	0.00613768	0.00115137	2.42603	0.00867999	0.00162829	0	0	0	0	0	0	0	0	0	0	0	0
26:1	20:3	26:1/20:3	0	0	0	0	0	0	2.04	0.00729882	0.00136508	2.88499	0.0103221	0.00193052	4.03019	0.0359532	0.00269684	5.69955	0.0508456	0.0038139	0	0	0	0	0	0
26:1	22:0	26:1/22:0	0	0	0	0	0	0	0	0	0	0	0	0	0	0	0	0	0	0	0	0	0	0	0	0
26:1	22:1	26:1/22:1	0	0	0	0	0	0	0	0	0	0	0	0	0	0	0	0	0	0	0	0	0	0	0	0
26:1	22:2	26:1/22:2	0	0	0	0	0	0	0	0	0	0	0	0	0	0	0	0	0	0	0	0	0	0	0	0
26:1	22:3	26:1/22:3	0	0	0	0	0	0	0	0	0	0	0	0	0	0	0	0	0	0	0	0	0	0	0	0
26:1	24:0	26:1/24:0	0	0	0	0	0	0	0	0	0	0	0	0	0	0	0	0	0	0	0	0	0	0	0	0
26:1	24:1	26:1/24:1	0	0	0	0	0	0	0	0	0	0	0	0	0	0	0	0	0	0	0	0	0	0	0	0
26:1	24:2	26:1/24:2	0	0	0	0	0	0	0	0	0	0	0	0	0	0	0	0	0	0	0	0	0	0	0	0
26:1	24:3	26:1/24:3	0	0	0	0	0	0	0	0	0	0	0	0	0	0	0	0	0	0	0	0	0	0	0	0
26:1	26:0	26:1/26:0	0	0	0	0	0	0	0	0	0	0	0	0	0	0	0	0	0	0	0	0	0	0	0	0
26:1	26:1	26:1/26:1	0	0	0	0	0	0	0	0	0	0	0	0	0	0	0	0	0	0	0	0	0	0	0	0
26:1	28:0	26:1/28:0	0	0	0	0	0	0	0	0	0	0	0	0	0	0	0	0	0	0	0	0	0	0	0	0
26:1	28:1	26:1/28:1	0	0	0	0	0	0	0	0	0	0	0	0	0	0	0	0	0	0	0	0	0	0	0	0
26:1	30:0	26:1/30:0	0	0	0	0	0	0	0	0	0	0	0	0	0	0	0	0	0	0	0	0	0	0	0	0
26:1	30:1	26:1/30:1	0	0	0	0	0	0	0	0	0	0	0	0	0	0	0	0	0	0	0	0	0	0	0	0
26:1	32:0	26:1/32:0	0	0	0	0	0	0	0	0	0	0	0	0	0	0	0	0	0	0	0	0	0	0	0	0
26:1	32:1	26:1/32:1	0	0	0	0	0	0	0	0	0	0	0	0	0	0	0	0	0	0	0	0	0	0	0	0
28:0	16:0	28:0/16:0	0.890903	0.00285102	0.000578346	0.633409	0.00203953	0.000411189	5.91785	0.0211246	0.00384168	1.69901	0.0100519	0.00110294	6.03746	0.0245795	0.00391933	7.62543	0.0312037	0.00495018	1.14142	0.00385953	0.000740977	0.733338	0.0024742	0.00047606
28:0	16:1	28:0/16:1	0	0	0	0	0	0	0	0	0	0	0	0	0	0	0	0	0	0	0	0	0	0	0	0
28:0	16:2	28:0/16:2	0	0	0	0	0	0	0	0	0	0	0	0	0	0	0	0	0	0	0	0	0	0	0	0
28:0	16:3	28:0/16:3	0	0	0	0	0	0	0	0	0	0	0	0	0	0	0	0	0	0	0	0	0	0	0	0
28:0	18:0	28:0/18:0	0	0	0	0	0	0	0	0	0	0	0	0	0	0	0	0	0	0	0	0	0	0	0	0
28:0	18:1	28:0/18:1	0.259509	0.000923627	0.000175222	0.367001	0.00130621	0.000247801	1.63186	0.0076943	0.00110184	2.3078	0.0108814	0.00155824	0.203822	0.00192037	0.000137622	0.288248	0.00271582	0.000194627	0	0	0	0	0	0
28:0	18:2	28:0/18:2	0	0	0	0	0	0	0	0	0	0	0	0	0	0	0	0	0	0	0	0	0	0	0	0
28:0	18:3	28:0/18:3	0	0	0	0	0	0	0	0	0	0	0	0	0	0	0	0	0	0	0	0	0	0	0	0
28:0	20:0	28:0/20:0	1.08259	0.00341797	0.000763521	0.566213	0.00157278	0.000399336	0.509809	0.00120471	0.000359555	0.639555	0.00134085	0.000451062	0.441214	0.00178419	0.000311177	0.522896	0.00211769	0.000368786	0.513669	0.00182903	0.000362278	0.622174	0.00223769	0.000438803
28:0	20:1	28:0/20:1	0	0	0	0	0	0	0	0	0	0	0	0	0	0	0	0	0	0	0	0	0	0	0	0
28:0	20:2	28:0/20:2	0	0	0	0	0	0	0	0	0	0	0	0	0	0	0	0	0	0	0	0	0	0	0	0
28:0	20:3	28:0/20:3	0	0	0	0	0	0	0	0	0	0	0	0	0	0	0	0	0	0	0	0	0	0	0	0
28:0	22:0	28:0/22:0	0.942849	0.00299105	0.000691417	0.672389	0.00223504	0.000493081	0	0	0	0	0	0	0.327324	0.00128241	0.000240036	0.232172	0.000907516	0.000170258	0	0	0	0	0	0
28:0	22:1	28:0/22:1	0	0	0	0	0	0	0	0	0	0	0	0	0	0	0	0	0	0	0	0	0	0	0	0
28:0	22:2	28:0/22:2	0	0	0	0	0	0	0	0	0	0	0	0	0	0	0	0	0	0	0	0	0	0	0	0
28:0	22:3	28:0/22:3	0	0	0	0	0	0	0	0	0	0	0	0	0	0	0	0	0	0	0	0	0	0	0	0
28:0	24:0	28:0/24:0	0	0	0	0	0	0	0	0	0	0	0	0	0	0	0	0	0	0	0	0	0	0	0	0
28:0	24:1	28:0/24:1	0	0	0	0	0	0	0	0	0	0	0	0	0	0	0	0	0	0	0	0	0	0	0	0
28:0	24:2	28:0/24:2	0	0	0	0	0	0	0	0	0	0	0	0	0	0	0	0	0	0	0	0	0	0	0	0
28:0	24:3	28:0/24:3	0	0	0	0	0	0	0	0	0	0	0	0	0	0	0	0	0	0	0	0	0	0	0	0
28:0	26:0	28:0/26:0	0	0	0	0	0	0	0	0	0	0	0	0	0	0	0	0	0	0	0	0	0	0	0	0
28:0	26:1	28:0/26:1	0	0	0	0	0	0	0	0	0	0	0	0	0	0	0	0	0	0	0	0	0	0	0	0
28:0	28:0	28:0/28:0	0	0	0	0	0	0	0	0	0	0	0	0	0	0	0	0	0	0	0	0	0	0	0	0
[truncated: 145 more rows]

## Sheet: Top 20 WE species (Fig. 5)
MaFAR/MaWSD5 (mean)			MaFAR/MaWSD5 (standard dev.)			MaFAR/MaWSD5 (WE species)			MaFAR/MaWSD2 (mean)			MaFAR/MaWSD2 (standard dev.)			MaFAR/MaWSD2 (WE species)			clMaFAR/clMaWSD5 (mean)			clMaFAR/clMaWSD5 (standard dev.)			clMaFAR/clMaWSD5 (WE species)			clMaFAR/clMaWSD2 (mean)			clMaFAR/clMaWSD2 (standard dev.)			clMaFAR/clMaWSD2 (WE species)
[truncated: 22 more rows]
